# Supplementary material for: Data on the occurrence of a Brass texture and elastic anisotropy in laser blown powder processed superalloy IN718
Source: Data Brief. 2021 Nov 14;39:107570. doi: 10.1016/j.dib.2021.107570 (PMC8605062; doi:10.1016/j.dib.2021.107570)
Supplement: Supplementary file 1 [file mmc1.xlsx]

## Sheet: Intensi
Intensity	2θ
259	30.0001
257	30.0204
271	30.0407
275	30.061
261	30.0813
293	30.1017
307	30.122
288	30.1423
290	30.1626
275	30.1829
278	30.2032
278	30.2235
285	30.2438
287	30.2642
262	30.2845
258	30.3048
269	30.3251
252	30.3454
263	30.3657
246	30.386
275	30.4063
286	30.4267
304	30.447
282	30.4673
259	30.4876
283	30.5079
282	30.5282
284	30.5485
248	30.5688
297	30.5892
268	30.6095
257	30.6298
311	30.6501
256	30.6704
275	30.6907
277	30.711
294	30.7313
306	30.7516
269	30.772
273	30.7923
261	30.8126
278	30.8329
282	30.8532
261	30.8735
277	30.8938
259	30.9141
297	30.9345
260	30.9548
290	30.9751
269	30.9954
282	31.0157
283	31.036
263	31.0563
285	31.0766
281	31.097
284	31.1173
278	31.1376
278	31.1579
279	31.1782
255	31.1985
265	31.2188
264	31.2391
274	31.2594
291	31.2798
278	31.3001
283	31.3204
300	31.3407
275	31.361
279	31.3813
292	31.4016
300	31.4219
279	31.4423
282	31.4626
289	31.4829
299	31.5032
301	31.5235
263	31.5438
278	31.5641
257	31.5844
252	31.6048
266	31.6251
301	31.6454
260	31.6657
261	31.686
259	31.7063
275	31.7266
244	31.7469
296	31.7673
281	31.7876
285	31.8079
277	31.8282
288	31.8485
302	31.8688
300	31.8891
274	31.9094
272	31.9297
276	31.9501
271	31.9704
293	31.9907
275	32.011
265	32.0313
278	32.0516
268	32.0719
302	32.0922
296	32.1126
261	32.1329
277	32.1532
297	32.1735
272	32.1938
287	32.2141
278	32.2344
298	32.2547
273	32.2751
289	32.2954
256	32.3157
296	32.336
292	32.3563
256	32.3766
309	32.3969
269	32.4172
271	32.4375
284	32.4579
266	32.4782
283	32.4985
251	32.5188
276	32.5391
266	32.5594
296	32.5797
256	32.6
269	32.6204
281	32.6407
263	32.661
263	32.6813
273	32.7016
277	32.7219
311	32.7422
304	32.7625
281	32.7829
281	32.8032
259	32.8235
281	32.8438
311	32.8641
259	32.8844
283	32.9047
267	32.925
284	32.9454
268	32.9657
265	32.986
272	33.0063
259	33.0266
256	33.0469
282	33.0672
311	33.0875
298	33.1078
282	33.1282
278	33.1485
290	33.1688
278	33.1891
298	33.2094
276	33.2297
305	33.25
276	33.2703
311	33.2907
276	33.311
264	33.3313
278	33.3516
287	33.3719
256	33.3922
282	33.4125
315	33.4328
277	33.4532
295	33.4735
297	33.4938
282	33.5141
302	33.5344
243	33.5547
304	33.575
246	33.5953
308	33.6157
279	33.636
288	33.6563
291	33.6766
276	33.6969
292	33.7172
289	33.7375
291	33.7578
285	33.7781
309	33.7985
262	33.8188
310	33.8391
267	33.8594
310	33.8797
310	33.9
297	33.9203
270	33.9406
281	33.961
291	33.9813
288	34.0016
285	34.0219
261	34.0422
270	34.0625
274	34.0828
280	34.1031
292	34.1235
288	34.1438
316	34.1641
306	34.1844
278	34.2047
293	34.225
318	34.2453
294	34.2656
297	34.2859
289	34.3063
267	34.3266
273	34.3469
258	34.3672
263	34.3875
284	34.4078
241	34.4281
279	34.4484
287	34.4688
313	34.4891
253	34.5094
275	34.5297
279	34.55
299	34.5703
274	34.5906
278	34.6109
287	34.6313
271	34.6516
294	34.6719
272	34.6922
300	34.7125
289	34.7328
279	34.7531
274	34.7734
292	34.7938
299	34.8141
314	34.8344
282	34.8547
283	34.875
306	34.8953
300	34.9156
350	34.9359
288	34.9562
322	34.9766
336	34.9969
353	35.0172
324	35.0375
345	35.0578
357	35.0781
324	35.0984
339	35.1187
336	35.1391
370	35.1594
322	35.1797
361	35.2
303	35.2203
307	35.2406
296	35.2609
293	35.2812
303	35.3016
261	35.3219
293	35.3422
319	35.3625
299	35.3828
301	35.4031
278	35.4234
288	35.4437
297	35.4641
314	35.4844
268	35.5047
287	35.525
313	35.5453
300	35.5656
291	35.5859
304	35.6062
305	35.6265
318	35.6469
314	35.6672
322	35.6875
289	35.7078
362	35.7281
271	35.7484
283	35.7687
304	35.789
291	35.8094
359	35.8297
304	35.85
305	35.8703
255	35.8906
293	35.9109
303	35.9312
290	35.9515
273	35.9719
287	35.9922
313	36.0125
308	36.0328
314	36.0531
243	36.0734
299	36.0937
289	36.114
300	36.1343
311	36.1547
299	36.175
315	36.1953
283	36.2156
301	36.2359
258	36.2562
266	36.2765
311	36.2968
298	36.3172
285	36.3375
286	36.3578
269	36.3781
259	36.3984
277	36.4187
303	36.439
270	36.4593
309	36.4797
299	36.5
271	36.5203
294	36.5406
292	36.5609
280	36.5812
290	36.6015
283	36.6218
270	36.6422
321	36.6625
293	36.6828
302	36.7031
295	36.7234
295	36.7437
270	36.764
319	36.7843
269	36.8046
295	36.825
282	36.8453
295	36.8656
311	36.8859
274	36.9062
266	36.9265
292	36.9468
326	36.9671
287	36.9875
306	37.0078
285	37.0281
269	37.0484
307	37.0687
313	37.089
262	37.1093
307	37.1296
273	37.15
320	37.1703
315	37.1906
303	37.2109
284	37.2312
292	37.2515
315	37.2718
310	37.2921
342	37.3124
301	37.3328
297	37.3531
285	37.3734
314	37.3937
313	37.414
293	37.4343
297	37.4546
296	37.4749
298	37.4953
264	37.5156
292	37.5359
294	37.5562
287	37.5765
286	37.5968
288	37.6171
313	37.6374
280	37.6578
284	37.6781
312	37.6984
284	37.7187
288	37.739
275	37.7593
298	37.7796
284	37.7999
293	37.8203
306	37.8406
301	37.8609
311	37.8812
320	37.9015
275	37.9218
276	37.9421
307	37.9624
312	37.9827
278	38.0031
309	38.0234
327	38.0437
319	38.064
320	38.0843
305	38.1046
307	38.1249
290	38.1452
294	38.1656
289	38.1859
323	38.2062
288	38.2265
295	38.2468
283	38.2671
300	38.2874
321	38.3077
280	38.3281
270	38.3484
322	38.3687
300	38.389
268	38.4093
275	38.4296
270	38.4499
259	38.4702
309	38.4906
283	38.5109
307	38.5312
284	38.5515
299	38.5718
292	38.5921
304	38.6124
313	38.6327
301	38.653
290	38.6734
302	38.6937
300	38.714
319	38.7343
289	38.7546
298	38.7749
300	38.7952
281	38.8155
305	38.8359
308	38.8562
284	38.8765
315	38.8968
315	38.9171
322	38.9374
307	38.9577
293	38.978
298	38.9984
293	39.0187
284	39.039
316	39.0593
339	39.0796
300	39.0999
317	39.1202
328	39.1405
280	39.1608
305	39.1812
312	39.2015
330	39.2218
303	39.2421
327	39.2624
293	39.2827
311	39.303
316	39.3233
287	39.3437
342	39.364
295	39.3843
289	39.4046
321	39.4249
279	39.4452
278	39.4655
315	39.4858
303	39.5062
308	39.5265
334	39.5468
295	39.5671
294	39.5874
312	39.6077
322	39.628
348	39.6483
290	39.6687
300	39.689
311	39.7093
303	39.7296
304	39.7499
310	39.7702
319	39.7905
310	39.8108
332	39.8311
314	39.8515
274	39.8718
348	39.8921
300	39.9124
304	39.9327
307	39.953
305	39.9733
319	39.9936
300	40.014
333	40.0343
310	40.0546
339	40.0749
326	40.0952
326	40.1155
292	40.1358
315	40.1561
304	40.1765
333	40.1968
319	40.2171
341	40.2374
291	40.2577
306	40.278
329	40.2983
315	40.3186
316	40.3389
315	40.3593
305	40.3796
295	40.3999
329	40.4202
334	40.4405
332	40.4608
328	40.4811
310	40.5014
298	40.5218
310	40.5421
344	40.5624
322	40.5827
307	40.603
306	40.6233
362	40.6436
373	40.6639
403	40.6843
397	40.7046
386	40.7249
399	40.7452
390	40.7655
364	40.7858
367	40.8061
405	40.8264
345	40.8468
353	40.8671
344	40.8874
356	40.9077
347	40.928
341	40.9483
348	40.9686
320	40.9889
339	41.0092
368	41.0296
334	41.0499
334	41.0702
342	41.0905
350	41.1108
316	41.1311
344	41.1514
305	41.1717
305	41.1921
325	41.2124
326	41.2327
339	41.253
360	41.2733
358	41.2936
356	41.3139
355	41.3342
369	41.3546
341	41.3749
346	41.3952
362	41.4155
368	41.4358
356	41.4561
376	41.4764
363	41.4967
331	41.5171
350	41.5374
344	41.5577
390	41.578
380	41.5983
362	41.6186
328	41.6389
355	41.6592
332	41.6795
401	41.6999
415	41.7202
394	41.7405
369	41.7608
367	41.7811
347	41.8014
331	41.8217
389	41.842
375	41.8624
394	41.8827
374	41.903
368	41.9233
391	41.9436
400	41.9639
433	41.9842
399	42.0045
406	42.0249
380	42.0452
416	42.0655
412	42.0858
425	42.1061
462	42.1264
414	42.1467
452	42.167
463	42.1873
413	42.2077
462	42.228
438	42.2483
469	42.2686
457	42.2889
474	42.3092
459	42.3295
471	42.3498
446	42.3702
495	42.3905
483	42.4108
485	42.4311
479	42.4514
513	42.4717
527	42.492
513	42.5123
498	42.5327
559	42.553
554	42.5733
533	42.5936
554	42.6139
551	42.6342
612	42.6545
598	42.6748
615	42.6952
552	42.7155
627	42.7358
681	42.7561
662	42.7764
648	42.7967
684	42.817
703	42.8373
742	42.8576
768	42.878
814	42.8983
793	42.9186
887	42.9389
906	42.9592
963	42.9795
1015	42.9998
1056	43.0201
1173	43.0405
1210	43.0608
1252	43.0811
1391	43.1014
1465	43.1217
1613	43.142
1686	43.1623
1809	43.1826
2071	43.203
2239	43.2233
2502	43.2436
2818	43.2639
3035	43.2842
3447	43.3045
3882	43.3248
4479	43.3451
5134	43.3655
6311	43.3858
7047	43.4061
8651	43.4264
9875	43.4467
10991	43.467
12033	43.4873
11943	43.5076
11630	43.5279
11026	43.5483
10268	43.5686
9544	43.5889
8880	43.6092
7937	43.6295
6927	43.6498
5928	43.6701
5049	43.6904
4306	43.7108
3732	43.7311
3368	43.7514
2789	43.7717
2648	43.792
2310	43.8123
2130	43.8326
1994	43.8529
1758	43.8733
1611	43.8936
1546	43.9139
1427	43.9342
1358	43.9545
1208	43.9748
1160	43.9951
1069	44.0154
1055	44.0357
1004	44.0561
962	44.0764
911	44.0967
875	44.117
833	44.1373
879	44.1576
738	44.1779
763	44.1982
748	44.2186
709	44.2389
683	44.2592
649	44.2795
635	44.2998
584	44.3201
636	44.3404
579	44.3607
609	44.3811
618	44.4014
542	44.4217
568	44.442
571	44.4623
580	44.4826
523	44.5029
554	44.5232
495	44.5436
482	44.5639
480	44.5842
503	44.6045
480	44.6248
458	44.6451
454	44.6654
471	44.6857
468	44.706
448	44.7264
485	44.7467
431	44.767
435	44.7873
455	44.8076
422	44.8279
481	44.8482
415	44.8685
470	44.8889
434	44.9092
433	44.9295
405	44.9498
421	44.9701
407	44.9904
423	45.0107
439	45.031
404	45.0514
402	45.0717
407	45.092
399	45.1123
384	45.1326
400	45.1529
399	45.1732
407	45.1935
433	45.2138
380	45.2342
403	45.2545
393	45.2748
427	45.2951
381	45.3154
387	45.3357
405	45.356
394	45.3763
398	45.3967
410	45.417
369	45.4373
350	45.4576
372	45.4779
392	45.4982
411	45.5185
363	45.5388
372	45.5592
384	45.5795
414	45.5998
366	45.6201
372	45.6404
359	45.6607
383	45.681
390	45.7013
379	45.7217
421	45.742
360	45.7623
354	45.7826
340	45.8029
356	45.8232
374	45.8435
364	45.8638
378	45.8841
399	45.9045
395	45.9248
379	45.9451
372	45.9654
353	45.9857
323	46.006
354	46.0263
367	46.0466
378	46.067
412	46.0873
369	46.1076
383	46.1279
352	46.1482
360	46.1685
374	46.1888
371	46.2091
368	46.2295
364	46.2498
356	46.2701
374	46.2904
357	46.3107
393	46.331
324	46.3513
354	46.3716
365	46.392
341	46.4123
355	46.4326
388	46.4529
361	46.4732
364	46.4935
378	46.5138
387	46.5341
358	46.5544
346	46.5748
353	46.5951
324	46.6154
332	46.6357
357	46.656
328	46.6763
358	46.6966
361	46.7169
352	46.7373
344	46.7576
351	46.7779
329	46.7982
358	46.8185
333	46.8388
366	46.8591
363	46.8794
368	46.8998
332	46.9201
402	46.9404
368	46.9607
363	46.981
349	47.0013
354	47.0216
350	47.0419
389	47.0622
368	47.0826
368	47.1029
331	47.1232
340	47.1435
382	47.1638
345	47.1841
355	47.2044
352	47.2247
360	47.2451
403	47.2654
350	47.2857
360	47.306
364	47.3263
364	47.3466
360	47.3669
367	47.3872
370	47.4076
363	47.4279
369	47.4482
350	47.4685
377	47.4888
361	47.5091
352	47.5294
372	47.5497
380	47.5701
326	47.5904
349	47.6107
364	47.631
358	47.6513
377	47.6716
367	47.6919
367	47.7122
356	47.7325
367	47.7529
354	47.7732
330	47.7935
387	47.8138
356	47.8341
363	47.8544
324	47.8747
391	47.895
347	47.9154
373	47.9357
386	47.956
382	47.9763
356	47.9966
381	48.0169
348	48.0372
368	48.0575
330	48.0779
348	48.0982
371	48.1185
351	48.1388
353	48.1591
362	48.1794
367	48.1997
388	48.22
384	48.2403
361	48.2607
375	48.281
389	48.3013
373	48.3216
382	48.3419
347	48.3622
391	48.3825
337	48.4028
398	48.4232
366	48.4435
397	48.4638
379	48.4841
393	48.5044
408	48.5247
363	48.545
386	48.5653
379	48.5857
383	48.606
360	48.6263
373	48.6466
389	48.6669
393	48.6872
375	48.7075
413	48.7278
401	48.7482
418	48.7685
410	48.7888
441	48.8091
415	48.8294
413	48.8497
407	48.87
445	48.8903
399	48.9106
419	48.931
427	48.9513
391	48.9716
423	48.9919
435	49.0122
463	49.0325
440	49.0528
444	49.0731
373	49.0935
406	49.1138
453	49.1341
435	49.1544
448	49.1747
425	49.195
483	49.2153
463	49.2356
490	49.256
489	49.2763
464	49.2966
444	49.3169
454	49.3372
508	49.3575
505	49.3778
508	49.3981
500	49.4185
507	49.4388
481	49.4591
488	49.4794
550	49.4997
531	49.52
541	49.5403
534	49.5606
552	49.5809
518	49.6013
553	49.6216
587	49.6419
625	49.6622
572	49.6825
575	49.7028
637	49.7231
621	49.7434
632	49.7638
671	49.7841
670	49.8044
689	49.8247
736	49.845
723	49.8653
777	49.8856
841	49.9059
822	49.9263
868	49.9466
897	49.9669
898	49.9872
954	50.0075
973	50.0278
991	50.0481
1095	50.0684
1130	50.0887
1199	50.1091
1240	50.1294
1274	50.1497
1361	50.17
1402	50.1903
1423	50.2106
1567	50.2309
1693	50.2512
1699	50.2716
1878	50.2919
2000	50.3122
2109	50.3325
2126	50.3528
2176	50.3731
2318	50.3934
2455	50.4137
2525	50.4341
2670	50.4544
2686	50.4747
2675	50.495
2764	50.5153
2728	50.5356
2716	50.5559
2800	50.5762
2735	50.5966
2500	50.6169
2460	50.6372
2392	50.6575
2195	50.6778
2121	50.6981
2066	50.7184
1980	50.7387
1792	50.759
1643	50.7794
1524	50.7997
1502	50.82
1392	50.8403
1210	50.8606
1260	50.8809
1168	50.9012
1080	50.9215
1035	50.9419
975	50.9622
983	50.9825
906	51.0028
903	51.0231
892	51.0434
781	51.0637
782	51.084
732	51.1044
762	51.1247
743	51.145
736	51.1653
656	51.1856
701	51.2059
690	51.2262
623	51.2465
624	51.2669
605	51.2872
564	51.3075
558	51.3278
534	51.3481
572	51.3684
571	51.3887
533	51.409
529	51.4293
548	51.4497
510	51.47
540	51.4903
489	51.5106
479	51.5309
497	51.5512
511	51.5715
485	51.5918
496	51.6122
472	51.6325
451	51.6528
458	51.6731
432	51.6934
478	51.7137
487	51.734
462	51.7543
443	51.7747
473	51.795
448	51.8153
466	51.8356
407	51.8559
422	51.8762
413	51.8965
459	51.9168
441	51.9371
428	51.9575
456	51.9778
456	51.9981
420	52.0184
432	52.0387
437	52.059
410	52.0793
428	52.0996
432	52.12
435	52.1403
418	52.1606
438	52.1809
425	52.2012
406	52.2215
409	52.2418
367	52.2621
400	52.2825
387	52.3028
419	52.3231
419	52.3434
398	52.3637
395	52.384
408	52.4043
425	52.4246
417	52.445
395	52.4653
424	52.4856
382	52.5059
422	52.5262
408	52.5465
382	52.5668
411	52.5871
385	52.6074
382	52.6278
426	52.6481
407	52.6684
444	52.6887
424	52.709
403	52.7293
414	52.7496
392	52.7699
413	52.7903
410	52.8106
376	52.8309
430	52.8512
416	52.8715
359	52.8918
377	52.9121
400	52.9324
423	52.9528
418	52.9731
434	52.9934
377	53.0137
360	53.034
371	53.0543
370	53.0746
420	53.0949
398	53.1152
410	53.1356
393	53.1559
403	53.1762
430	53.1965
394	53.2168
382	53.2371
398	53.2574
389	53.2777
395	53.2981
383	53.3184
392	53.3387
415	53.359
374	53.3793
362	53.3996
393	53.4199
407	53.4402
400	53.4606
382	53.4809
400	53.5012
401	53.5215
397	53.5418
395	53.5621
386	53.5824
387	53.6027
419	53.6231
381	53.6434
401	53.6637
392	53.684
392	53.7043
423	53.7246
384	53.7449
386	53.7652
412	53.7855
396	53.8059
383	53.8262
385	53.8465
366	53.8668
376	53.8871
361	53.9074
410	53.9277
457	53.948
387	53.9684
402	53.9887
403	54.009
408	54.0293
418	54.0496
416	54.0699
393	54.0902
380	54.1105
419	54.1309
404	54.1512
416	54.1715
389	54.1918
384	54.2121
363	54.2324
425	54.2527
413	54.273
413	54.2934
411	54.3137
405	54.334
388	54.3543
392	54.3746
390	54.3949
410	54.4152
438	54.4355
477	54.4558
407	54.4762
403	54.4965
386	54.5168
442	54.5371
427	54.5574
385	54.5777
422	54.598
382	54.6183
408	54.6387
409	54.659
402	54.6793
421	54.6996
440	54.7199
403	54.7402
411	54.7605
393	54.7808
442	54.8012
412	54.8215
413	54.8418
396	54.8621
412	54.8824
395	54.9027
406	54.923
397	54.9433
422	54.9636
412	54.984
419	55.0043
401	55.0246
412	55.0449
423	55.0652
368	55.0855
400	55.1058
420	55.1261
410	55.1465
412	55.1668
409	55.1871
415	55.2074
421	55.2277
405	55.248
435	55.2683
439	55.2886
412	55.309
410	55.3293
401	55.3496
409	55.3699
422	55.3902
433	55.4105
399	55.4308
440	55.4511
422	55.4715
417	55.4918
412	55.5121
473	55.5324
397	55.5527
415	55.573
400	55.5933
426	55.6136
382	55.6339
440	55.6543
394	55.6746
398	55.6949
400	55.7152
455	55.7355
411	55.7558
414	55.7761
446	55.7964
403	55.8168
416	55.8371
445	55.8574
417	55.8777
390	55.898
429	55.9183
408	55.9386
400	55.9589
432	55.9793
400	55.9996
435	56.0199
411	56.0402
458	56.0605
412	56.0808
432	56.1011
411	56.1214
426	56.1417
416	56.1621
428	56.1824
429	56.2027
430	56.223
402	56.2433
424	56.2636
421	56.2839
426	56.3042
421	56.3246
446	56.3449
424	56.3652
424	56.3855
408	56.4058
392	56.4261
435	56.4464
436	56.4667
402	56.4871
390	56.5074
400	56.5277
413	56.548
432	56.5683
436	56.5886
436	56.6089
438	56.6292
431	56.6496
444	56.6699
419	56.6902
416	56.7105
402	56.7308
421	56.7511
419	56.7714
436	56.7917
433	56.812
435	56.8324
428	56.8527
447	56.873
464	56.8933
431	56.9136
462	56.9339
435	56.9542
403	56.9745
386	56.9949
422	57.0152
449	57.0355
416	57.0558
459	57.0761
419	57.0964
377	57.1167
427	57.137
407	57.1574
421	57.1777
427	57.198
428	57.2183
418	57.2386
443	57.2589
420	57.2792
433	57.2995
453	57.3199
436	57.3402
405	57.3605
422	57.3808
427	57.4011
409	57.4214
403	57.4417
407	57.462
431	57.4823
439	57.5027
488	57.523
435	57.5433
443	57.5636
400	57.5839
412	57.6042
453	57.6245
463	57.6448
414	57.6652
449	57.6855
448	57.7058
426	57.7261
389	57.7464
394	57.7667
421	57.787
430	57.8073
450	57.8277
466	57.848
435	57.8683
410	57.8886
430	57.9089
479	57.9292
440	57.9495
452	57.9698
423	57.9901
426	58.0105
439	58.0308
413	58.0511
416	58.0714
425	58.0917
428	58.112
461	58.1323
453	58.1526
448	58.173
419	58.1933
414	58.2136
419	58.2339
468	58.2542
447	58.2745
405	58.2948
428	58.3151
451	58.3355
464	58.3558
456	58.3761
460	58.3964
444	58.4167
426	58.437
425	58.4573
433	58.4776
425	58.498
471	58.5183
418	58.5386
455	58.5589
458	58.5792
442	58.5995
379	58.6198
471	58.6401
458	58.6604
450	58.6808
437	58.7011
447	58.7214
417	58.7417
437	58.762
463	58.7823
425	58.8026
437	58.8229
468	58.8433
471	58.8636
525	58.8839
478	58.9042
452	58.9245
448	58.9448
461	58.9651
504	58.9854
501	59.0058
487	59.0261
442	59.0464
487	59.0667
443	59.087
489	59.1073
468	59.1276
435	59.1479
463	59.1683
472	59.1886
433	59.2089
462	59.2292
424	59.2495
431	59.2698
438	59.2901
466	59.3104
454	59.3307
412	59.3511
441	59.3714
420	59.3917
476	59.412
441	59.4323
445	59.4526
451	59.4729
432	59.4932
416	59.5136
407	59.5339
413	59.5542
415	59.5745
403	59.5948
451	59.6151
429	59.6354
407	59.6557
450	59.6761
448	59.6964
436	59.7167
445	59.737
441	59.7573
408	59.7776
386	59.7979
444	59.8182
392	59.8385
420	59.8589
436	59.8792
453	59.8995
435	59.9198
429	59.9401
443	59.9604
451	59.9807
428	60.001
482	60.0214
453	60.0417
439	60.062
437	60.0823
426	60.1026
455	60.1229
482	60.1432
419	60.1635
444	60.1839
417	60.2042
434	60.2245
465	60.2448
434	60.2651
443	60.2854
422	60.3057
433	60.326
399	60.3464
419	60.3667
412	60.387
419	60.4073
412	60.4276
441	60.4479
400	60.4682
402	60.4885
414	60.5088
424	60.5292
441	60.5495
414	60.5698
452	60.5901
415	60.6104
380	60.6307
382	60.651
436	60.6713
407	60.6917
428	60.712
456	60.7323
419	60.7526
424	60.7729
445	60.7932
408	60.8135
472	60.8338
425	60.8542
418	60.8745
454	60.8948
416	60.9151
428	60.9354
416	60.9557
407	60.976
406	60.9963
448	61.0166
420	61.037
427	61.0573
435	61.0776
437	61.0979
451	61.1182
452	61.1385
392	61.1588
419	61.1791
409	61.1995
404	61.2198
379	61.2401
434	61.2604
417	61.2807
429	61.301
382	61.3213
471	61.3416
453	61.362
445	61.3823
453	61.4026
381	61.4229
415	61.4432
426	61.4635
396	61.4838
411	61.5041
394	61.5245
406	61.5448
470	61.5651
395	61.5854
419	61.6057
447	61.626
426	61.6463
419	61.6666
448	61.6869
425	61.7073
404	61.7276
422	61.7479
404	61.7682
413	61.7885
417	61.8088
400	61.8291
431	61.8494
419	61.8698
407	61.8901
455	61.9104
403	61.9307
386	61.951
392	61.9713
424	61.9916
433	62.0119
437	62.0323
422	62.0526
429	62.0729
430	62.0932
408	62.1135
408	62.1338
463	62.1541
405	62.1744
441	62.1948
440	62.2151
392	62.2354
416	62.2557
423	62.276
461	62.2963
419	62.3166
421	62.3369
417	62.3572
470	62.3776
431	62.3979
422	62.4182
404	62.4385
414	62.4588
415	62.4791
405	62.4994
396	62.5197
459	62.5401
439	62.5604
431	62.5807
440	62.601
465	62.6213
421	62.6416
441	62.6619
393	62.6822
407	62.7026
407	62.7229
437	62.7432
476	62.7635
432	62.7838
432	62.8041
450	62.8244
419	62.8447
444	62.865
437	62.8854
434	62.9057
407	62.926
475	62.9463
437	62.9666
442	62.9869
422	63.0072
426	63.0275
429	63.0479
430	63.0682
456	63.0885
460	63.1088
455	63.1291
440	63.1494
463	63.1697
440	63.19
455	63.2104
434	63.2307
410	63.251
442	63.2713
455	63.2916
436	63.3119
432	63.3322
415	63.3525
439	63.3729
432	63.3932
446	63.4135
431	63.4338
437	63.4541
437	63.4744
420	63.4947
429	63.515
483	63.5353
426	63.5557
423	63.576
444	63.5963
445	63.6166
401	63.6369
426	63.6572
419	63.6775
439	63.6978
473	63.7182
417	63.7385
419	63.7588
434	63.7791
418	63.7994
424	63.8197
421	63.84
431	63.8603
439	63.8807
434	63.901
432	63.9213
420	63.9416
417	63.9619
438	63.9822
428	64.0025
447	64.0228
429	64.0432
431	64.0635
428	64.0838
429	64.1041
464	64.1244
461	64.1447
386	64.165
413	64.1853
417	64.2056
476	64.226
447	64.2463
454	64.2666
391	64.2869
412	64.3072
430	64.3275
431	64.3478
420	64.3681
448	64.3885
449	64.4088
454	64.4291
450	64.4494
456	64.4697
424	64.49
427	64.5103
425	64.5306
469	64.551
410	64.5713
443	64.5916
428	64.6119
431	64.6322
451	64.6525
449	64.6728
435	64.6931
421	64.7134
470	64.7338
440	64.7541
447	64.7744
439	64.7947
459	64.815
438	64.8353
427	64.8556
435	64.8759
453	64.8963
485	64.9166
451	64.9369
467	64.9572
450	64.9775
479	64.9978
447	65.0181
488	65.0384
423	65.0588
416	65.0791
451	65.0994
441	65.1197
418	65.14
461	65.1603
456	65.1806
463	65.2009
472	65.2213
478	65.2416
455	65.2619
451	65.2822
455	65.3025
383	65.3228
445	65.3431
428	65.3634
461	65.3837
437	65.4041
430	65.4244
434	65.4447
451	65.465
452	65.4853
449	65.5056
434	65.5259
450	65.5462
419	65.5666
446	65.5869
460	65.6072
426	65.6275
463	65.6478
451	65.6681
467	65.6884
469	65.7087
454	65.7291
488	65.7494
475	65.7697
457	65.79
486	65.8103
467	65.8306
488	65.8509
460	65.8712
438	65.8915
439	65.9119
494	65.9322
487	65.9525
465	65.9728
448	65.9931
458	66.0134
507	66.0337
408	66.054
478	66.0744
495	66.0947
460	66.115
450	66.1353
463	66.1556
428	66.1759
467	66.1962
447	66.2165
462	66.2369
433	66.2572
463	66.2775
462	66.2978
470	66.3181
453	66.3384
484	66.3587
465	66.379
486	66.3994
477	66.4197
457	66.44
471	66.4603
470	66.4806
458	66.5009
468	66.5212
426	66.5415
477	66.5618
410	66.5822
471	66.6025
452	66.6228
442	66.6431
474	66.6634
473	66.6837
474	66.704
470	66.7243
478	66.7447
476	66.765
450	66.7853
441	66.8056
424	66.8259
444	66.8462
466	66.8665
512	66.8868
465	66.9072
446	66.9275
452	66.9478
449	66.9681
450	66.9884
448	67.0087
457	67.029
474	67.0493
519	67.0697
457	67.09
462	67.1103
472	67.1306
460	67.1509
478	67.1712
487	67.1915
486	67.2118
477	67.2321
498	67.2525
432	67.2728
431	67.2931
446	67.3134
473	67.3337
461	67.354
484	67.3743
469	67.3946
487	67.415
472	67.4353
489	67.4556
471	67.4759
487	67.4962
448	67.5165
482	67.5368
473	67.5571
534	67.5775
442	67.5978
446	67.6181
450	67.6384
487	67.6587
493	67.679
436	67.6993
456	67.7196
427	67.7399
498	67.7603
487	67.7806
483	67.8009
462	67.8212
488	67.8415
479	67.8618
506	67.8821
472	67.9024
488	67.9228
461	67.9431
465	67.9634
460	67.9837
500	68.004
495	68.0243
489	68.0446
464	68.0649
469	68.0853
483	68.1056
453	68.1259
483	68.1462
478	68.1665
501	68.1868
484	68.2071
463	68.2274
481	68.2478
479	68.2681
462	68.2884
481	68.3087
458	68.329
483	68.3493
472	68.3696
468	68.3899
495	68.4102
484	68.4306
505	68.4509
480	68.4712
443	68.4915
490	68.5118
489	68.5321
484	68.5524
484	68.5727
479	68.5931
469	68.6134
449	68.6337
507	68.654
491	68.6743
467	68.6946
507	68.7149
472	68.7352
480	68.7556
456	68.7759
478	68.7962
456	68.8165
487	68.8368
475	68.8571
485	68.8774
479	68.8977
483	68.918
470	68.9384
441	68.9587
494	68.979
517	68.9993
508	69.0196
494	69.0399
511	69.0602
499	69.0805
459	69.1009
434	69.1212
491	69.1415
453	69.1618
513	69.1821
468	69.2024
521	69.2227
472	69.243
489	69.2634
482	69.2837
462	69.304
483	69.3243
486	69.3446
448	69.3649
485	69.3852
508	69.4055
524	69.4259
488	69.4462
491	69.4665
460	69.4868
502	69.5071
439	69.5274
483	69.5477
472	69.568
452	69.5883
482	69.6087
493	69.629
468	69.6493
464	69.6696
498	69.6899
477	69.7102
463	69.7305
465	69.7508
479	69.7712
487	69.7915
485	69.8118
518	69.8321
534	69.8524
469	69.8727
512	69.893
483	69.9133
491	69.9337
489	69.954
502	69.9743
477	69.9946
515	70.0149
480	70.0352
467	70.0555
486	70.0758
477	70.0962
485	70.1165
511	70.1368
467	70.1571
484	70.1774
485	70.1977
496	70.218
501	70.2383
512	70.2586
511	70.279
507	70.2993
506	70.3196
533	70.3399
493	70.3602
533	70.3805
510	70.4008
537	70.4211
526	70.4415
521	70.4618
531	70.4821
511	70.5024
515	70.5227
490	70.543
507	70.5633
531	70.5836
[truncated: 956 more rows]
