# Supplementary material for: Data on the occurrence of a Brass texture and elastic anisotropy in laser blown powder processed superalloy IN718
Source: Data Brief. 2021 Nov 14;39:107570. doi: 10.1016/j.dib.2021.107570 (PMC8605062; doi:10.1016/j.dib.2021.107570)
Supplement: Supplementary file 3 [file mmc3.xlsx]

## Sheet: Resonant Spectra Figure 4a
Frequency (kHz)	Intensity Spectra 645K	Intensity Spectra 655K	Intensity Spectra 675K	Intensity Spectra 685K	Intensity Spectra 695K	Intensity Spectra 705K	Intensity Spectra 715K	Intensity Spectra 730K	Intensity Spectra 740K	Intensity Spectra 750K	Intensity Spectra 760K	Intensity Spectra 770K	Intensity Spectra 780K	Intensity Spectra 790K	Intensity Spectra 800K	Intensity Spectra 810K	Intensity Spectra 820K	Intensity Spectra 830K	Intensity Spectra 840K	Intensity Spectra 850K	Intensity Spectra 865K	Intensity Spectra 875K	Intensity Spectra 885K	Intensity Spectra 895K	Intensity Spectra 910K	Intensity Spectra 920K	Intensity Spectra 930K	Intensity Spectra 945K	Intensity Spectra 955K	Intensity Spectra 965K	Intensity Spectra 975K	Intensity Spectra 985K	Intensity Spectra 1000K	Intensity Spectra 1010K	Intensity Spectra 1020K	Intensity Spectra 1030K	Intensity Spectra 1045K	Intensity Spectra 1055K	Intensity Spectra 1070K	Intensity Spectra 1085K	Intensity Spectra 1095K	Intensity Spectra 1110K	Intensity Spectra 1120K	Intensity Spectra 1130K	Intensity Spectra 1145K	Intensity Spectra 1155K	Intensity Spectra 1165K	Intensity Spectra 1175K	Intensity Spectra 1190K
375	9.28371e-07	7.89752e-07	8.04484e-07	7.51112e-07	7.08287e-07	6.51804e-07	6.93279e-07	6.31898e-07	6.2412e-07	5.52234e-07	6.09565e-07	5.12208e-07	6.03511e-07	5.75938e-07	5.8049e-07	5.12947e-07	6.19428e-07	5.01469e-07	4.51474e-07	4.97636e-07	5.36674e-07	4.62574e-07	4.9437e-07	4.5106e-07	5.66129e-07	4.85167e-07	4.60944e-07	4.46091e-07	4.82545e-07	4.76566e-07	4.36803e-07	5.53529e-07	4.97361e-07	4.36088e-07	4.37537e-07	5.42638e-07	4.4597e-07	5.34504e-07	5.55645e-07	5.55645e-07	5.15716e-07	5.1531e-07	5.13224e-07	4.91849e-07	5.48642e-07	5.11316e-07	5.50274e-07	5.19805e-07	6.02952e-07
375.038	8.41002e-07	7.50974e-07	7.60471e-07	7.35945e-07	6.81126e-07	6.39908e-07	6.87179e-07	6.2007e-07	5.98761e-07	6.45756e-07	5.68442e-07	5.90528e-07	5.47876e-07	5.59192e-07	5.29255e-07	5.58632e-07	5.28909e-07	4.83936e-07	4.3555e-07	4.8042e-07	5.21713e-07	5.16865e-07	5.46519e-07	4.59795e-07	5.47164e-07	4.51222e-07	4.75507e-07	3.94516e-07	5.13273e-07	3.89116e-07	4.45512e-07	5.43727e-07	5.33811e-07	4.76513e-07	4.89505e-07	4.84143e-07	5.24806e-07	5.24584e-07	5.0607e-07	4.94377e-07	4.80067e-07	5.44576e-07	5.4166e-07	4.97381e-07	5.38455e-07	5.14761e-07	5.29412e-07	5.43186e-07	5.76117e-07
375.075	8.05877e-07	7.77771e-07	7.49875e-07	6.7739e-07	6.60827e-07	7.0537e-07	6.44556e-07	6.36016e-07	5.34127e-07	6.48138e-07	6.04558e-07	6.15083e-07	5.36007e-07	5.03156e-07	5.14105e-07	5.20723e-07	5.18091e-07	5.25012e-07	4.72694e-07	5.13167e-07	4.68413e-07	5.48986e-07	5.16086e-07	4.85688e-07	5.06693e-07	4.83534e-07	4.33564e-07	4.06952e-07	5.09546e-07	4.53341e-07	4.89828e-07	4.60639e-07	4.77882e-07	4.3711e-07	5.15826e-07	4.51152e-07	4.98978e-07	5.51054e-07	4.96023e-07	5.17715e-07	4.48138e-07	5.70589e-07	4.76506e-07	5.45013e-07	5.43703e-07	5.09483e-07	5.33273e-07	5.17213e-07	5.86934e-07
375.113	9.07508e-07	8.51579e-07	7.66799e-07	6.6399e-07	7.05762e-07	6.90905e-07	6.23039e-07	6.12716e-07	5.75485e-07	6.52768e-07	5.66214e-07	5.79234e-07	5.45983e-07	5.79795e-07	4.94836e-07	5.4609e-07	6.00528e-07	5.90668e-07	5.64676e-07	5.21914e-07	4.43728e-07	5.12189e-07	5.06045e-07	4.92336e-07	4.88282e-07	5.04493e-07	4.99525e-07	4.36691e-07	4.72463e-07	5.38968e-07	5.43758e-07	4.92432e-07	4.72315e-07	4.54981e-07	4.8168e-07	4.99136e-07	5.1175e-07	5.04177e-07	4.65405e-07	5.17119e-07	5.21638e-07	5.83234e-07	5.63782e-07	5.83789e-07	5.40546e-07	4.51034e-07	5.50892e-07	5.79943e-07	5.50504e-07
375.15	9.36594e-07	8.41925e-07	7.9104e-07	7.00951e-07	7.63864e-07	6.6421e-07	6.18718e-07	6.56967e-07	5.52443e-07	5.8712e-07	5.51359e-07	5.75566e-07	5.71703e-07	6.0051e-07	4.98984e-07	5.14195e-07	5.77109e-07	5.28974e-07	5.86232e-07	4.97668e-07	4.43602e-07	4.91642e-07	5.69422e-07	5.75606e-07	4.61188e-07	5.41241e-07	5.12331e-07	4.25198e-07	5.20221e-07	5.76717e-07	4.95411e-07	4.90325e-07	4.5187e-07	5.13654e-07	5.11481e-07	5.16186e-07	5.47925e-07	4.68987e-07	5.09814e-07	4.73947e-07	5.49157e-07	5.52869e-07	5.79989e-07	5.12596e-07	5.77134e-07	4.86205e-07	5.08427e-07	6.1054e-07	5.64656e-07
375.188	9.29093e-07	8.53646e-07	7.71285e-07	7.29728e-07	7.60142e-07	6.30196e-07	6.53799e-07	6.2559e-07	5.7465e-07	6.1436e-07	5.63425e-07	5.96088e-07	5.76753e-07	5.80694e-07	5.95812e-07	5.43319e-07	4.90227e-07	5.28961e-07	5.48229e-07	5.54345e-07	4.5552e-07	5.00073e-07	5.79202e-07	5.36197e-07	4.85672e-07	5.42357e-07	5.0141e-07	4.83474e-07	5.58122e-07	5.66218e-07	4.65859e-07	4.52214e-07	4.56707e-07	5.69121e-07	4.86809e-07	5.37679e-07	5.46093e-07	4.73393e-07	5.40594e-07	5.03173e-07	5.31767e-07	5.76031e-07	6.05202e-07	4.91866e-07	5.82411e-07	5.67072e-07	5.34589e-07	5.74315e-07	5.30516e-07
375.225	9.14906e-07	8.27333e-07	7.74268e-07	7.1428e-07	6.85521e-07	6.67461e-07	6.29084e-07	6.18243e-07	6.36345e-07	5.94036e-07	5.46075e-07	6.48861e-07	5.99719e-07	5.80327e-07	5.82825e-07	5.50029e-07	5.72637e-07	4.54762e-07	5.92059e-07	5.14669e-07	4.88489e-07	5.04334e-07	5.20246e-07	4.84436e-07	5.05888e-07	5.40648e-07	5.24526e-07	4.95838e-07	5.55094e-07	5.18721e-07	4.58516e-07	4.93018e-07	4.65068e-07	5.7601e-07	4.89273e-07	4.6854e-07	5.60749e-07	4.68489e-07	5.38826e-07	5.01064e-07	5.08033e-07	5.89873e-07	5.48226e-07	5.15419e-07	5.99445e-07	5.31219e-07	5.74071e-07	5.72688e-07	5.04408e-07
375.263	8.82838e-07	8.82408e-07	7.69248e-07	6.95056e-07	6.79706e-07	7.11448e-07	6.06687e-07	5.76209e-07	6.90538e-07	5.27253e-07	5.58321e-07	5.81998e-07	5.27612e-07	5.46201e-07	5.09926e-07	5.59446e-07	6.18062e-07	4.8912e-07	6.33004e-07	5.1338e-07	4.90227e-07	4.94939e-07	5.41398e-07	4.49501e-07	4.6824e-07	5.10743e-07	5.00437e-07	4.84622e-07	4.76361e-07	5.17712e-07	5.12561e-07	5.6561e-07	4.461e-07	5.57497e-07	4.97734e-07	4.96201e-07	6.16048e-07	5.04508e-07	5.52266e-07	5.12955e-07	4.52304e-07	5.77359e-07	5.67296e-07	6.04226e-07	5.62009e-07	5.77598e-07	6.06732e-07	5.67882e-07	5.4414e-07
375.3	8.66051e-07	8.48116e-07	7.99024e-07	6.96007e-07	7.28731e-07	7.59843e-07	6.36292e-07	5.75214e-07	7.0444e-07	4.65797e-07	5.2856e-07	5.2834e-07	5.56365e-07	6.09206e-07	4.80604e-07	5.65956e-07	5.47812e-07	4.66121e-07	5.73115e-07	5.94248e-07	5.07701e-07	5.14385e-07	5.14331e-07	4.67542e-07	5.125e-07	5.37808e-07	5.42606e-07	5.50971e-07	4.67331e-07	5.6735e-07	5.30844e-07	5.48541e-07	4.9147e-07	5.18439e-07	5.2742e-07	4.82027e-07	5.20204e-07	5.21301e-07	5.5732e-07	5.09845e-07	5.09454e-07	5.67054e-07	5.88671e-07	6.252e-07	5.92224e-07	6.11514e-07	6.27499e-07	5.42797e-07	5.758e-07
375.338	8.68786e-07	8.93288e-07	8.24392e-07	7.6064e-07	7.44102e-07	7.66733e-07	6.53381e-07	6.6183e-07	7.13156e-07	5.07913e-07	6.36633e-07	5.73426e-07	6.17295e-07	6.2559e-07	4.40703e-07	5.75243e-07	5.79691e-07	5.01067e-07	5.51778e-07	5.63366e-07	5.30746e-07	5.18444e-07	5.50056e-07	4.51799e-07	4.81754e-07	4.96606e-07	5.76284e-07	5.82528e-07	5.0446e-07	5.65381e-07	5.05477e-07	5.52005e-07	5.22732e-07	5.63481e-07	5.34083e-07	4.88861e-07	4.34571e-07	5.07346e-07	5.35986e-07	5.14535e-07	5.65346e-07	5.86014e-07	6.15335e-07	6.09859e-07	6.32512e-07	6.06724e-07	6.59236e-07	6.59436e-07	6.23795e-07
375.375	9.15801e-07	8.86786e-07	8.12574e-07	9.04296e-07	7.495e-07	7.37968e-07	7.29631e-07	6.97754e-07	7.21352e-07	5.88069e-07	6.43009e-07	6.98209e-07	6.37736e-07	5.85298e-07	4.54117e-07	5.26188e-07	5.09767e-07	5.36066e-07	5.5161e-07	5.55002e-07	5.12733e-07	6.50701e-07	5.55186e-07	5.08848e-07	5.09029e-07	5.52257e-07	6.33444e-07	4.69946e-07	5.20754e-07	5.42451e-07	5.19046e-07	5.37326e-07	5.99889e-07	6.759e-07	5.10554e-07	5.26835e-07	4.39087e-07	4.92085e-07	5.76062e-07	5.37115e-07	5.74359e-07	5.90565e-07	6.27391e-07	6.86722e-07	6.18764e-07	6.60256e-07	6.87337e-07	6.76594e-07	6.45383e-07
375.413	8.90653e-07	8.98863e-07	8.01115e-07	8.6179e-07	6.87137e-07	7.4413e-07	7.44383e-07	8.4655e-07	7.05773e-07	7.87048e-07	6.51372e-07	6.46914e-07	6.81714e-07	5.68937e-07	4.26033e-07	5.05201e-07	5.08256e-07	5.66871e-07	6.63884e-07	5.84952e-07	6.19812e-07	6.1433e-07	6.69435e-07	6.84901e-07	5.29514e-07	5.785e-07	6.45757e-07	5.20706e-07	5.57016e-07	5.42029e-07	6.03446e-07	4.75704e-07	5.83355e-07	6.56292e-07	4.81545e-07	5.79016e-07	4.47192e-07	4.88857e-07	5.56778e-07	6.05811e-07	5.86612e-07	6.20338e-07	6.79123e-07	6.92257e-07	6.22397e-07	6.58527e-07	6.87432e-07	6.64049e-07	6.27676e-07
375.45	8.55786e-07	9.17352e-07	9.39287e-07	7.96369e-07	7.59788e-07	7.43308e-07	7.44046e-07	7.70638e-07	7.91453e-07	6.39524e-07	6.78134e-07	6.19531e-07	5.89871e-07	7.1814e-07	5.19572e-07	5.37627e-07	5.22219e-07	5.96882e-07	6.07297e-07	6.02177e-07	6.58554e-07	5.76221e-07	6.491e-07	6.4719e-07	5.08653e-07	6.32036e-07	6.66443e-07	5.92136e-07	7.08476e-07	7.03525e-07	5.72731e-07	5.35632e-07	5.39198e-07	5.94699e-07	6.1216e-07	6.01721e-07	5.47494e-07	6.00503e-07	5.89511e-07	6.53054e-07	6.09719e-07	5.94401e-07	6.00726e-07	7.07541e-07	7.00301e-07	6.53449e-07	7.75623e-07	6.63769e-07	6.44991e-07
375.488	8.97393e-07	8.91012e-07	1.01022e-06	7.83235e-07	7.25347e-07	7.76109e-07	7.51944e-07	6.74527e-07	7.53724e-07	6.22982e-07	6.57297e-07	6.43803e-07	6.16287e-07	6.54618e-07	5.4914e-07	5.6913e-07	5.28138e-07	5.84832e-07	6.10903e-07	4.91031e-07	5.6807e-07	5.36417e-07	5.73685e-07	5.38973e-07	5.24163e-07	5.58363e-07	6.16718e-07	6.22124e-07	6.63688e-07	6.61317e-07	6.12341e-07	6.2895e-07	6.16413e-07	6.07812e-07	5.60693e-07	5.69121e-07	6.04219e-07	6.01158e-07	7.03344e-07	6.29086e-07	5.61051e-07	6.00031e-07	5.99419e-07	6.93303e-07	6.30077e-07	6.13937e-07	7.3657e-07	6.37466e-07	7.04993e-07
375.525	9.15224e-07	8.54975e-07	9.13914e-07	8.27075e-07	7.21522e-07	7.96208e-07	7.0381e-07	7.09598e-07	7.62471e-07	6.45283e-07	6.09986e-07	6.67248e-07	6.51686e-07	6.01639e-07	5.88517e-07	5.78115e-07	6.03295e-07	5.69397e-07	6.01684e-07	4.15407e-07	4.99334e-07	5.26342e-07	5.1681e-07	5.46222e-07	5.29794e-07	6.16338e-07	5.78299e-07	6.38922e-07	5.6599e-07	6.61788e-07	6.11698e-07	5.80931e-07	6.35316e-07	5.79401e-07	5.98981e-07	5.8066e-07	6.01603e-07	6.79911e-07	6.3665e-07	6.43177e-07	5.98117e-07	6.14954e-07	5.91878e-07	6.1184e-07	5.62723e-07	6.41046e-07	6.99325e-07	6.56662e-07	6.78104e-07
375.563	9.22329e-07	8.91981e-07	8.35429e-07	8.73429e-07	8.03971e-07	7.8857e-07	6.88173e-07	6.57622e-07	7.53215e-07	6.78012e-07	6.46198e-07	6.85034e-07	6.39431e-07	5.95561e-07	6.57793e-07	5.82839e-07	5.88914e-07	5.69883e-07	5.98331e-07	4.50448e-07	4.93525e-07	5.24939e-07	5.19667e-07	5.30841e-07	5.09598e-07	5.61791e-07	5.32607e-07	5.80112e-07	5.54023e-07	6.30009e-07	6.00899e-07	5.58777e-07	6.74745e-07	5.64135e-07	6.16049e-07	6.12457e-07	6.14397e-07	6.58866e-07	6.14784e-07	6.48813e-07	6.56291e-07	6.61218e-07	6.04432e-07	5.99688e-07	5.3979e-07	6.33812e-07	6.92884e-07	6.57798e-07	7.0735e-07
375.6	9.7202e-07	9.34145e-07	7.83703e-07	8.34669e-07	8.23397e-07	8.04172e-07	7.20228e-07	6.7008e-07	7.65949e-07	6.78074e-07	6.45114e-07	7.05935e-07	6.50217e-07	6.10976e-07	6.6219e-07	5.789e-07	5.78024e-07	5.74041e-07	5.5167e-07	4.6083e-07	5.03287e-07	5.51372e-07	4.88376e-07	5.49418e-07	5.11079e-07	5.24022e-07	4.91473e-07	6.15356e-07	5.63623e-07	6.5199e-07	6.10029e-07	5.9051e-07	6.84836e-07	5.66017e-07	5.8186e-07	5.87604e-07	6.29906e-07	5.89656e-07	6.28565e-07	6.9914e-07	6.28789e-07	7.08661e-07	5.90653e-07	6.62776e-07	6.33922e-07	6.21696e-07	6.69574e-07	5.92295e-07	7.3561e-07
375.638	9.4228e-07	9.08678e-07	8.30148e-07	8.62569e-07	7.82545e-07	7.87648e-07	7.24056e-07	7.26206e-07	7.26209e-07	6.36489e-07	5.88032e-07	6.53121e-07	6.35977e-07	5.68853e-07	6.94062e-07	5.94314e-07	5.49383e-07	5.63922e-07	5.68148e-07	5.09603e-07	4.79811e-07	5.45261e-07	4.91872e-07	5.45962e-07	5.03957e-07	5.46069e-07	5.62832e-07	5.76432e-07	5.70284e-07	6.42483e-07	5.80807e-07	6.04427e-07	6.6087e-07	5.91749e-07	5.86048e-07	5.75511e-07	5.90912e-07	5.99594e-07	6.22336e-07	6.77674e-07	6.33194e-07	7.29164e-07	5.99899e-07	6.53159e-07	6.3826e-07	6.42152e-07	7.42183e-07	5.45013e-07	7.07663e-07
375.675	8.81283e-07	8.86474e-07	8.06644e-07	8.43775e-07	8.03363e-07	7.49809e-07	7.20522e-07	7.19152e-07	7.02885e-07	6.55433e-07	6.1242e-07	5.90569e-07	6.88884e-07	5.39003e-07	6.37778e-07	6.13485e-07	5.15387e-07	5.60533e-07	5.6018e-07	5.36065e-07	4.96248e-07	5.66964e-07	4.97749e-07	5.92543e-07	5.18291e-07	5.69137e-07	6.17646e-07	6.33537e-07	6.41645e-07	6.06943e-07	5.57989e-07	6.00286e-07	6.03023e-07	6.49131e-07	5.58948e-07	5.26822e-07	5.60601e-07	5.91054e-07	6.37182e-07	7.00958e-07	6.13596e-07	6.933e-07	6.10319e-07	6.99537e-07	5.77526e-07	6.63107e-07	7.85221e-07	5.7866e-07	7.29611e-07
375.713	8.81872e-07	8.39022e-07	8.44032e-07	9.45095e-07	8.52163e-07	7.472e-07	7.42628e-07	6.64389e-07	8.60477e-07	6.20589e-07	6.67887e-07	6.45948e-07	5.98662e-07	6.21892e-07	6.80295e-07	5.99363e-07	7.27711e-07	6.21828e-07	5.6401e-07	5.42943e-07	5.22203e-07	6.04667e-07	5.14644e-07	6.22386e-07	5.49063e-07	7.32817e-07	6.3167e-07	6.39963e-07	5.88768e-07	5.80322e-07	4.97873e-07	6.81108e-07	6.30006e-07	6.15336e-07	6.36409e-07	6.03229e-07	5.52003e-07	6.23809e-07	7.07288e-07	6.62941e-07	6.94371e-07	6.58259e-07	5.97773e-07	7.09733e-07	5.85446e-07	6.702e-07	7.41195e-07	6.24218e-07	7.49243e-07
375.75	1.12337e-06	9.11352e-07	9.25165e-07	8.79967e-07	8.91824e-07	7.27863e-07	8.25078e-07	6.46596e-07	8.35272e-07	6.77926e-07	7.67008e-07	7.15017e-07	5.63704e-07	7.10546e-07	6.31448e-07	6.62485e-07	6.98124e-07	6.24077e-07	6.1216e-07	5.94813e-07	5.51022e-07	7.04937e-07	5.72873e-07	6.45504e-07	5.71109e-07	6.91937e-07	7.11921e-07	6.65732e-07	6.20249e-07	6.50195e-07	5.16794e-07	7.58668e-07	6.94234e-07	6.59172e-07	6.68166e-07	6.27035e-07	6.03765e-07	7.57098e-07	6.95087e-07	6.92478e-07	7.40139e-07	7.33478e-07	6.77492e-07	6.65619e-07	6.11738e-07	6.45821e-07	7.611e-07	6.34454e-07	7.71861e-07
375.788	1.06291e-06	1.03067e-06	8.84388e-07	8.66164e-07	8.37681e-07	7.55398e-07	9.02007e-07	7.08611e-07	7.14445e-07	7.25445e-07	8.52169e-07	7.42105e-07	5.91389e-07	7.28212e-07	6.42394e-07	6.9052e-07	6.53986e-07	6.31937e-07	7.47899e-07	6.46568e-07	7.32084e-07	6.89998e-07	5.90079e-07	6.35533e-07	5.98521e-07	7.00096e-07	5.97622e-07	5.53612e-07	6.49476e-07	6.67957e-07	6.00842e-07	6.82595e-07	6.60641e-07	6.08838e-07	6.54198e-07	6.01925e-07	6.01425e-07	7.38162e-07	6.8071e-07	6.38208e-07	6.67644e-07	7.21448e-07	6.21911e-07	7.01492e-07	6.53081e-07	6.73493e-07	7.41478e-07	6.5455e-07	7.09175e-07
375.825	1.02665e-06	1.00544e-06	8.37611e-07	8.67086e-07	8.31858e-07	6.89895e-07	8.25588e-07	7.68631e-07	6.48408e-07	6.44478e-07	7.80881e-07	6.49124e-07	5.96396e-07	7.20045e-07	6.28986e-07	6.48813e-07	6.96215e-07	6.9874e-07	7.00171e-07	6.04269e-07	6.82468e-07	6.11476e-07	5.84801e-07	5.97265e-07	6.13774e-07	6.37816e-07	5.15281e-07	5.76997e-07	6.70715e-07	6.72935e-07	6.51514e-07	6.46569e-07	7.01592e-07	5.98793e-07	6.48804e-07	6.83353e-07	6.52868e-07	6.67712e-07	6.95882e-07	6.65383e-07	6.77695e-07	6.56376e-07	6.37735e-07	6.80537e-07	7.10348e-07	6.64196e-07	7.19883e-07	6.6957e-07	7.87905e-07
375.863	1.04261e-06	9.45111e-07	8.1488e-07	8.76964e-07	7.69754e-07	7.15112e-07	8.16412e-07	7.33922e-07	6.79168e-07	6.39159e-07	6.68966e-07	6.13933e-07	6.7041e-07	6.2203e-07	5.91315e-07	6.77676e-07	7.23939e-07	6.21386e-07	6.47261e-07	6.00677e-07	6.32784e-07	5.70974e-07	5.82839e-07	6.45073e-07	6.47704e-07	5.86937e-07	6.26201e-07	6.12603e-07	5.70395e-07	6.53529e-07	6.88556e-07	6.42838e-07	7.24651e-07	6.73831e-07	6.75876e-07	6.56103e-07	6.38846e-07	6.289e-07	6.71739e-07	6.74154e-07	7.14241e-07	6.52458e-07	7.38601e-07	6.79901e-07	6.63599e-07	5.83258e-07	6.94691e-07	6.69145e-07	7.12112e-07
375.901	1.01149e-06	8.87649e-07	8.36483e-07	8.52121e-07	7.83468e-07	6.9662e-07	6.89702e-07	7.13168e-07	6.82086e-07	6.73914e-07	7.20687e-07	6.25116e-07	6.53157e-07	5.35684e-07	6.28792e-07	7.24884e-07	7.24409e-07	6.50341e-07	6.18938e-07	6.80035e-07	6.33184e-07	6.00474e-07	5.78407e-07	6.07282e-07	6.17809e-07	5.90989e-07	6.36491e-07	5.88918e-07	5.68827e-07	6.26838e-07	6.81304e-07	6.57117e-07	6.37304e-07	6.58221e-07	6.7416e-07	5.96321e-07	6.46342e-07	6.66149e-07	6.60434e-07	7.1348e-07	6.35334e-07	6.20042e-07	7.57304e-07	6.69772e-07	6.33057e-07	5.73849e-07	6.93648e-07	7.03893e-07	6.71756e-07
375.938	9.57202e-07	8.89186e-07	8.45531e-07	7.45066e-07	8.26694e-07	6.5469e-07	6.9839e-07	7.07363e-07	6.91828e-07	7.22071e-07	6.53205e-07	6.88136e-07	6.38809e-07	5.76838e-07	6.53784e-07	7.39898e-07	7.06625e-07	6.36382e-07	5.72093e-07	6.01244e-07	5.89157e-07	6.49275e-07	6.00128e-07	6.17915e-07	6.20013e-07	6.22163e-07	6.5489e-07	5.88365e-07	6.64583e-07	6.1348e-07	6.93439e-07	6.54716e-07	6.57981e-07	6.61708e-07	7.06552e-07	6.33321e-07	6.98823e-07	7.11017e-07	7.02245e-07	7.04734e-07	6.19549e-07	6.31207e-07	7.61883e-07	6.2058e-07	6.17294e-07	6.32449e-07	6.8512e-07	6.66578e-07	6.32471e-07
375.975	9.3289e-07	9.02374e-07	8.37015e-07	7.55986e-07	8.60626e-07	6.87399e-07	6.98192e-07	6.6739e-07	6.6195e-07	7.56659e-07	6.72508e-07	7.21126e-07	6.38924e-07	7.35909e-07	7.08872e-07	7.55348e-07	6.81095e-07	6.43739e-07	6.4959e-07	5.76231e-07	5.78247e-07	6.48758e-07	6.52599e-07	6.79654e-07	6.06965e-07	6.27569e-07	6.93041e-07	6.35119e-07	6.72193e-07	6.3065e-07	6.7079e-07	6.12722e-07	6.88384e-07	6.6838e-07	7.01252e-07	6.8966e-07	7.02403e-07	6.88248e-07	6.94352e-07	6.74104e-07	5.89342e-07	6.4016e-07	7.57176e-07	6.65354e-07	6.02099e-07	6.35471e-07	6.35952e-07	6.80325e-07	6.28401e-07
376.013	1.01506e-06	8.62605e-07	8.61818e-07	7.76792e-07	8.6571e-07	7.41799e-07	7.16162e-07	6.56189e-07	7.15436e-07	7.31621e-07	6.6805e-07	7.13308e-07	6.32152e-07	7.62376e-07	7.28842e-07	6.95646e-07	6.66752e-07	6.36957e-07	6.40834e-07	6.52854e-07	6.95557e-07	6.43765e-07	6.95793e-07	6.85141e-07	6.35786e-07	7.04544e-07	7.13478e-07	6.60689e-07	6.68208e-07	6.85018e-07	6.83793e-07	6.22947e-07	7.14078e-07	6.85166e-07	6.63045e-07	6.71928e-07	6.81419e-07	6.88019e-07	6.2958e-07	7.00183e-07	5.91076e-07	6.12531e-07	7.11934e-07	7.06136e-07	6.7429e-07	6.17494e-07	6.47659e-07	7.65386e-07	6.67077e-07
376.051	9.7708e-07	1.01533e-06	8.83775e-07	8.1857e-07	8.48419e-07	1.01662e-06	8.37207e-07	8.19506e-07	7.0556e-07	6.20152e-07	7.68722e-07	7.35362e-07	8.49711e-07	7.08073e-07	6.96098e-07	7.20083e-07	7.06428e-07	6.70734e-07	6.84121e-07	6.52614e-07	8.39025e-07	6.30486e-07	7.16392e-07	6.90887e-07	7.31001e-07	6.38659e-07	7.22881e-07	5.81928e-07	7.13268e-07	6.82372e-07	6.81449e-07	6.23145e-07	7.61701e-07	7.38949e-07	6.47371e-07	7.51385e-07	6.91477e-07	7.217e-07	6.23766e-07	7.03669e-07	6.67589e-07	6.43953e-07	7.67131e-07	7.65424e-07	7.61751e-07	6.23859e-07	6.76849e-07	5.79964e-07	6.50193e-07
376.088	8.79741e-07	1.02584e-06	8.67679e-07	8.84897e-07	7.70554e-07	9.3149e-07	8.24951e-07	8.73221e-07	7.8868e-07	6.43193e-07	7.26399e-07	7.16028e-07	8.59762e-07	7.56752e-07	8.39026e-07	6.81954e-07	8.89189e-07	7.05227e-07	7.09902e-07	6.62782e-07	7.35571e-07	5.95488e-07	6.69799e-07	6.32193e-07	7.01748e-07	7.23568e-07	7.28177e-07	6.69278e-07	8.29345e-07	7.50615e-07	7.35842e-07	6.81378e-07	7.2604e-07	7.92366e-07	7.2062e-07	7.67731e-07	7.7982e-07	7.07635e-07	7.44887e-07	7.35153e-07	6.6028e-07	6.88586e-07	7.45719e-07	7.59382e-07	7.40432e-07	6.84821e-07	5.86539e-07	5.42597e-07	6.11018e-07
376.126	9.2964e-07	9.74514e-07	9.21031e-07	8.71793e-07	7.71892e-07	7.88539e-07	9.11223e-07	7.94886e-07	7.42858e-07	7.44217e-07	7.21276e-07	8.11848e-07	7.12297e-07	7.51591e-07	8.06825e-07	7.47325e-07	8.34361e-07	7.67559e-07	7.24356e-07	6.57043e-07	6.47609e-07	7.24104e-07	7.38238e-07	7.03974e-07	6.85039e-07	6.94322e-07	7.84769e-07	7.0071e-07	7.85376e-07	6.83375e-07	7.68709e-07	6.94602e-07	6.74927e-07	7.67781e-07	7.4342e-07	7.37967e-07	8.60585e-07	7.52503e-07	7.8294e-07	7.69587e-07	6.58751e-07	6.78841e-07	6.86241e-07	7.13775e-07	7.11628e-07	6.71006e-07	6.20465e-07	5.54153e-07	6.97204e-07
376.163	9.34043e-07	9.4831e-07	9.00761e-07	8.50974e-07	7.86234e-07	7.61427e-07	8.54017e-07	7.15887e-07	6.96625e-07	7.77601e-07	7.21528e-07	8.35279e-07	6.77635e-07	6.90892e-07	7.41048e-07	7.19511e-07	7.25518e-07	7.21602e-07	6.69996e-07	6.75853e-07	7.0483e-07	7.13676e-07	6.93937e-07	6.7331e-07	6.68464e-07	6.59304e-07	7.86996e-07	7.21668e-07	7.42373e-07	6.47287e-07	7.31441e-07	7.508e-07	7.19101e-07	7.39236e-07	7.24e-07	6.82597e-07	6.92752e-07	7.40495e-07	7.68011e-07	7.3781e-07	6.94952e-07	6.91174e-07	6.83107e-07	7.07468e-07	6.76216e-07	7.07661e-07	6.39594e-07	5.9184e-07	6.03258e-07
376.201	9.1663e-07	9.36654e-07	8.17313e-07	8.95181e-07	7.23334e-07	7.41596e-07	7.65786e-07	7.30586e-07	7.02985e-07	7.60715e-07	6.71578e-07	7.60776e-07	7.20632e-07	6.63407e-07	6.79461e-07	6.30722e-07	6.66813e-07	7.61979e-07	7.18124e-07	7.01233e-07	7.74864e-07	7.14008e-07	6.75356e-07	6.88519e-07	6.04509e-07	6.35529e-07	6.715e-07	6.93739e-07	7.28678e-07	7.14425e-07	6.72958e-07	7.40281e-07	7.42952e-07	6.89942e-07	7.35367e-07	7.0195e-07	6.6661e-07	7.7138e-07	8.07703e-07	7.33156e-07	6.8741e-07	6.89407e-07	7.2441e-07	7.2436e-07	6.87569e-07	7.44816e-07	6.2022e-07	6.37127e-07	5.73383e-07
376.238	9.15702e-07	9.63277e-07	8.8788e-07	8.81525e-07	7.49875e-07	7.56666e-07	8.17919e-07	7.25559e-07	6.59812e-07	6.90495e-07	7.05183e-07	7.76031e-07	7.04112e-07	6.92002e-07	6.64407e-07	5.94909e-07	6.66977e-07	7.81853e-07	6.85653e-07	7.25273e-07	7.96305e-07	6.90939e-07	7.12843e-07	5.89326e-07	6.47733e-07	6.53598e-07	6.77407e-07	6.30742e-07	7.0017e-07	7.32335e-07	7.08225e-07	8.11217e-07	6.77481e-07	6.90694e-07	7.25408e-07	6.83936e-07	7.22371e-07	7.17219e-07	7.8192e-07	7.16262e-07	7.33778e-07	6.71072e-07	6.83353e-07	6.79432e-07	6.93619e-07	7.15408e-07	6.62423e-07	6.88895e-07	6.58782e-07
376.276	9.36979e-07	9.17683e-07	8.29094e-07	8.8214e-07	7.6083e-07	7.93772e-07	9.05152e-07	7.38121e-07	7.13593e-07	6.79858e-07	7.36154e-07	8.01188e-07	7.30428e-07	7.14034e-07	6.71956e-07	6.05429e-07	6.79853e-07	7.47866e-07	6.74759e-07	6.96439e-07	7.41625e-07	6.64871e-07	7.31391e-07	6.57742e-07	6.22861e-07	6.52308e-07	7.6786e-07	7.07209e-07	6.55429e-07	7.30088e-07	7.08225e-07	7.72744e-07	6.98857e-07	7.58079e-07	7.65267e-07	7.18661e-07	7.33451e-07	7.11106e-07	7.79204e-07	7.17075e-07	7.58732e-07	7.15936e-07	6.72958e-07	6.00114e-07	6.20206e-07	6.80259e-07	6.40711e-07	7.35489e-07	6.53894e-07
376.313	9.09937e-07	9.0583e-07	8.61861e-07	9.04034e-07	7.7373e-07	8.2819e-07	9.02134e-07	7.87815e-07	6.98005e-07	7.08734e-07	7.9035e-07	7.13726e-07	7.55325e-07	7.33186e-07	7.08825e-07	6.18867e-07	6.84831e-07	7.20515e-07	7.25135e-07	7.00647e-07	7.40912e-07	6.68789e-07	6.89088e-07	6.80025e-07	6.87284e-07	6.73039e-07	7.14342e-07	7.21171e-07	6.95791e-07	8.22676e-07	7.36e-07	7.6381e-07	7.18892e-07	7.44063e-07	8.13118e-07	7.60669e-07	7.91926e-07	6.94784e-07	8.19292e-07	7.6869e-07	7.60192e-07	7.10503e-07	7.02877e-07	6.08583e-07	6.16594e-07	6.79291e-07	6.65754e-07	6.8412e-07	6.41071e-07
376.351	9.74361e-07	8.67564e-07	8.45971e-07	9.10323e-07	7.50456e-07	8.77168e-07	8.57064e-07	7.70461e-07	7.20354e-07	7.77855e-07	7.38355e-07	7.21287e-07	6.82902e-07	6.82668e-07	6.65901e-07	6.39962e-07	6.2942e-07	7.10163e-07	7.45662e-07	5.83986e-07	7.19335e-07	6.92809e-07	7.02747e-07	7.84718e-07	6.90157e-07	6.54035e-07	7.45559e-07	7.20136e-07	7.4528e-07	7.51196e-07	7.68244e-07	8.00653e-07	7.05704e-07	7.12151e-07	7.52722e-07	7.6896e-07	7.58204e-07	7.71866e-07	7.86568e-07	7.81616e-07	7.26291e-07	7.22415e-07	7.22942e-07	6.69132e-07	6.40268e-07	6.25764e-07	6.18369e-07	6.32579e-07	6.30446e-07
376.388	1.03599e-06	9.50067e-07	1.00746e-06	8.60185e-07	7.82864e-07	8.66874e-07	8.8105e-07	7.82306e-07	7.98746e-07	7.60476e-07	6.70897e-07	7.54885e-07	6.61348e-07	7.07818e-07	6.93913e-07	7.91458e-07	7.2061e-07	7.07628e-07	7.77796e-07	5.67871e-07	6.87531e-07	7.78658e-07	6.66938e-07	8.21963e-07	7.23369e-07	6.34632e-07	7.65995e-07	6.79501e-07	7.20014e-07	7.23393e-07	7.0585e-07	7.44356e-07	7.16426e-07	6.58728e-07	7.31139e-07	7.30429e-07	7.56096e-07	7.76838e-07	7.9111e-07	7.26882e-07	7.08078e-07	7.22447e-07	6.9483e-07	7.0298e-07	6.08228e-07	6.02464e-07	6.32965e-07	6.19366e-07	5.76262e-07
376.426	9.67197e-07	9.09004e-07	9.88132e-07	8.61472e-07	7.79848e-07	9.04029e-07	8.62471e-07	9.4567e-07	8.59842e-07	7.52028e-07	7.34919e-07	7.69536e-07	8.06826e-07	8.07089e-07	6.82202e-07	7.57364e-07	7.77512e-07	8.441e-07	7.24387e-07	5.7647e-07	7.40593e-07	7.13003e-07	7.18104e-07	7.46628e-07	7.50694e-07	7.2801e-07	7.25098e-07	7.12575e-07	6.88176e-07	7.34991e-07	6.7918e-07	7.62085e-07	8.14209e-07	6.65068e-07	7.60299e-07	7.96585e-07	7.80827e-07	7.51254e-07	8.11903e-07	6.67876e-07	7.50374e-07	7.36467e-07	6.77872e-07	6.5551e-07	6.08186e-07	5.27934e-07	5.02205e-07	5.59197e-07	6.0102e-07
376.463	9.56056e-07	9.16832e-07	9.45613e-07	9.16453e-07	8.78676e-07	8.72492e-07	8.53511e-07	9.05299e-07	8.76349e-07	6.80857e-07	7.64626e-07	7.37355e-07	8.04434e-07	8.90048e-07	8.19709e-07	6.96916e-07	8.07698e-07	7.72246e-07	7.19226e-07	6.80087e-07	7.32283e-07	7.19154e-07	7.06377e-07	7.1499e-07	7.54893e-07	7.31636e-07	7.69145e-07	6.9823e-07	7.2728e-07	6.51213e-07	7.01757e-07	7.80827e-07	7.95103e-07	6.63114e-07	7.4327e-07	8.13906e-07	7.92853e-07	7.2203e-07	8.00556e-07	6.18845e-07	7.36233e-07	6.44593e-07	6.74338e-07	6.94929e-07	6.32602e-07	5.83085e-07	5.27368e-07	4.77842e-07	5.3316e-07
376.501	9.61296e-07	8.69742e-07	9.20428e-07	9.04845e-07	9.20353e-07	8.43901e-07	8.6711e-07	7.92457e-07	7.70735e-07	7.22145e-07	7.51621e-07	7.21365e-07	7.59398e-07	8.30897e-07	7.50678e-07	6.81856e-07	7.79039e-07	7.20035e-07	7.31381e-07	6.91581e-07	7.79932e-07	7.75508e-07	6.70742e-07	6.94283e-07	7.45818e-07	7.54432e-07	7.78355e-07	6.91234e-07	7.55122e-07	7.06791e-07	6.83859e-07	7.74531e-07	7.62138e-07	6.48078e-07	7.57278e-07	7.69104e-07	7.67011e-07	6.78769e-07	6.90005e-07	6.44961e-07	7.27135e-07	6.33717e-07	6.69705e-07	7.62273e-07	6.42761e-07	5.71507e-07	5.66129e-07	5.62948e-07	5.60194e-07
376.538	8.90272e-07	9.09222e-07	8.96614e-07	8.58116e-07	8.4824e-07	8.43904e-07	8.74106e-07	7.52367e-07	7.9271e-07	7.02407e-07	7.4727e-07	7.64535e-07	7.6909e-07	8.02228e-07	7.26834e-07	7.09685e-07	7.32468e-07	7.0922e-07	7.54293e-07	7.06103e-07	8.0129e-07	7.36048e-07	7.08043e-07	7.65268e-07	7.71825e-07	7.16156e-07	8.1573e-07	6.67917e-07	6.62441e-07	7.4891e-07	6.13153e-07	7.26409e-07	6.79444e-07	6.30996e-07	7.44675e-07	7.28297e-07	7.07628e-07	7.139e-07	6.96377e-07	6.83826e-07	7.65564e-07	7.1981e-07	6.20888e-07	7.30488e-07	6.69436e-07	5.34769e-07	6.5065e-07	5.88375e-07	5.69459e-07
376.576	9.31511e-07	9.14727e-07	8.6115e-07	8.44551e-07	8.022e-07	8.10736e-07	8.86448e-07	7.27713e-07	7.80531e-07	7.32161e-07	7.54563e-07	7.38149e-07	7.48524e-07	7.38195e-07	8.21436e-07	7.26626e-07	7.4441e-07	7.27335e-07	7.53587e-07	7.1113e-07	7.68126e-07	7.39893e-07	7.08556e-07	7.51077e-07	7.59663e-07	7.14472e-07	8.50798e-07	6.69317e-07	6.7284e-07	7.05779e-07	6.32696e-07	7.23726e-07	6.40634e-07	6.59135e-07	7.08797e-07	6.83359e-07	6.80867e-07	6.86009e-07	6.63872e-07	7.10332e-07	7.30833e-07	7.36389e-07	6.75949e-07	6.491e-07	6.22307e-07	5.27906e-07	6.39925e-07	5.79994e-07	6.0183e-07
376.613	9.16482e-07	8.79338e-07	9.29529e-07	8.68129e-07	8.24997e-07	7.36875e-07	8.65287e-07	7.19766e-07	7.77559e-07	7.86578e-07	7.36288e-07	7.71949e-07	7.59193e-07	7.42629e-07	8.11322e-07	7.99458e-07	7.77075e-07	7.34402e-07	7.12073e-07	7.2225e-07	7.37302e-07	7.94463e-07	7.20391e-07	7.06159e-07	7.79304e-07	6.91947e-07	8.32836e-07	6.8912e-07	6.40613e-07	7.28295e-07	6.91831e-07	7.16722e-07	6.43507e-07	6.33831e-07	6.59249e-07	7.49069e-07	6.13447e-07	7.24179e-07	7.54951e-07	7.19155e-07	6.82395e-07	7.11237e-07	7.60998e-07	5.64573e-07	5.95962e-07	5.97355e-07	5.78076e-07	6.4904e-07	6.36953e-07
376.651	9.12767e-07	9.00902e-07	9.07251e-07	8.74101e-07	8.30008e-07	7.42734e-07	8.18791e-07	7.3954e-07	8.12818e-07	8.14743e-07	7.59758e-07	7.98637e-07	7.91188e-07	7.79904e-07	8.34362e-07	7.70942e-07	7.62448e-07	7.47989e-07	7.04333e-07	7.53967e-07	7.81164e-07	8.35654e-07	7.07784e-07	7.84741e-07	7.36048e-07	7.57468e-07	8.47416e-07	7.04189e-07	6.81137e-07	7.33305e-07	6.68821e-07	7.67822e-07	6.61755e-07	5.43133e-07	6.68251e-07	7.22427e-07	6.38707e-07	6.71017e-07	7.53659e-07	7.22768e-07	6.75678e-07	6.8295e-07	7.0077e-07	6.11437e-07	6.76194e-07	6.50016e-07	5.94642e-07	7.05721e-07	6.6219e-07
376.688	9.32616e-07	8.77167e-07	8.2422e-07	9.12869e-07	8.49655e-07	7.86783e-07	9.02298e-07	7.76737e-07	7.46512e-07	8.23836e-07	7.75387e-07	8.07665e-07	7.9584e-07	7.53883e-07	8.20024e-07	7.86115e-07	7.73115e-07	7.25232e-07	7.65748e-07	7.82811e-07	7.68264e-07	8.60536e-07	7.59244e-07	8.13326e-07	7.13443e-07	7.98236e-07	7.94666e-07	6.82423e-07	7.47102e-07	7.12993e-07	6.26575e-07	7.98938e-07	6.16754e-07	6.57237e-07	6.77667e-07	6.97661e-07	6.74001e-07	6.758e-07	7.23981e-07	6.79645e-07	6.59746e-07	6.55286e-07	7.37533e-07	6.59672e-07	6.49646e-07	6.93094e-07	6.78639e-07	6.90748e-07	6.8279e-07
376.726	9.19888e-07	9.04249e-07	8.61175e-07	9.08123e-07	8.36949e-07	8.13939e-07	9.24035e-07	7.54401e-07	7.78106e-07	7.86195e-07	8.07545e-07	8.00909e-07	8.03e-07	7.39147e-07	8.26922e-07	7.39825e-07	8.62336e-07	7.10369e-07	8.0122e-07	8.98959e-07	7.23148e-07	8.30032e-07	8.08663e-07	8.20988e-07	7.22434e-07	8.30014e-07	8.44929e-07	7.13752e-07	7.8192e-07	7.01744e-07	6.91534e-07	8.14435e-07	6.42535e-07	7.24343e-07	6.78185e-07	6.48134e-07	6.89101e-07	6.88261e-07	6.22778e-07	6.84178e-07	6.65018e-07	5.29506e-07	6.59956e-07	6.24538e-07	5.49903e-07	6.62497e-07	6.02259e-07	6.52358e-07	4.66067e-07
376.763	9.93295e-07	9.45766e-07	8.84742e-07	9.99255e-07	9.69791e-07	7.63686e-07	9.10586e-07	7.83558e-07	8.05001e-07	9.40408e-07	9.92115e-07	7.91723e-07	8.81283e-07	8.54926e-07	8.25506e-07	8.17084e-07	8.61666e-07	7.30971e-07	9.77521e-07	8.51051e-07	7.3337e-07	8.32787e-07	8.90598e-07	8.47184e-07	7.49741e-07	8.03059e-07	8.79438e-07	7.42959e-07	8.07183e-07	7.54336e-07	7.55777e-07	8.32203e-07	6.86221e-07	7.29804e-07	6.81272e-07	6.6151e-07	5.96114e-07	6.26058e-07	6.47358e-07	6.97908e-07	5.37974e-07	5.41439e-07	6.03346e-07	5.35409e-07	6.43691e-07	6.94566e-07	6.35879e-07	6.39805e-07	4.94362e-07
376.801	9.96993e-07	9.82895e-07	9.51554e-07	9.7671e-07	9.16794e-07	8.94067e-07	8.41784e-07	8.45272e-07	9.70065e-07	9.54921e-07	8.61078e-07	8.2179e-07	8.80756e-07	9.88114e-07	8.22114e-07	8.06101e-07	7.9191e-07	7.59601e-07	9.04691e-07	7.36642e-07	7.68135e-07	8.04397e-07	9.81286e-07	8.89331e-07	7.8091e-07	7.44954e-07	7.74087e-07	8.13583e-07	8.41446e-07	7.6351e-07	8.19663e-07	7.93034e-07	7.77144e-07	6.96115e-07	6.16742e-07	6.98066e-07	6.12719e-07	6.72234e-07	6.3161e-07	6.51685e-07	5.5585e-07	5.99914e-07	6.41585e-07	5.29149e-07	6.16247e-07	6.63083e-07	6.83749e-07	5.3681e-07	5.65924e-07
376.838	1.02848e-06	9.94409e-07	9.48527e-07	9.44893e-07	8.60539e-07	8.75416e-07	8.34765e-07	8.87273e-07	9.4907e-07	8.53615e-07	8.14743e-07	7.80142e-07	8.70817e-07	8.51812e-07	8.04849e-07	7.71083e-07	8.40294e-07	7.6211e-07	8.15356e-07	7.83027e-07	8.38063e-07	8.16944e-07	9.13961e-07	8.80997e-07	8.34043e-07	8.06328e-07	7.84834e-07	7.99845e-07	8.05482e-07	8.51359e-07	7.79119e-07	7.94344e-07	8.13961e-07	7.15794e-07	6.84053e-07	7.44762e-07	6.4627e-07	6.26738e-07	6.48033e-07	7.03566e-07	6.01282e-07	6.15176e-07	6.20417e-07	5.529e-07	6.38584e-07	6.61317e-07	6.74158e-07	5.80115e-07	6.01777e-07
376.876	1.00879e-06	9.87143e-07	9.34372e-07	8.60974e-07	8.68143e-07	8.49576e-07	8.25063e-07	8.18774e-07	9.53778e-07	7.9771e-07	7.932e-07	8.22473e-07	8.5631e-07	8.23246e-07	7.82563e-07	7.77103e-07	8.1396e-07	7.72204e-07	8.44317e-07	8.12113e-07	8.58079e-07	8.12066e-07	8.9554e-07	8.29244e-07	8.09444e-07	8.35767e-07	8.21214e-07	8.52219e-07	7.16262e-07	8.18343e-07	7.46226e-07	8.42496e-07	8.47585e-07	6.75073e-07	7.98857e-07	7.32877e-07	6.79261e-07	6.27082e-07	6.84288e-07	7.30517e-07	5.96514e-07	6.88911e-07	6.3133e-07	5.55998e-07	6.3887e-07	6.12292e-07	5.99235e-07	6.53559e-07	6.28549e-07
376.914	9.79492e-07	9.06825e-07	9.77333e-07	8.85386e-07	8.827e-07	8.38348e-07	8.97368e-07	8.42111e-07	8.983e-07	7.78655e-07	8.2649e-07	8.69848e-07	8.56575e-07	8.04683e-07	7.79237e-07	8.04706e-07	8.21598e-07	8.11944e-07	8.62003e-07	8.36304e-07	8.45692e-07	8.58038e-07	9.03922e-07	9.26932e-07	8.10522e-07	8.89987e-07	8.42543e-07	8.05624e-07	7.51979e-07	7.63844e-07	7.41481e-07	8.07901e-07	7.89043e-07	7.05765e-07	7.78201e-07	7.76877e-07	6.35375e-07	6.56583e-07	6.51337e-07	6.71407e-07	6.39509e-07	7.19509e-07	6.2303e-07	5.34616e-07	6.5763e-07	6.22743e-07	5.31039e-07	6.58864e-07	5.93975e-07
376.951	9.97272e-07	9.20966e-07	9.85052e-07	8.75176e-07	9.71857e-07	8.53163e-07	8.94431e-07	8.81421e-07	8.23027e-07	8.71328e-07	8.47131e-07	8.57983e-07	8.70657e-07	8.56146e-07	7.75438e-07	8.07031e-07	8.69806e-07	8.36631e-07	8.51762e-07	8.31568e-07	8.74553e-07	8.17079e-07	9.21195e-07	8.838e-07	8.17368e-07	8.91022e-07	8.30851e-07	7.68533e-07	7.55588e-07	7.28675e-07	6.94244e-07	7.99053e-07	7.72215e-07	7.40152e-07	8.23739e-07	7.76646e-07	6.25357e-07	6.93037e-07	6.41423e-07	6.62137e-07	6.60658e-07	7.00462e-07	6.25117e-07	4.56084e-07	6.53023e-07	6.40489e-07	5.08684e-07	6.13343e-07	5.15031e-07
376.988	1.03901e-06	9.90877e-07	1.04056e-06	9.81922e-07	9.73907e-07	8.57953e-07	8.66192e-07	8.74277e-07	9.10888e-07	8.8889e-07	8.78779e-07	8.97912e-07	9.14548e-07	9.2365e-07	7.82376e-07	8.06914e-07	9.17006e-07	8.65992e-07	8.09616e-07	8.49011e-07	9.09285e-07	8.45105e-07	9.01419e-07	8.17171e-07	8.33899e-07	9.20798e-07	8.11806e-07	8.19659e-07	7.57008e-07	7.8082e-07	7.46263e-07	7.49138e-07	8.00321e-07	7.6192e-07	7.98565e-07	7.78522e-07	6.78898e-07	6.92322e-07	6.42536e-07	6.72426e-07	6.74784e-07	6.3711e-07	5.61026e-07	5.25756e-07	5.96637e-07	5.82525e-07	5.18683e-07	6.11285e-07	5.71996e-07
377.026	1.07165e-06	1.07594e-06	1.07134e-06	1.01938e-06	9.1188e-07	9.68861e-07	8.81959e-07	8.91467e-07	8.63713e-07	8.85659e-07	8.90992e-07	9.08027e-07	9.01139e-07	9.19425e-07	9.24829e-07	8.7523e-07	9.01626e-07	8.40644e-07	8.4482e-07	8.67724e-07	8.91911e-07	8.67896e-07	8.2642e-07	8.75554e-07	8.13139e-07	8.85417e-07	7.78359e-07	7.65612e-07	7.76703e-07	7.50852e-07	7.51659e-07	7.02045e-07	8.06714e-07	7.84169e-07	7.78952e-07	7.53392e-07	7.05114e-07	7.59259e-07	6.51779e-07	7.1941e-07	6.77867e-07	6.22067e-07	5.30186e-07	5.7486e-07	6.05475e-07	5.72093e-07	5.34317e-07	5.51304e-07	6.02306e-07
377.064	1.22397e-06	1.1477e-06	1.06334e-06	9.82983e-07	9.55852e-07	1.06454e-06	1.01164e-06	9.18491e-07	1.03127e-06	9.47623e-07	9.47733e-07	8.95109e-07	8.57717e-07	9.4044e-07	1.038e-06	8.70852e-07	9.48139e-07	8.47489e-07	8.79804e-07	9.16557e-07	8.2539e-07	8.83232e-07	8.59347e-07	8.53441e-07	8.51215e-07	8.84373e-07	8.37736e-07	7.71246e-07	8.14821e-07	7.87018e-07	7.76909e-07	7.63461e-07	8.76215e-07	7.32803e-07	7.76024e-07	7.33782e-07	6.56732e-07	7.22526e-07	5.97688e-07	6.83525e-07	6.49175e-07	6.18101e-07	5.213e-07	5.67524e-07	5.38011e-07	5.84047e-07	4.57633e-07	4.23332e-07	5.50323e-07
377.101	1.27374e-06	1.16811e-06	1.14253e-06	1.07621e-06	1.00627e-06	1.09356e-06	9.4304e-07	8.70705e-07	9.98009e-07	9.76843e-07	9.82427e-07	9.53701e-07	8.53512e-07	9.31649e-07	9.896e-07	9.52321e-07	9.24068e-07	8.919e-07	9.19582e-07	9.54131e-07	8.26966e-07	8.78692e-07	8.79072e-07	8.41869e-07	8.71054e-07	8.88478e-07	8.7785e-07	7.67685e-07	8.33724e-07	8.59142e-07	7.5117e-07	7.49949e-07	8.22323e-07	7.34623e-07	6.45387e-07	7.56537e-07	6.46571e-07	6.70401e-07	6.13355e-07	6.30826e-07	6.50317e-07	5.08638e-07	5.4039e-07	5.23362e-07	5.00628e-07	5.61336e-07	4.20901e-07	4.6473e-07	4.95505e-07
377.139	1.29676e-06	1.13568e-06	1.13066e-06	1.12526e-06	1.02324e-06	1.09341e-06	8.92267e-07	1.00231e-06	9.92302e-07	9.68988e-07	1.01022e-06	1.10134e-06	9.47264e-07	9.30437e-07	9.72301e-07	9.61034e-07	9.02725e-07	9.37264e-07	9.74858e-07	8.93864e-07	8.05393e-07	8.62367e-07	8.78154e-07	8.5978e-07	8.37141e-07	8.15735e-07	9.02996e-07	7.81243e-07	8.4616e-07	8.50019e-07	7.21296e-07	7.73792e-07	8.1078e-07	7.2364e-07	6.8787e-07	7.54425e-07	6.07083e-07	6.51014e-07	6.53823e-07	7.00597e-07	6.67343e-07	5.46564e-07	6.32343e-07	6.13569e-07	4.9525e-07	3.86063e-07	4.53961e-07	5.13175e-07	5.11905e-07
377.176	1.24607e-06	1.20007e-06	1.10628e-06	1.13401e-06	9.79352e-07	1.08521e-06	9.38215e-07	9.75889e-07	9.62933e-07	9.6885e-07	9.8571e-07	1.03217e-06	9.82159e-07	9.0397e-07	9.65787e-07	9.41016e-07	9.05171e-07	9.44088e-07	9.0209e-07	8.879e-07	8.34926e-07	8.87649e-07	8.57719e-07	9.06447e-07	8.46282e-07	8.35347e-07	8.82361e-07	8.8162e-07	8.52096e-07	7.87608e-07	7.42779e-07	8.24179e-07	7.91774e-07	7.55679e-07	7.44302e-07	7.3695e-07	6.81556e-07	6.74041e-07	6.1621e-07	7.20568e-07	6.31876e-07	6.08505e-07	5.87986e-07	6.25116e-07	4.9302e-07	4.00825e-07	4.96291e-07	5.16654e-07	5.25182e-07
377.214	1.19136e-06	1.19855e-06	1.12416e-06	1.12281e-06	9.6444e-07	1.12397e-06	1.01964e-06	1.01016e-06	9.46706e-07	9.51506e-07	9.68383e-07	9.85461e-07	1.02743e-06	9.1308e-07	1.02803e-06	9.05279e-07	9.52413e-07	9.53655e-07	8.15077e-07	9.22807e-07	8.50467e-07	8.59668e-07	8.97734e-07	9.04993e-07	8.50322e-07	8.45721e-07	8.8945e-07	8.96132e-07	8.56856e-07	7.95296e-07	8.37774e-07	7.89487e-07	7.75982e-07	7.99173e-07	7.70357e-07	7.82819e-07	7.28603e-07	7.03679e-07	6.65695e-07	6.94596e-07	6.32536e-07	6.44674e-07	6.49179e-07	6.55332e-07	5.14107e-07	4.37842e-07	5.33378e-07	5.48281e-07	5.19348e-07
377.251	1.21163e-06	1.17282e-06	1.10965e-06	1.0978e-06	1.00175e-06	1.11494e-06	1.08348e-06	1.08692e-06	9.80869e-07	9.71801e-07	9.50409e-07	9.96583e-07	9.81333e-07	8.97157e-07	1.06148e-06	8.92219e-07	9.48321e-07	9.7046e-07	8.57689e-07	8.9779e-07	8.15995e-07	9.06106e-07	9.00918e-07	9.20666e-07	9.20518e-07	9.22729e-07	8.59207e-07	8.86953e-07	8.60404e-07	7.94045e-07	8.56241e-07	7.45398e-07	7.92978e-07	8.0199e-07	7.46016e-07	7.63001e-07	7.32311e-07	7.2373e-07	7.22291e-07	6.50971e-07	6.7169e-07	6.6331e-07	6.60255e-07	6.74518e-07	5.31606e-07	5.48739e-07	5.56709e-07	5.76387e-07	5.00361e-07
377.289	1.2347e-06	1.19241e-06	1.11084e-06	1.14614e-06	9.90265e-07	1.07833e-06	1.08868e-06	1.07004e-06	1.03965e-06	1.02474e-06	9.55912e-07	1.03103e-06	1.03647e-06	9.42274e-07	1.09759e-06	9.33522e-07	9.67892e-07	9.51696e-07	8.95913e-07	9.11143e-07	8.5797e-07	8.76632e-07	8.83413e-07	9.37404e-07	9.21342e-07	1.00542e-06	8.22333e-07	8.92239e-07	8.56499e-07	8.76333e-07	9.26113e-07	8.08936e-07	7.5502e-07	7.91836e-07	7.52379e-07	7.23032e-07	7.27504e-07	7.51467e-07	7.54671e-07	6.81038e-07	6.69799e-07	6.44051e-07	5.95232e-07	7.0102e-07	6.03218e-07	5.8524e-07	5.79984e-07	5.56852e-07	5.11991e-07
377.326	1.21666e-06	1.1789e-06	1.07747e-06	1.15247e-06	1.03529e-06	1.02106e-06	1.07261e-06	1.02787e-06	1.02843e-06	1.07134e-06	9.82031e-07	1.01276e-06	1.09941e-06	9.39669e-07	1.03694e-06	9.44724e-07	9.64514e-07	9.85294e-07	9.47591e-07	9.02073e-07	9.22027e-07	8.51585e-07	8.78154e-07	9.2838e-07	9.51495e-07	9.69814e-07	8.37892e-07	8.33227e-07	9.09964e-07	8.73767e-07	8.83336e-07	8.30488e-07	8.43051e-07	7.50384e-07	7.58056e-07	7.35963e-07	7.23151e-07	7.13149e-07	7.21263e-07	6.83884e-07	6.72071e-07	6.17481e-07	6.15595e-07	7.26487e-07	5.97364e-07	5.70034e-07	6.09182e-07	5.29409e-07	5.11143e-07
377.364	1.15734e-06	1.16731e-06	1.0954e-06	1.21819e-06	1.06545e-06	1.05085e-06	1.09965e-06	1.02271e-06	1.01643e-06	1.0777e-06	1.0653e-06	1.02545e-06	1.05533e-06	9.3727e-07	1.08228e-06	9.62814e-07	9.56399e-07	9.75007e-07	9.72677e-07	9.54702e-07	9.47924e-07	8.92374e-07	9.01315e-07	9.36627e-07	9.50798e-07	9.43615e-07	8.40738e-07	8.26642e-07	8.94712e-07	8.62058e-07	8.39378e-07	8.09551e-07	8.38764e-07	7.47993e-07	7.02628e-07	6.58308e-07	7.37356e-07	6.80062e-07	6.65513e-07	7.01992e-07	6.78796e-07	6.62928e-07	5.48925e-07	6.84779e-07	6.26045e-07	5.18218e-07	6.21326e-07	5.37129e-07	5.60456e-07
377.401	1.19626e-06	1.23303e-06	1.12975e-06	1.17609e-06	1.11699e-06	1.07182e-06	1.15208e-06	1.06128e-06	1.12683e-06	1.08766e-06	1.09333e-06	1.07363e-06	1.09177e-06	9.97814e-07	1.06654e-06	1.10525e-06	1.00409e-06	9.72647e-07	1.01678e-06	9.92746e-07	9.44575e-07	8.94858e-07	9.69074e-07	9.28969e-07	9.23801e-07	8.56231e-07	8.36526e-07	9.40726e-07	9.19889e-07	8.90246e-07	8.18369e-07	7.50001e-07	7.86316e-07	7.50137e-07	7.61543e-07	6.38954e-07	6.4895e-07	6.34521e-07	6.62226e-07	6.94928e-07	6.13658e-07	6.7624e-07	5.75293e-07	6.61534e-07	6.17094e-07	5.30079e-07	6.5426e-07	5.68734e-07	5.94587e-07
377.439	1.22577e-06	1.24255e-06	1.13547e-06	1.18524e-06	1.08709e-06	1.20238e-06	1.11112e-06	1.12496e-06	1.13548e-06	1.05756e-06	1.14533e-06	1.10137e-06	1.05109e-06	1.08665e-06	1.05581e-06	1.06803e-06	1.01956e-06	9.50213e-07	1.02936e-06	1.00927e-06	9.37872e-07	8.94647e-07	1.00844e-06	9.56617e-07	9.40521e-07	8.46089e-07	8.52619e-07	8.27654e-07	9.06973e-07	8.61693e-07	8.10104e-07	7.4497e-07	6.85382e-07	7.28804e-07	7.60681e-07	6.56124e-07	6.97374e-07	6.16287e-07	6.3918e-07	5.8696e-07	5.86184e-07	6.48057e-07	5.12755e-07	6.47455e-07	5.70608e-07	4.42743e-07	5.36459e-07	3.57234e-07	4.93505e-07
377.476	1.26677e-06	1.24715e-06	1.18582e-06	1.25687e-06	1.20752e-06	1.12541e-06	1.13103e-06	1.08866e-06	1.05974e-06	1.07067e-06	1.16339e-06	1.06469e-06	1.07601e-06	1.07201e-06	1.02833e-06	1.02772e-06	1.02204e-06	9.28766e-07	1.00737e-06	9.47471e-07	9.20933e-07	8.92746e-07	9.51312e-07	9.32406e-07	9.55273e-07	8.91094e-07	8.42118e-07	8.58497e-07	8.55751e-07	8.6342e-07	6.97692e-07	7.81052e-07	6.78211e-07	7.88143e-07	7.68811e-07	6.95988e-07	7.59936e-07	5.80672e-07	6.64838e-07	6.50625e-07	6.31037e-07	5.70042e-07	5.72588e-07	6.00153e-07	6.02109e-07	4.83211e-07	5.33302e-07	4.25692e-07	4.14677e-07
377.514	1.27628e-06	1.24291e-06	1.20125e-06	1.24609e-06	1.20278e-06	1.02932e-06	1.09839e-06	1.09464e-06	1.03165e-06	1.10287e-06	1.16275e-06	1.07878e-06	1.07663e-06	9.88485e-07	1.04386e-06	9.69325e-07	1.0089e-06	8.75004e-07	1.03825e-06	8.63965e-07	9.24861e-07	8.34764e-07	8.90372e-07	9.27898e-07	9.0388e-07	9.11941e-07	8.45471e-07	8.95387e-07	9.05285e-07	9.02987e-07	7.28034e-07	7.67709e-07	7.57016e-07	7.95689e-07	7.34896e-07	7.46039e-07	7.79468e-07	5.52256e-07	7.18704e-07	6.84681e-07	6.5849e-07	6.33933e-07	6.65316e-07	6.23784e-07	6.34716e-07	5.1548e-07	4.50842e-07	5.1708e-07	4.86708e-07
377.551	1.21355e-06	1.20581e-06	1.20796e-06	1.17024e-06	1.07167e-06	9.81452e-07	1.06366e-06	1.09008e-06	1.06571e-06	1.10007e-06	1.14745e-06	1.10283e-06	1.11872e-06	9.70591e-07	1.04377e-06	9.82405e-07	1.00635e-06	8.90752e-07	9.6649e-07	9.17236e-07	9.41969e-07	8.41209e-07	9.55745e-07	8.96372e-07	8.86409e-07	9.20783e-07	8.38937e-07	8.89999e-07	8.92523e-07	9.51723e-07	7.6868e-07	7.86801e-07	7.35585e-07	7.63341e-07	7.65436e-07	7.36494e-07	7.68861e-07	6.24584e-07	6.74038e-07	7.42058e-07	6.57178e-07	6.84376e-07	6.12661e-07	6.22935e-07	7.22032e-07	4.89423e-07	4.27999e-07	5.41915e-07	5.82534e-07
377.589	1.20578e-06	1.17247e-06	1.14479e-06	1.15801e-06	1.04047e-06	1.01529e-06	1.08011e-06	1.05876e-06	1.16741e-06	1.05334e-06	1.13351e-06	1.0878e-06	1.09913e-06	1.01897e-06	9.81664e-07	1.04211e-06	9.91788e-07	9.59116e-07	9.11238e-07	9.45163e-07	9.57065e-07	9.49474e-07	8.53912e-07	9.06673e-07	9.09696e-07	9.6372e-07	8.14637e-07	8.74553e-07	8.45583e-07	8.83988e-07	7.94796e-07	8.42234e-07	8.18753e-07	7.8265e-07	7.59638e-07	7.01263e-07	7.39597e-07	7.62641e-07	6.71254e-07	7.79964e-07	6.34751e-07	6.65602e-07	6.07023e-07	6.71065e-07	7.37544e-07	5.48883e-07	5.204e-07	6.02357e-07	6.00372e-07
377.626	1.2044e-06	1.21703e-06	1.15122e-06	1.13313e-06	1.08506e-06	1.11322e-06	1.10076e-06	1.12283e-06	1.13852e-06	1.03974e-06	1.13634e-06	1.07977e-06	1.0841e-06	1.04968e-06	9.75057e-07	1.05631e-06	1.03193e-06	9.67106e-07	9.11774e-07	9.02276e-07	1.00127e-06	9.78236e-07	8.02141e-07	8.55928e-07	8.43311e-07	9.23921e-07	8.00386e-07	8.67849e-07	7.90225e-07	8.77678e-07	8.42057e-07	8.52025e-07	8.39982e-07	7.95795e-07	7.70587e-07	6.61974e-07	7.58906e-07	6.68043e-07	6.48343e-07	7.56191e-07	6.64155e-07	6.28106e-07	6.16596e-07	6.13746e-07	7.46686e-07	5.73074e-07	5.71766e-07	6.27851e-07	6.21752e-07
377.664	1.22178e-06	1.21618e-06	1.17206e-06	1.21079e-06	1.11162e-06	1.12739e-06	1.05752e-06	1.16493e-06	1.0756e-06	1.06216e-06	1.08118e-06	1.0742e-06	1.02947e-06	1.08098e-06	9.9672e-07	1.04727e-06	1.03258e-06	9.82305e-07	9.40482e-07	9.34466e-07	9.73551e-07	9.89123e-07	8.8777e-07	9.0224e-07	8.46287e-07	8.83578e-07	8.31031e-07	8.47557e-07	7.95383e-07	9.5403e-07	8.59535e-07	8.44172e-07	8.22519e-07	8.6446e-07	8.00503e-07	6.57185e-07	7.46954e-07	6.61407e-07	6.97849e-07	6.74203e-07	6.98683e-07	6.40921e-07	6.3065e-07	6.22008e-07	7.26432e-07	6.17508e-07	6.07123e-07	6.00503e-07	6.53375e-07
377.701	1.19358e-06	1.23383e-06	1.16415e-06	1.2196e-06	1.14569e-06	1.11444e-06	1.06078e-06	1.09543e-06	1.07645e-06	1.03802e-06	1.11655e-06	1.02971e-06	1.01357e-06	1.10666e-06	1.01192e-06	1.04195e-06	1.01936e-06	1.01075e-06	9.12613e-07	9.09321e-07	9.31873e-07	9.79975e-07	8.98549e-07	9.13841e-07	8.32819e-07	8.62665e-07	7.88655e-07	8.83176e-07	8.26122e-07	8.842e-07	8.10327e-07	8.62046e-07	7.74722e-07	9.30864e-07	8.28002e-07	7.01657e-07	7.17764e-07	6.79245e-07	7.16262e-07	7.2043e-07	7.202e-07	6.32113e-07	6.58097e-07	6.16582e-07	6.62989e-07	6.2714e-07	6.07802e-07	6.21906e-07	6.28109e-07
377.739	1.16483e-06	1.18008e-06	1.24975e-06	1.34417e-06	1.22248e-06	1.11991e-06	1.10091e-06	1.03535e-06	1.18577e-06	1.08884e-06	1.09053e-06	1.05574e-06	1.02357e-06	1.09579e-06	1.06335e-06	1.07594e-06	9.9762e-07	1.01345e-06	1.00358e-06	8.96593e-07	9.06246e-07	9.93728e-07	8.7285e-07	9.63019e-07	8.09236e-07	9.00654e-07	9.06402e-07	9.49329e-07	8.7777e-07	8.42954e-07	6.90767e-07	8.20085e-07	7.75386e-07	8.63827e-07	8.52049e-07	7.0879e-07	7.12558e-07	6.22392e-07	7.34406e-07	7.85877e-07	6.48503e-07	5.79946e-07	6.49457e-07	6.13124e-07	6.7041e-07	6.21327e-07	4.83777e-07	7.12967e-07	6.02566e-07
377.776	1.16359e-06	1.26887e-06	1.19689e-06	1.29446e-06	1.24802e-06	1.11733e-06	1.09943e-06	1.09035e-06	1.26248e-06	1.07511e-06	1.09113e-06	1.10595e-06	1.13951e-06	1.06554e-06	1.08357e-06	1.08692e-06	1.01489e-06	1.01651e-06	9.64e-07	9.01262e-07	9.53389e-07	9.17433e-07	8.46876e-07	9.54916e-07	7.94597e-07	8.92889e-07	9.37904e-07	8.51178e-07	8.0274e-07	8.35162e-07	7.00564e-07	7.80882e-07	7.37709e-07	8.06729e-07	8.48361e-07	7.73883e-07	5.6306e-07	6.66709e-07	7.28199e-07	8.09473e-07	6.08077e-07	6.80652e-07	6.66816e-07	6.81189e-07	6.60914e-07	6.09298e-07	5.95088e-07	7.2249e-07	6.13427e-07
377.814	1.22325e-06	1.37668e-06	1.25031e-06	1.21182e-06	1.17591e-06	1.14782e-06	1.13077e-06	1.05216e-06	1.22731e-06	1.03229e-06	1.10136e-06	1.11381e-06	1.15624e-06	1.03563e-06	1.10915e-06	1.07966e-06	1.02098e-06	1.01101e-06	9.2657e-07	9.46999e-07	9.11922e-07	9.75822e-07	8.71606e-07	8.97528e-07	8.51661e-07	8.80984e-07	8.45227e-07	7.86187e-07	7.82279e-07	8.30897e-07	7.56019e-07	8.09559e-07	7.41428e-07	7.37909e-07	7.03221e-07	7.53784e-07	6.13916e-07	7.21415e-07	5.675e-07	7.32762e-07	6.63627e-07	7.10929e-07	6.82576e-07	5.45813e-07	5.5047e-07	5.30881e-07	6.52304e-07	5.89976e-07	5.40418e-07
377.851	1.21093e-06	1.34927e-06	1.29628e-06	1.19141e-06	1.15512e-06	1.13332e-06	1.10886e-06	1.09205e-06	1.16649e-06	1.06049e-06	1.04759e-06	1.08791e-06	1.15784e-06	1.03044e-06	1.09688e-06	1.00918e-06	1.05623e-06	9.98259e-07	9.97841e-07	9.89066e-07	8.68381e-07	9.56398e-07	8.90852e-07	8.82343e-07	8.91267e-07	8.81315e-07	8.78076e-07	8.49142e-07	7.92432e-07	8.5102e-07	8.5217e-07	8.15292e-07	7.68266e-07	7.40418e-07	5.97635e-07	6.9561e-07	7.16958e-07	7.11602e-07	5.94429e-07	7.98134e-07	7.4413e-07	7.26539e-07	7.15891e-07	6.40784e-07	6.09557e-07	5.82662e-07	5.96787e-07	6.39303e-07	5.18182e-07
377.889	1.29047e-06	1.31973e-06	1.25171e-06	1.20232e-06	1.17298e-06	1.12618e-06	1.134e-06	1.11249e-06	1.10232e-06	1.088e-06	1.05039e-06	1.04254e-06	1.09501e-06	9.86365e-07	1.06388e-06	9.92905e-07	1.07041e-06	9.82831e-07	1.06315e-06	9.53357e-07	9.03984e-07	9.1352e-07	8.93456e-07	8.74663e-07	8.66208e-07	9.09367e-07	9.41562e-07	9.11855e-07	7.41747e-07	8.02583e-07	8.38259e-07	7.71465e-07	8.03171e-07	7.39556e-07	6.25834e-07	7.22817e-07	7.22775e-07	7.24217e-07	5.67554e-07	8.08375e-07	7.18537e-07	7.03129e-07	7.01855e-07	6.74214e-07	6.38192e-07	6.12625e-07	5.79712e-07	6.31021e-07	5.52446e-07
377.927	1.32152e-06	1.31599e-06	1.27872e-06	1.2632e-06	1.20773e-06	1.19313e-06	1.10895e-06	1.0877e-06	1.13858e-06	1.06508e-06	1.05726e-06	1.08651e-06	1.10326e-06	1.01223e-06	1.06677e-06	1.02063e-06	1.07466e-06	9.78545e-07	9.94833e-07	9.55226e-07	9.3193e-07	9.26377e-07	8.81983e-07	8.79082e-07	8.63885e-07	8.97403e-07	8.57601e-07	9.42789e-07	8.03561e-07	8.02299e-07	8.4416e-07	6.95005e-07	8.08835e-07	7.36085e-07	6.91053e-07	7.38308e-07	7.23562e-07	7.55779e-07	6.09652e-07	6.61597e-07	6.66535e-07	6.90201e-07	6.68865e-07	6.25404e-07	6.23858e-07	6.46028e-07	6.33911e-07	6.72205e-07	6.15333e-07
377.964	1.35077e-06	1.26577e-06	1.27809e-06	1.21619e-06	1.15802e-06	1.19372e-06	1.14232e-06	1.03691e-06	1.1994e-06	1.06638e-06	1.15095e-06	1.10372e-06	1.07677e-06	9.95457e-07	1.01021e-06	1.02863e-06	1.06421e-06	9.64599e-07	9.5981e-07	9.09594e-07	9.39038e-07	9.42497e-07	9.02257e-07	8.7934e-07	8.64479e-07	8.13731e-07	7.74585e-07	9.13105e-07	8.25875e-07	8.4505e-07	7.97697e-07	7.09376e-07	7.44288e-07	7.5399e-07	7.25281e-07	6.55671e-07	7.86558e-07	7.98118e-07	6.41864e-07	7.29627e-07	7.11674e-07	7.13112e-07	6.72606e-07	6.77457e-07	6.5315e-07	6.6923e-07	6.51955e-07	6.77408e-07	6.09869e-07
378.002	1.33314e-06	1.38166e-06	1.30625e-06	1.25253e-06	1.17761e-06	1.21738e-06	1.19232e-06	1.08878e-06	1.15832e-06	1.1064e-06	1.15248e-06	1.133e-06	1.06843e-06	1.03116e-06	9.6887e-07	1.01863e-06	1.02047e-06	9.26025e-07	9.70601e-07	9.44068e-07	9.60131e-07	9.70367e-07	9.47263e-07	8.67132e-07	8.49759e-07	8.297e-07	8.66928e-07	8.99246e-07	8.48695e-07	8.46485e-07	7.48407e-07	7.34449e-07	7.48701e-07	7.30349e-07	7.15826e-07	6.81091e-07	7.49963e-07	7.22664e-07	6.48383e-07	7.34143e-07	7.01228e-07	7.19895e-07	6.10559e-07	6.21013e-07	6.72004e-07	6.5657e-07	6.27393e-07	7.05286e-07	6.54642e-07
378.039	1.36269e-06	1.42738e-06	1.31882e-06	1.24139e-06	1.22096e-06	1.25924e-06	1.20838e-06	1.14226e-06	1.15912e-06	1.11338e-06	1.1365e-06	1.16741e-06	1.05708e-06	1.03382e-06	9.9576e-07	1.04056e-06	1.00247e-06	9.25775e-07	9.09015e-07	9.80812e-07	9.75189e-07	9.23289e-07	9.39328e-07	8.91609e-07	8.49295e-07	8.26187e-07	9.07778e-07	9.0444e-07	8.50231e-07	8.14604e-07	7.55593e-07	7.72539e-07	7.4119e-07	6.65988e-07	7.87506e-07	6.97859e-07	6.85836e-07	6.92518e-07	6.59259e-07	7.06268e-07	6.85839e-07	6.5585e-07	5.70419e-07	6.21256e-07	6.88856e-07	6.77117e-07	5.91221e-07	6.91091e-07	7.12963e-07
378.077	1.3266e-06	1.47517e-06	1.3333e-06	1.194e-06	1.23464e-06	1.28612e-06	1.16084e-06	1.17217e-06	1.16383e-06	1.12237e-06	1.08497e-06	1.15062e-06	1.06225e-06	1.05033e-06	1.01822e-06	1.04945e-06	9.98744e-07	9.77074e-07	8.9929e-07	9.11922e-07	9.28415e-07	8.80746e-07	9.35133e-07	8.93436e-07	8.34522e-07	8.46182e-07	8.35907e-07	8.05761e-07	8.60213e-07	8.218e-07	7.95388e-07	8.21812e-07	7.58926e-07	6.30931e-07	7.1103e-07	7.04544e-07	6.70492e-07	6.88316e-07	6.69464e-07	6.63382e-07	6.90387e-07	5.98498e-07	5.33726e-07	6.08103e-07	5.53645e-07	5.48279e-07	5.94084e-07	6.22608e-07	7.09647e-07
378.114	1.34388e-06	1.40515e-06	1.37175e-06	1.27055e-06	1.27259e-06	1.26656e-06	1.14741e-06	1.24543e-06	1.15794e-06	1.1706e-06	1.12159e-06	1.13717e-06	1.03923e-06	1.06629e-06	1.09005e-06	1.02806e-06	1.04597e-06	1.01107e-06	9.03178e-07	8.87261e-07	8.8661e-07	8.53248e-07	9.11389e-07	8.2975e-07	7.98691e-07	8.93313e-07	8.37937e-07	8.5546e-07	8.37687e-07	8.4813e-07	7.77738e-07	8.00457e-07	7.51218e-07	6.68405e-07	6.67338e-07	7.42306e-07	7.2468e-07	5.60711e-07	6.78118e-07	5.1556e-07	5.50728e-07	5.53607e-07	5.52183e-07	6.22126e-07	5.42845e-07	6.00409e-07	5.90593e-07	6.59181e-07	5.52532e-07
378.152	1.39402e-06	1.39183e-06	1.38519e-06	1.30091e-06	1.31108e-06	1.28339e-06	1.19602e-06	1.21356e-06	1.17862e-06	1.22565e-06	1.14854e-06	1.13727e-06	1.07938e-06	1.06169e-06	1.12222e-06	1.08344e-06	1.00112e-06	1.04117e-06	9.31402e-07	9.07283e-07	9.07325e-07	8.56773e-07	9.39298e-07	8.49298e-07	9.20545e-07	9.0998e-07	7.92711e-07	8.81664e-07	7.47708e-07	7.49815e-07	8.17713e-07	6.84835e-07	7.27753e-07	7.52004e-07	6.35833e-07	7.23769e-07	6.41961e-07	5.59842e-07	6.5432e-07	6.04959e-07	4.55663e-07	6.30869e-07	5.74545e-07	6.2507e-07	5.8823e-07	6.15037e-07	6.02382e-07	6.25811e-07	5.83779e-07
378.189	1.41351e-06	1.40969e-06	1.36584e-06	1.26787e-06	1.31848e-06	1.27842e-06	1.20243e-06	1.1838e-06	1.12121e-06	1.24864e-06	1.1812e-06	1.15238e-06	1.11938e-06	1.06187e-06	1.07458e-06	1.06137e-06	9.91775e-07	1.0382e-06	9.11925e-07	9.47855e-07	8.81893e-07	9.10227e-07	9.04133e-07	8.81671e-07	8.81005e-07	9.08408e-07	7.17071e-07	8.95519e-07	6.92266e-07	7.71645e-07	7.7369e-07	7.05454e-07	7.52765e-07	7.32916e-07	6.5969e-07	7.58893e-07	7.34804e-07	7.05943e-07	6.54015e-07	6.6981e-07	4.92457e-07	6.54865e-07	5.94377e-07	5.7031e-07	5.43179e-07	5.97911e-07	6.04861e-07	5.85103e-07	6.2206e-07
378.227	1.38133e-06	1.40611e-06	1.36387e-06	1.28725e-06	1.36548e-06	1.27633e-06	1.22886e-06	1.19589e-06	1.10633e-06	1.22152e-06	1.17373e-06	1.16913e-06	1.05303e-06	1.07754e-06	1.14584e-06	1.07426e-06	9.93119e-07	1.05128e-06	9.47957e-07	9.59063e-07	9.18556e-07	9.14254e-07	9.0148e-07	8.37175e-07	9.05279e-07	8.84233e-07	7.39406e-07	8.69464e-07	6.94881e-07	7.9202e-07	8.13096e-07	6.59124e-07	7.52636e-07	7.43609e-07	6.99914e-07	8.26647e-07	7.97948e-07	7.51256e-07	6.69233e-07	6.57825e-07	5.61153e-07	6.7068e-07	5.88811e-07	5.33293e-07	5.77879e-07	5.75789e-07	5.94597e-07	5.64982e-07	5.98452e-07
378.264	1.39937e-06	1.40839e-06	1.36631e-06	1.29118e-06	1.30337e-06	1.25163e-06	1.28002e-06	1.20497e-06	1.18963e-06	1.21712e-06	1.17791e-06	1.16117e-06	1.04218e-06	1.09814e-06	1.07972e-06	1.05156e-06	1.03159e-06	9.62145e-07	9.89757e-07	9.28416e-07	9.51596e-07	9.99528e-07	9.02041e-07	8.75339e-07	9.11092e-07	8.60298e-07	8.20887e-07	7.62668e-07	7.58751e-07	7.96664e-07	7.91637e-07	7.56071e-07	7.56386e-07	7.56202e-07	7.25404e-07	7.90732e-07	7.4838e-07	7.99858e-07	6.56412e-07	6.54821e-07	6.04017e-07	6.44804e-07	5.42883e-07	6.05221e-07	5.76107e-07	5.89208e-07	5.70422e-07	5.49906e-07	5.42064e-07
378.302	1.42001e-06	1.41282e-06	1.42866e-06	1.31361e-06	1.33327e-06	1.20256e-06	1.30087e-06	1.19592e-06	1.23388e-06	1.23956e-06	1.17137e-06	1.10835e-06	1.10803e-06	1.05842e-06	1.03995e-06	1.0234e-06	1.07373e-06	9.609e-07	1.01493e-06	9.15259e-07	9.47287e-07	9.52166e-07	8.87815e-07	8.21824e-07	9.04056e-07	8.47747e-07	8.47341e-07	7.95835e-07	7.98075e-07	7.75233e-07	7.66787e-07	7.53516e-07	7.24855e-07	7.55786e-07	7.22817e-07	7.33945e-07	7.03912e-07	7.62175e-07	6.64653e-07	6.72371e-07	6.24125e-07	6.0853e-07	5.475e-07	6.33492e-07	6.4317e-07	6.13891e-07	5.4514e-07	5.11606e-07	5.21527e-07
378.339	1.4543e-06	1.38519e-06	1.50058e-06	1.35491e-06	1.33763e-06	1.26055e-06	1.30826e-06	1.20136e-06	1.22717e-06	1.22176e-06	1.16877e-06	1.08213e-06	1.14847e-06	1.08403e-06	1.07312e-06	1.07125e-06	1.0647e-06	9.57526e-07	1.01353e-06	9.44337e-07	9.13608e-07	9.44935e-07	9.00646e-07	8.22309e-07	9.49024e-07	8.45394e-07	8.72158e-07	8.15751e-07	7.65607e-07	7.2703e-07	7.27509e-07	7.81903e-07	7.53215e-07	7.23378e-07	7.04426e-07	7.23772e-07	6.37462e-07	7.21932e-07	7.09708e-07	7.07419e-07	6.0164e-07	5.89432e-07	5.69944e-07	6.44386e-07	6.40349e-07	5.70913e-07	5.14391e-07	5.03279e-07	4.80914e-07
378.377	1.4206e-06	1.42023e-06	1.4913e-06	1.36141e-06	1.31508e-06	1.19376e-06	1.27842e-06	1.25905e-06	1.17413e-06	1.22089e-06	1.16775e-06	1.09032e-06	1.139e-06	1.14762e-06	1.0827e-06	1.08027e-06	1.01081e-06	9.83125e-07	1.03613e-06	9.85375e-07	8.57432e-07	1.01737e-06	8.11445e-07	8.28207e-07	9.05608e-07	8.09062e-07	8.54496e-07	8.11332e-07	7.56865e-07	7.93478e-07	7.68056e-07	7.49429e-07	7.03058e-07	6.96916e-07	7.05775e-07	7.21452e-07	6.44541e-07	6.5571e-07	7.09931e-07	7.46654e-07	6.36882e-07	6.37818e-07	5.50886e-07	5.51301e-07	6.00925e-07	5.30324e-07	4.79758e-07	4.35273e-07	4.69312e-07
378.414	1.40077e-06	1.46985e-06	1.41546e-06	1.33931e-06	1.34503e-06	1.24833e-06	1.23061e-06	1.24347e-06	1.18572e-06	1.22933e-06	1.14256e-06	1.14674e-06	1.14581e-06	1.16305e-06	1.12119e-06	1.08344e-06	9.99563e-07	1.0381e-06	1.05959e-06	9.86972e-07	8.42425e-07	1.01501e-06	8.18958e-07	8.37468e-07	9.00379e-07	8.13221e-07	8.21542e-07	6.6168e-07	7.87376e-07	8.15404e-07	7.83473e-07	6.64684e-07	6.7758e-07	7.76503e-07	7.45253e-07	6.3214e-07	5.27355e-07	5.49239e-07	6.66126e-07	7.87588e-07	6.75967e-07	6.46753e-07	4.95799e-07	5.4907e-07	5.49557e-07	5.04567e-07	4.79026e-07	4.10634e-07	3.87014e-07
378.452	1.42841e-06	1.44549e-06	1.38811e-06	1.37899e-06	1.36579e-06	1.24517e-06	1.23814e-06	1.14801e-06	1.17062e-06	1.21785e-06	1.12638e-06	1.0925e-06	1.07418e-06	1.07983e-06	1.10613e-06	1.02358e-06	9.38542e-07	1.05386e-06	9.80526e-07	9.75143e-07	8.50333e-07	1.00852e-06	8.36203e-07	8.33688e-07	7.72658e-07	8.07455e-07	6.86099e-07	6.70933e-07	7.66122e-07	7.48559e-07	7.87009e-07	6.92706e-07	6.4568e-07	6.85049e-07	6.74788e-07	6.35976e-07	5.36205e-07	5.76322e-07	5.74272e-07	6.0647e-07	7.2408e-07	6.97187e-07	4.9908e-07	4.9057e-07	5.7893e-07	4.61255e-07	3.58503e-07	3.46075e-07	3.55862e-07
378.489	1.47833e-06	1.44682e-06	1.40683e-06	1.37934e-06	1.31646e-06	1.23912e-06	1.20783e-06	1.15851e-06	1.19201e-06	1.26536e-06	1.17716e-06	1.13571e-06	1.05319e-06	1.01909e-06	1.0774e-06	9.7328e-07	9.61155e-07	9.49446e-07	8.45194e-07	9.16851e-07	9.31323e-07	9.14835e-07	8.53011e-07	7.80963e-07	7.35001e-07	8.09336e-07	6.74573e-07	7.72406e-07	7.94434e-07	7.63511e-07	7.75355e-07	7.30555e-07	6.84422e-07	6.25752e-07	6.11184e-07	6.01339e-07	6.0348e-07	5.52246e-07	5.6403e-07	5.12429e-07	5.99119e-07	4.40112e-07	5.89864e-07	4.97066e-07	4.96927e-07	4.193e-07	3.12252e-07	3.83559e-07	3.7362e-07
378.527	1.42205e-06	1.45207e-06	1.40379e-06	1.41445e-06	1.36797e-06	1.21541e-06	1.22845e-06	1.1919e-06	1.19006e-06	1.27611e-06	1.2188e-06	1.15159e-06	1.06676e-06	1.03906e-06	1.06705e-06	1.00595e-06	9.49488e-07	9.16869e-07	9.26857e-07	8.80307e-07	9.77891e-07	8.47554e-07	8.57101e-07	7.93803e-07	7.9371e-07	8.28884e-07	7.33002e-07	8.51022e-07	8.35855e-07	7.85675e-07	7.70683e-07	7.12981e-07	7.65006e-07	6.81073e-07	6.03515e-07	6.12148e-07	7.21722e-07	5.83233e-07	6.31165e-07	5.463e-07	6.30867e-07	4.52349e-07	5.83182e-07	5.00457e-07	5.06187e-07	3.83965e-07	2.92048e-07	3.60875e-07	2.79969e-07
378.564	1.39404e-06	1.45273e-06	1.47199e-06	1.42618e-06	1.30621e-06	1.20397e-06	1.21816e-06	1.23484e-06	1.16991e-06	1.15778e-06	1.20728e-06	1.13097e-06	1.09722e-06	1.05931e-06	1.05404e-06	9.87751e-07	1.03522e-06	9.08401e-07	9.23038e-07	9.22996e-07	9.18321e-07	7.87428e-07	8.5438e-07	8.46177e-07	8.42744e-07	8.15537e-07	8.13397e-07	8.32821e-07	8.02263e-07	7.91733e-07	7.7775e-07	7.29242e-07	7.36344e-07	6.64192e-07	6.16705e-07	6.94527e-07	7.33564e-07	6.22435e-07	5.64983e-07	5.55842e-07	5.27283e-07	5.13087e-07	5.74523e-07	4.83611e-07	5.44844e-07	4.26096e-07	2.78236e-07	3.32401e-07	2.14719e-07
378.602	1.46498e-06	1.45094e-06	1.45785e-06	1.40696e-06	1.29231e-06	1.18828e-06	1.19804e-06	1.29693e-06	1.15426e-06	1.23368e-06	1.19984e-06	1.10743e-06	1.06546e-06	1.06064e-06	1.04366e-06	9.74761e-07	1.01013e-06	9.35825e-07	9.07141e-07	9.53612e-07	9.33818e-07	7.90865e-07	8.12719e-07	8.6714e-07	8.72655e-07	8.29559e-07	7.8467e-07	7.5813e-07	8.35039e-07	7.49598e-07	7.66554e-07	7.18061e-07	7.60892e-07	6.67725e-07	6.66592e-07	7.16203e-07	7.5263e-07	6.35985e-07	6.04449e-07	5.76465e-07	5.08383e-07	5.409e-07	5.16549e-07	4.99641e-07	5.59079e-07	4.81622e-07	2.51248e-07	2.3958e-07	2.54853e-07
378.639	1.50343e-06	1.43997e-06	1.43535e-06	1.36961e-06	1.3188e-06	1.24226e-06	1.25895e-06	1.26313e-06	1.11754e-06	1.18332e-06	1.1508e-06	1.11867e-06	1.07318e-06	1.04881e-06	1.01476e-06	8.90816e-07	9.98802e-07	9.393e-07	9.37066e-07	9.32012e-07	9.25647e-07	8.79192e-07	8.34287e-07	8.29931e-07	8.72213e-07	8.30568e-07	8.07231e-07	7.5615e-07	7.92129e-07	8.08485e-07	7.8508e-07	7.32781e-07	7.60471e-07	7.03647e-07	7.37746e-07	6.52696e-07	6.73514e-07	5.70486e-07	6.46359e-07	5.83535e-07	5.9289e-07	5.61154e-07	4.88813e-07	4.89868e-07	5.34759e-07	4.3808e-07	2.37604e-07	2.71894e-07	2.7338e-07
378.677	1.45528e-06	1.42887e-06	1.43112e-06	1.34624e-06	1.38604e-06	1.26592e-06	1.27493e-06	1.22412e-06	1.11937e-06	1.19272e-06	1.12015e-06	1.13431e-06	1.10304e-06	1.07993e-06	9.63738e-07	9.0797e-07	9.90257e-07	9.19562e-07	9.87491e-07	9.65444e-07	8.1211e-07	9.63003e-07	8.0518e-07	7.97341e-07	8.61861e-07	7.84839e-07	7.56293e-07	8.03671e-07	7.16447e-07	7.78752e-07	8.47231e-07	7.29926e-07	7.53402e-07	7.1193e-07	7.73204e-07	6.37558e-07	6.07585e-07	6.09635e-07	6.28374e-07	5.83257e-07	6.19382e-07	6.0716e-07	5.01729e-07	5.11041e-07	5.07159e-07	4.4539e-07	2.86013e-07	2.63155e-07	2.51699e-07
378.714	1.41351e-06	1.48374e-06	1.35563e-06	1.34681e-06	1.29964e-06	1.2751e-06	1.28245e-06	1.21515e-06	1.11915e-06	1.17559e-06	1.06285e-06	1.14421e-06	1.07296e-06	1.04025e-06	9.74361e-07	9.86659e-07	9.87494e-07	9.03005e-07	1.04912e-06	9.3661e-07	8.56684e-07	9.96935e-07	8.46802e-07	7.87767e-07	8.98271e-07	7.99362e-07	8.01194e-07	7.80552e-07	7.56024e-07	7.00867e-07	8.52314e-07	7.02361e-07	7.77385e-07	7.78086e-07	7.03734e-07	6.21257e-07	6.38983e-07	6.92029e-07	6.35227e-07	6.75353e-07	6.6432e-07	5.95347e-07	4.61625e-07	4.86783e-07	4.64841e-07	4.86621e-07	2.98869e-07	2.96415e-07	2.01295e-07
378.752	1.42125e-06	1.5696e-06	1.3629e-06	1.28805e-06	1.30099e-06	1.29494e-06	1.24642e-06	1.23827e-06	1.08503e-06	1.06204e-06	1.08695e-06	1.118e-06	1.01023e-06	9.58371e-07	1.01777e-06	9.7941e-07	1.04386e-06	9.05049e-07	9.37743e-07	9.0963e-07	8.89416e-07	8.06543e-07	8.41746e-07	8.3173e-07	8.35471e-07	7.47202e-07	7.75313e-07	7.3644e-07	7.55755e-07	6.92685e-07	6.37189e-07	6.81892e-07	6.24709e-07	6.46449e-07	5.72284e-07	7.17673e-07	6.32202e-07	5.9463e-07	6.27068e-07	5.26102e-07	5.11141e-07	5.36053e-07	4.59627e-07	4.48732e-07	4.75126e-07	4.43623e-07	2.36615e-07	2.63282e-07	1.88001e-07
378.789	1.41979e-06	1.42555e-06	1.39002e-06	1.30155e-06	1.31071e-06	1.32882e-06	1.2592e-06	1.2589e-06	1.13343e-06	1.06397e-06	1.12652e-06	1.1227e-06	1.06557e-06	9.33321e-07	9.96269e-07	1.02149e-06	9.73912e-07	8.87146e-07	9.30573e-07	9.55886e-07	8.14829e-07	8.32249e-07	8.43682e-07	7.96386e-07	7.51328e-07	6.51699e-07	6.28675e-07	6.66482e-07	6.53546e-07	5.90769e-07	6.79834e-07	5.82551e-07	6.24893e-07	7.00284e-07	6.70181e-07	8.08426e-07	5.12546e-07	6.19454e-07	6.41958e-07	5.06413e-07	4.71734e-07	5.48087e-07	4.57325e-07	3.90692e-07	3.67574e-07	4.03822e-07	2.33137e-07	2.35346e-07	2.6633e-07
378.827	1.50172e-06	1.42366e-06	1.3837e-06	1.34941e-06	1.29436e-06	1.33062e-06	1.25301e-06	1.22621e-06	1.1744e-06	1.11329e-06	1.14679e-06	1.07605e-06	1.10242e-06	1.00371e-06	1.02542e-06	1.03474e-06	8.43281e-07	8.79752e-07	8.67804e-07	8.25883e-07	8.67395e-07	8.58415e-07	8.58182e-07	8.02033e-07	6.01172e-07	7.09556e-07	5.74522e-07	7.04859e-07	7.28606e-07	6.32961e-07	6.90529e-07	5.85123e-07	5.32447e-07	8.15526e-07	7.64784e-07	7.95929e-07	5.51766e-07	7.15896e-07	5.98297e-07	5.91544e-07	4.72886e-07	5.55929e-07	5.16653e-07	3.30583e-07	3.89909e-07	3.46161e-07	2.92964e-07	1.97752e-07	2.82118e-07
378.864	1.49574e-06	1.38919e-06	1.34608e-06	1.35345e-06	1.23717e-06	1.29685e-06	1.28884e-06	1.18903e-06	1.13258e-06	1.15455e-06	1.1968e-06	1.1367e-06	1.07132e-06	9.93874e-07	1.05945e-06	1.00534e-06	9.48311e-07	8.32147e-07	8.29874e-07	8.65229e-07	9.17713e-07	8.61701e-07	7.76438e-07	7.88949e-07	6.22395e-07	7.32053e-07	6.35084e-07	7.87628e-07	6.97202e-07	7.51419e-07	6.96787e-07	5.73367e-07	7.29364e-07	8.06948e-07	7.16395e-07	8.08394e-07	6.99864e-07	6.93774e-07	5.80106e-07	6.07657e-07	6.33622e-07	5.44239e-07	5.72228e-07	4.12933e-07	4.31814e-07	2.95363e-07	3.29038e-07	2.45308e-07	3.05203e-07
378.902	1.50978e-06	1.43802e-06	1.3755e-06	1.30191e-06	1.21267e-06	1.3026e-06	1.3172e-06	1.19229e-06	1.14854e-06	1.10706e-06	1.18914e-06	1.11264e-06	1.07682e-06	9.62377e-07	1.13695e-06	9.6564e-07	9.9427e-07	9.06417e-07	8.57766e-07	9.01587e-07	8.99914e-07	8.8099e-07	8.06003e-07	7.63231e-07	6.76378e-07	7.64138e-07	7.62519e-07	7.92622e-07	6.54554e-07	7.16443e-07	7.06576e-07	6.78177e-07	7.8901e-07	7.48367e-07	7.23124e-07	8.16799e-07	7.95601e-07	7.06211e-07	6.51163e-07	6.63878e-07	6.29951e-07	5.71191e-07	5.37801e-07	4.67194e-07	4.61249e-07	2.66115e-07	3.32556e-07	2.25873e-07	2.60138e-07
378.94	1.51684e-06	1.43836e-06	1.38217e-06	1.27872e-06	1.21006e-06	1.30579e-06	1.37099e-06	1.16741e-06	1.14904e-06	1.09895e-06	1.14853e-06	1.04461e-06	1.08132e-06	1.01788e-06	1.09278e-06	9.64807e-07	9.87703e-07	9.67612e-07	9.31117e-07	8.93914e-07	9.03348e-07	8.49654e-07	8.03514e-07	7.68002e-07	7.27155e-07	7.55567e-07	7.68549e-07	7.73469e-07	7.01657e-07	7.04941e-07	6.49886e-07	7.29249e-07	7.64232e-07	7.73382e-07	7.72576e-07	7.75359e-07	8.00761e-07	7.53947e-07	6.99704e-07	6.79386e-07	6.08656e-07	5.37489e-07	5.49066e-07	4.40757e-07	3.97121e-07	2.34804e-07	2.70979e-07	2.32911e-07	2.13182e-07
378.977	1.49771e-06	1.41671e-06	1.38676e-06	1.32492e-06	1.25396e-06	1.24607e-06	1.38995e-06	1.19031e-06	1.11758e-06	1.0996e-06	1.11641e-06	1.03932e-06	1.06408e-06	1.01411e-06	1.1351e-06	8.94394e-07	9.7355e-07	9.26626e-07	9.23139e-07	8.98649e-07	8.52008e-07	8.44814e-07	8.31786e-07	7.44299e-07	7.84089e-07	7.28845e-07	7.62604e-07	7.4556e-07	7.10948e-07	7.08663e-07	6.45197e-07	7.44401e-07	7.46514e-07	7.16521e-07	7.46532e-07	7.49992e-07	7.71818e-07	7.50322e-07	6.9348e-07	6.55555e-07	6.43079e-07	5.24678e-07	4.80413e-07	3.82951e-07	3.8006e-07	2.95918e-07	2.48405e-07	2.62284e-07	1.94086e-07
379.014	1.51452e-06	1.46085e-06	1.39343e-06	1.35449e-06	1.21715e-06	1.19099e-06	1.32708e-06	1.10998e-06	1.09258e-06	1.11752e-06	1.09884e-06	1.02321e-06	1.06193e-06	1.12851e-06	1.10744e-06	9.33337e-07	1.00318e-06	9.28371e-07	9.60477e-07	8.46618e-07	9.30951e-07	8.56185e-07	8.46463e-07	7.50155e-07	7.25163e-07	7.45079e-07	7.69475e-07	7.35934e-07	7.27509e-07	7.32146e-07	6.24601e-07	7.47917e-07	7.07162e-07	7.06575e-07	7.39698e-07	7.33461e-07	7.17075e-07	7.47682e-07	6.23961e-07	6.37151e-07	5.79401e-07	4.76685e-07	4.10126e-07	3.58911e-07	3.48809e-07	2.89363e-07	2.58822e-07	2.15928e-07	2.22485e-07
379.052	1.47009e-06	1.47705e-06	1.37313e-06	1.39541e-06	1.27081e-06	1.2253e-06	1.27016e-06	1.13107e-06	1.13488e-06	1.09143e-06	1.10943e-06	9.74847e-07	1.01649e-06	1.09473e-06	1.08924e-06	9.75262e-07	9.53861e-07	9.08204e-07	8.69847e-07	9.38812e-07	9.28667e-07	8.04503e-07	8.39653e-07	7.48964e-07	7.62077e-07	7.81012e-07	7.30109e-07	7.57797e-07	6.33255e-07	7.01053e-07	6.79797e-07	6.84973e-07	6.7958e-07	6.57395e-07	7.20564e-07	6.45249e-07	6.8986e-07	6.49231e-07	5.76602e-07	6.17671e-07	5.31632e-07	4.99933e-07	3.56465e-07	3.44927e-07	3.06072e-07	2.41525e-07	1.80879e-07	1.97175e-07	2.52093e-07
379.09	1.41699e-06	1.41204e-06	1.40738e-06	1.3347e-06	1.21578e-06	1.29038e-06	1.19823e-06	1.1798e-06	1.15021e-06	1.09642e-06	1.07446e-06	9.94087e-07	1.04711e-06	9.87971e-07	1.03931e-06	9.72393e-07	9.33869e-07	8.07764e-07	7.87553e-07	8.90486e-07	8.87046e-07	7.65596e-07	8.21708e-07	8.10179e-07	6.87119e-07	7.17036e-07	6.22014e-07	7.73645e-07	5.67929e-07	6.43846e-07	6.43803e-07	6.39159e-07	5.93389e-07	5.75151e-07	7.16661e-07	6.42752e-07	4.22358e-07	6.33601e-07	4.79804e-07	5.72893e-07	5.30678e-07	4.53498e-07	3.18316e-07	1.98481e-07	2.78661e-07	1.79275e-07	1.98702e-07	2.13313e-07	2.37722e-07
379.127	1.41766e-06	1.47178e-06	1.41676e-06	1.33384e-06	1.22557e-06	1.24975e-06	1.15946e-06	1.19061e-06	1.12114e-06	1.10858e-06	1.01234e-06	1.0386e-06	1.03072e-06	9.89528e-07	9.97482e-07	9.32034e-07	9.21152e-07	8.66258e-07	8.41505e-07	9.05824e-07	8.09294e-07	7.36448e-07	7.93068e-07	7.56306e-07	7.10652e-07	5.97375e-07	6.35119e-07	6.73439e-07	6.20702e-07	5.05896e-07	5.07165e-07	6.39756e-07	5.4048e-07	3.70217e-07	6.42704e-07	5.17107e-07	4.50387e-07	5.20704e-07	5.43442e-07	5.42047e-07	5.4259e-07	3.91152e-07	3.10407e-07	2.22843e-07	3.13725e-07	1.91184e-07	2.78581e-07	2.3364e-07	1.49347e-07
379.165	1.39792e-06	1.3741e-06	1.44049e-06	1.36568e-06	1.24491e-06	1.24525e-06	1.17327e-06	1.16516e-06	1.10816e-06	1.08224e-06	1.03923e-06	1.02077e-06	1.04836e-06	8.89393e-07	9.55738e-07	9.35597e-07	9.45343e-07	8.36046e-07	8.47196e-07	9.10635e-07	8.38764e-07	8.4237e-07	7.93846e-07	7.39493e-07	7.21415e-07	6.38999e-07	7.41125e-07	5.71532e-07	6.30722e-07	5.35457e-07	5.14873e-07	5.47631e-07	6.03655e-07	4.515e-07	6.20607e-07	5.63105e-07	4.85416e-07	5.55141e-07	5.4769e-07	5.06226e-07	4.78364e-07	3.89613e-07	2.73966e-07	2.67046e-07	2.09946e-07	2.56876e-07	2.26876e-07	1.88256e-07	9.29654e-08
379.202	1.49516e-06	1.3786e-06	1.48855e-06	1.32954e-06	1.27598e-06	1.20709e-06	1.22597e-06	1.16315e-06	1.13846e-06	1.08525e-06	1.07684e-06	1.04376e-06	1.06778e-06	9.73371e-07	9.84339e-07	9.21654e-07	9.83667e-07	8.85264e-07	8.40632e-07	9.17795e-07	8.73777e-07	8.50242e-07	8.45588e-07	8.31117e-07	7.83264e-07	7.47766e-07	8.03875e-07	6.5986e-07	6.47884e-07	6.30524e-07	5.99413e-07	5.71824e-07	5.54581e-07	5.55312e-07	5.70719e-07	5.43076e-07	5.58188e-07	5.54404e-07	5.32847e-07	4.81332e-07	4.36919e-07	3.72758e-07	2.8185e-07	3.33188e-07	2.65287e-07	1.7098e-07	1.78126e-07	1.98014e-07	1.6693e-07
379.24	1.58779e-06	1.41017e-06	1.46869e-06	1.28931e-06	1.31234e-06	1.17523e-06	1.25527e-06	1.19526e-06	1.11099e-06	1.14483e-06	1.16043e-06	1.11868e-06	1.1037e-06	1.02598e-06	9.72814e-07	1.00529e-06	9.33667e-07	8.94299e-07	9.29897e-07	8.92473e-07	8.51923e-07	8.695e-07	7.57473e-07	7.92911e-07	7.55373e-07	7.75135e-07	8.0121e-07	7.02903e-07	6.75475e-07	5.72576e-07	6.15698e-07	5.59704e-07	5.35752e-07	5.9322e-07	5.4069e-07	5.04015e-07	4.94538e-07	4.84462e-07	5.12146e-07	4.62101e-07	3.48613e-07	3.92483e-07	2.60883e-07	2.82713e-07	2.47493e-07	1.14014e-07	1.3041e-07	2.94085e-07	2.13815e-07
379.277	1.56594e-06	1.44545e-06	1.46769e-06	1.28283e-06	1.2798e-06	1.1688e-06	1.21151e-06	1.22153e-06	1.09927e-06	1.13453e-06	1.10664e-06	1.12258e-06	1.09619e-06	1.00992e-06	9.68639e-07	9.68948e-07	9.02124e-07	8.98914e-07	9.68332e-07	8.78025e-07	8.10567e-07	8.22003e-07	8.39609e-07	7.45066e-07	7.42705e-07	7.60608e-07	7.8197e-07	6.74178e-07	7.16786e-07	6.28876e-07	6.41223e-07	5.44357e-07	5.59204e-07	5.81448e-07	5.41273e-07	5.01294e-07	4.30401e-07	4.37047e-07	4.56847e-07	4.75579e-07	3.21019e-07	3.62055e-07	2.54732e-07	3.23329e-07	2.3797e-07	1.89301e-07	1.90159e-07	2.7749e-07	2.65048e-07
379.315	1.46271e-06	1.45341e-06	1.46034e-06	1.30858e-06	1.2824e-06	1.26691e-06	1.25915e-06	1.20411e-06	1.10801e-06	1.13828e-06	1.0709e-06	1.02524e-06	1.07964e-06	1.00036e-06	1.00251e-06	9.5747e-07	8.91183e-07	9.35367e-07	9.20204e-07	8.36316e-07	8.39914e-07	8.16565e-07	8.33706e-07	7.12903e-07	6.63696e-07	7.29747e-07	7.50031e-07	6.87449e-07	6.44453e-07	6.19632e-07	6.60251e-07	5.8286e-07	5.43029e-07	5.63351e-07	5.15865e-07	4.99526e-07	3.76183e-07	4.03085e-07	4.24835e-07	4.85091e-07	3.21972e-07	3.65371e-07	2.66566e-07	3.49157e-07	2.83829e-07	2.31594e-07	1.599e-07	1.97141e-07	2.80412e-07
379.352	1.49541e-06	1.50311e-06	1.45313e-06	1.34636e-06	1.29213e-06	1.33659e-06	1.2921e-06	1.2166e-06	1.172e-06	1.09624e-06	1.0441e-06	1.06721e-06	1.07785e-06	9.47679e-07	9.97336e-07	9.45995e-07	9.37508e-07	9.80816e-07	8.96415e-07	8.45866e-07	7.98107e-07	8.2676e-07	8.12978e-07	7.68665e-07	6.80429e-07	6.79593e-07	7.71037e-07	7.58673e-07	6.95194e-07	7.07167e-07	6.44496e-07	5.73739e-07	4.71022e-07	5.29744e-07	4.90046e-07	5.34135e-07	4.32156e-07	4.01678e-07	3.34061e-07	4.32178e-07	3.17531e-07	4.10836e-07	2.72028e-07	3.61281e-07	2.93726e-07	3.05364e-07	2.36491e-07	2.2011e-07	2.95137e-07
379.39	1.55754e-06	1.47678e-06	1.45541e-06	1.34674e-06	1.25283e-06	1.27384e-06	1.23659e-06	1.17175e-06	1.24375e-06	1.00671e-06	9.83022e-07	1.05214e-06	1.02732e-06	1.00796e-06	9.7014e-07	1.00978e-06	9.9903e-07	9.71273e-07	9.43978e-07	8.62488e-07	8.26562e-07	8.10385e-07	8.24363e-07	7.4809e-07	7.59754e-07	6.04564e-07	7.64009e-07	7.93186e-07	7.44766e-07	6.57397e-07	6.13328e-07	5.86534e-07	5.6317e-07	5.00672e-07	5.32256e-07	4.51075e-07	4.19997e-07	3.39243e-07	3.41861e-07	3.73509e-07	3.584e-07	3.9309e-07	3.06763e-07	3.25187e-07	2.55399e-07	2.84555e-07	2.04782e-07	2.60965e-07	2.75557e-07
379.427	1.49535e-06	1.43874e-06	1.40297e-06	1.34502e-06	1.25631e-06	1.24598e-06	1.24398e-06	1.1775e-06	1.20718e-06	1.01782e-06	9.5035e-07	9.22154e-07	9.70756e-07	9.49588e-07	9.20535e-07	9.34376e-07	8.78135e-07	8.72785e-07	7.8928e-07	9.19481e-07	7.23781e-07	8.16444e-07	7.4389e-07	7.6807e-07	6.62548e-07	5.81709e-07	6.9167e-07	6.16036e-07	7.00208e-07	5.95088e-07	6.72767e-07	5.15869e-07	5.91647e-07	4.55644e-07	5.77427e-07	4.15126e-07	3.16996e-07	3.02318e-07	3.48142e-07	4.08622e-07	2.61772e-07	2.85066e-07	2.62441e-07	2.76537e-07	2.55524e-07	2.45977e-07	1.85665e-07	2.06e-07	2.05722e-07
379.465	1.45558e-06	1.52329e-06	1.36437e-06	1.23765e-06	1.24476e-06	1.23034e-06	1.17617e-06	1.09335e-06	1.10648e-06	1.05582e-06	9.71366e-07	9.01716e-07	1.00534e-06	9.77032e-07	9.63392e-07	8.347e-07	8.57118e-07	8.00241e-07	7.20138e-07	8.31336e-07	7.21173e-07	6.84601e-07	7.79561e-07	7.13459e-07	6.50544e-07	7.26563e-07	6.71144e-07	5.15256e-07	6.00025e-07	6.61074e-07	6.10774e-07	5.43315e-07	5.64802e-07	4.19713e-07	5.48281e-07	4.48694e-07	3.95654e-07	2.08889e-07	3.0488e-07	3.96099e-07	2.54172e-07	2.44569e-07	2.24367e-07	2.84796e-07	2.71591e-07	2.51572e-07	2.36306e-07	2.17114e-07	1.75184e-07
379.502	1.46326e-06	1.49335e-06	1.44645e-06	1.26705e-06	1.18986e-06	1.22261e-06	1.19679e-06	1.07393e-06	1.05881e-06	1.06922e-06	1.02445e-06	9.90998e-07	9.38635e-07	9.30126e-07	8.84239e-07	8.01289e-07	7.86941e-07	8.41929e-07	7.67822e-07	8.03416e-07	7.31686e-07	7.28752e-07	7.96649e-07	7.56817e-07	7.21282e-07	7.97033e-07	6.74751e-07	6.13427e-07	6.68628e-07	7.22096e-07	4.90814e-07	7.10253e-07	4.7395e-07	5.11001e-07	4.31907e-07	4.26076e-07	3.57874e-07	2.19089e-07	2.55914e-07	3.19873e-07	2.11809e-07	2.39101e-07	1.53473e-07	2.45596e-07	2.3576e-07	2.20694e-07	1.88848e-07	2.66119e-07	1.65462e-07
379.54	1.45163e-06	1.42688e-06	1.4487e-06	1.35539e-06	1.20321e-06	1.22497e-06	1.24715e-06	1.10325e-06	1.0699e-06	1.07664e-06	1.03385e-06	1.04263e-06	9.74844e-07	9.74514e-07	8.6571e-07	7.94095e-07	7.80122e-07	8.81208e-07	7.67886e-07	8.07882e-07	7.17534e-07	7.77764e-07	7.934e-07	7.8339e-07	7.22021e-07	7.23588e-07	6.59189e-07	6.45607e-07	6.4425e-07	6.97857e-07	5.49107e-07	7.34292e-07	5.23434e-07	6.67463e-07	4.83045e-07	4.80319e-07	4.10894e-07	2.35303e-07	2.70182e-07	2.47083e-07	2.37009e-07	2.50926e-07	1.18346e-07	2.69111e-07	2.46542e-07	1.77483e-07	2.01033e-07	2.45002e-07	8.50981e-08
379.577	1.43102e-06	1.4237e-06	1.40083e-06	1.41542e-06	1.22362e-06	1.22422e-06	1.17587e-06	1.13771e-06	1.08204e-06	1.11029e-06	9.63422e-07	1.01053e-06	9.74486e-07	9.93642e-07	8.57023e-07	8.195e-07	8.05675e-07	8.35945e-07	7.42763e-07	7.97614e-07	7.42376e-07	7.28434e-07	7.97739e-07	7.17458e-07	7.34061e-07	6.65161e-07	6.27623e-07	6.28664e-07	6.43723e-07	6.68865e-07	5.87536e-07	7.44659e-07	5.90966e-07	6.50738e-07	4.91793e-07	4.64421e-07	4.10843e-07	2.50862e-07	2.82616e-07	2.72054e-07	2.10728e-07	2.1581e-07	1.19663e-07	2.37706e-07	1.92607e-07	7.98683e-08	1.76656e-07	1.65923e-07	1.45284e-07
379.615	1.44716e-06	1.40839e-06	1.39195e-06	1.43158e-06	1.20717e-06	1.20577e-06	1.21457e-06	1.23607e-06	1.09935e-06	1.05811e-06	9.41686e-07	9.92891e-07	9.89084e-07	9.25663e-07	8.49159e-07	8.19506e-07	8.47807e-07	7.81193e-07	7.28363e-07	7.79204e-07	7.52749e-07	7.02781e-07	7.72708e-07	6.63063e-07	6.42431e-07	6.94378e-07	6.61695e-07	6.62817e-07	6.45746e-07	5.91359e-07	6.64967e-07	6.47163e-07	6.18454e-07	6.00479e-07	4.96798e-07	4.7441e-07	3.87601e-07	2.64087e-07	2.33784e-07	2.39764e-07	2.24719e-07	1.70459e-07	1.27547e-07	1.97718e-07	1.57502e-07	8.46711e-08	1.6943e-07	1.65231e-07	1.71864e-07
379.652	1.49296e-06	1.38476e-06	1.36632e-06	1.44558e-06	1.23009e-06	1.20403e-06	1.23196e-06	1.25104e-06	1.12593e-06	1.00791e-06	1.00821e-06	1.02801e-06	9.08446e-07	8.81365e-07	8.75683e-07	8.16299e-07	8.44623e-07	7.97308e-07	7.25822e-07	7.18688e-07	7.09385e-07	6.94477e-07	7.4782e-07	7.01076e-07	5.96484e-07	6.61256e-07	6.4164e-07	6.74452e-07	5.94553e-07	6.04511e-07	6.78033e-07	5.89585e-07	5.97996e-07	5.96941e-07	5.56032e-07	4.28165e-07	4.1035e-07	2.61071e-07	3.0267e-07	2.85023e-07	2.45551e-07	1.66297e-07	1.55639e-07	1.19515e-07	1.68444e-07	1.14363e-07	1.63894e-07	1.91274e-07	1.53507e-07
379.69	1.47456e-06	1.36848e-06	1.39875e-06	1.39806e-06	1.23494e-06	1.25161e-06	1.18538e-06	1.18139e-06	1.11554e-06	1.10194e-06	1.02166e-06	9.70607e-07	9.3037e-07	8.77332e-07	8.56861e-07	7.17698e-07	8.61493e-07	7.61833e-07	7.11628e-07	8.2346e-07	6.97416e-07	7.26364e-07	7.23647e-07	7.72132e-07	6.0421e-07	6.19593e-07	6.00221e-07	6.11762e-07	6.05396e-07	6.1409e-07	6.80762e-07	5.78709e-07	5.13937e-07	5.65745e-07	5.20991e-07	3.66371e-07	3.74985e-07	2.25184e-07	2.99386e-07	2.71133e-07	1.82891e-07	1.60653e-07	1.76885e-07	8.27987e-08	6.08378e-08	6.06373e-08	1.07772e-07	1.85918e-07	1.60055e-07
379.727	1.42072e-06	1.45323e-06	1.41128e-06	1.38592e-06	1.26608e-06	1.25636e-06	1.13623e-06	1.12242e-06	1.1447e-06	1.15085e-06	1.02386e-06	9.65254e-07	8.28573e-07	8.44397e-07	8.36667e-07	6.90284e-07	8.27595e-07	7.49924e-07	6.96084e-07	7.89463e-07	7.58645e-07	5.99426e-07	7.54138e-07	5.86856e-07	5.49611e-07	5.97243e-07	5.66384e-07	6.121e-07	5.97478e-07	6.05022e-07	5.99661e-07	5.4738e-07	5.31307e-07	5.73055e-07	5.05655e-07	4.00864e-07	3.69994e-07	3.09487e-07	3.04819e-07	2.86427e-07	2.053e-07	2.03427e-07	1.61361e-07	1.71634e-07	2.00592e-08	8.5074e-08	1.3709e-07	1.20699e-07	1.66193e-07
379.765	1.39427e-06	1.4513e-06	1.35789e-06	1.33568e-06	1.20679e-06	1.19914e-06	1.13714e-06	1.14775e-06	1.13214e-06	1.06592e-06	1.03706e-06	9.83309e-07	8.09703e-07	7.91097e-07	8.09591e-07	7.63107e-07	8.38547e-07	7.93431e-07	7.05793e-07	7.45807e-07	7.44302e-07	5.53053e-07	6.21015e-07	5.97504e-07	6.05508e-07	3.71245e-07	6.11584e-07	5.23394e-07	5.295e-07	4.2105e-07	3.92846e-07	5.63007e-07	4.71159e-07	3.64983e-07	3.87355e-07	3.95011e-07	3.53602e-07	2.56902e-07	3.35537e-07	2.85756e-07	1.56127e-07	2.01665e-07	8.00694e-08	1.58271e-07	5.46119e-08	6.70408e-08	1.53103e-07	8.0573e-08	1.07759e-07
379.802	1.4075e-06	1.3684e-06	1.29142e-06	1.26024e-06	1.21267e-06	1.20871e-06	1.07717e-06	1.11622e-06	1.17474e-06	1.0527e-06	8.16844e-07	9.51721e-07	8.79458e-07	8.43179e-07	7.38437e-07	8.30311e-07	7.01871e-07	7.62096e-07	7.53871e-07	7.72534e-07	5.605e-07	5.82121e-07	5.91808e-07	7.16541e-07	5.92391e-07	3.88549e-07	5.12341e-07	3.56334e-07	3.62048e-07	4.73037e-07	3.72521e-07	4.07324e-07	5.0716e-07	3.45452e-07	4.01422e-07	3.40896e-07	2.79874e-07	2.77963e-07	3.43485e-07	2.28837e-07	1.92568e-07	2.01718e-07	1.11985e-07	1.47088e-07	1.0067e-08	5.61984e-08	2.5845e-07	1.22007e-07	1.06219e-07
379.84	1.44236e-06	1.36417e-06	1.30067e-06	1.19681e-06	1.15309e-06	1.22845e-06	1.09276e-06	1.12322e-06	1.18413e-06	1.11427e-06	9.66883e-07	9.52745e-07	8.5434e-07	8.53361e-07	7.15767e-07	8.40517e-07	7.82785e-07	7.52917e-07	7.77179e-07	6.58787e-07	6.00707e-07	6.32458e-07	5.98054e-07	6.87197e-07	5.32855e-07	4.62419e-07	4.62068e-07	3.4076e-07	4.51769e-07	4.53212e-07	3.66127e-07	3.53536e-07	5.16982e-07	3.24772e-07	3.97029e-07	3.26978e-07	2.58311e-07	3.05364e-07	2.856e-07	2.40794e-07	2.28097e-07	1.14329e-07	1.54526e-07	1.12616e-07	5.19887e-08	6.37719e-08	1.40016e-07	1.02231e-07	5.61045e-08
379.877	1.41779e-06	1.3958e-06	1.3275e-06	1.22454e-06	1.18889e-06	1.24011e-06	1.11114e-06	1.18966e-06	1.18607e-06	1.10827e-06	1.02004e-06	9.57849e-07	8.98911e-07	8.84005e-07	8.63938e-07	7.79719e-07	7.82474e-07	7.83912e-07	7.70431e-07	5.98359e-07	6.00375e-07	6.22096e-07	5.70688e-07	6.23497e-07	5.37551e-07	5.14222e-07	5.35752e-07	4.24893e-07	5.10038e-07	4.0488e-07	4.01874e-07	3.8006e-07	4.41862e-07	3.25776e-07	3.5413e-07	3.48552e-07	3.4064e-07	2.83884e-07	2.86636e-07	2.53942e-07	2.42723e-07	9.83085e-08	1.86894e-07	1.25156e-07	1.26201e-07	8.87686e-08	6.24211e-08	3.54205e-08	8.21188e-08
379.915	1.40164e-06	1.38732e-06	1.29386e-06	1.30319e-06	1.21913e-06	1.1942e-06	1.1597e-06	1.14805e-06	1.12006e-06	1.1266e-06	1.02336e-06	1.00716e-06	9.52275e-07	9.2919e-07	8.95961e-07	7.99311e-07	8.12576e-07	8.21995e-07	7.432e-07	6.09586e-07	6.38269e-07	6.47921e-07	6.1112e-07	6.7511e-07	5.60367e-07	5.41372e-07	4.9367e-07	3.95382e-07	4.16319e-07	4.02838e-07	3.34597e-07	3.9124e-07	3.40125e-07	3.32849e-07	3.42756e-07	3.74269e-07	2.65762e-07	2.69495e-07	2.88473e-07	2.84817e-07	2.81628e-07	1.72303e-07	2.69538e-07	1.16827e-07	2.12933e-07	8.61865e-08	1.0185e-07	6.10288e-08	1.00328e-07
379.953	1.41031e-06	1.41969e-06	1.34682e-06	1.31839e-06	1.30683e-06	1.14738e-06	1.12929e-06	1.14457e-06	1.07751e-06	1.09225e-06	9.87567e-07	1.02169e-06	9.37933e-07	9.15254e-07	9.21083e-07	8.29745e-07	8.21752e-07	8.67205e-07	7.10129e-07	6.42546e-07	6.58593e-07	6.44888e-07	6.91887e-07	7.37127e-07	5.50806e-07	5.60875e-07	5.405e-07	4.79764e-07	4.04161e-07	3.7695e-07	2.90543e-07	3.61082e-07	3.28085e-07	3.44632e-07	3.39521e-07	3.74957e-07	1.92181e-07	3.02169e-07	2.92799e-07	2.80993e-07	2.81834e-07	2.36879e-07	2.66968e-07	1.87416e-07	1.53031e-07	1.10156e-07	1.40445e-07	9.38583e-08	1.51906e-07
379.99	1.45485e-06	1.39356e-06	1.31192e-06	1.28728e-06	1.26269e-06	1.13812e-06	1.09567e-06	1.17952e-06	1.12388e-06	1.08997e-06	1.03469e-06	1.02996e-06	9.24869e-07	8.32188e-07	9.60196e-07	8.38815e-07	8.21573e-07	8.71543e-07	7.27407e-07	6.93939e-07	6.43185e-07	6.22344e-07	7.2471e-07	7.63553e-07	6.07952e-07	5.29621e-07	6.14345e-07	4.63375e-07	4.43953e-07	3.253e-07	2.62853e-07	3.8121e-07	2.93744e-07	3.33502e-07	3.08149e-07	2.93059e-07	1.48213e-07	3.13531e-07	2.80483e-07	3.19614e-07	2.6934e-07	2.015e-07	2.71575e-07	2.14833e-07	7.76775e-08	1.86841e-07	1.80501e-07	7.07121e-08	1.25832e-07
380.027	1.43413e-06	1.3909e-06	1.31532e-06	1.27084e-06	1.21584e-06	1.15995e-06	1.14538e-06	1.11868e-06	1.10428e-06	1.10291e-06	1.03381e-06	9.84118e-07	9.16787e-07	8.04896e-07	9.40308e-07	8.13202e-07	7.95751e-07	8.94917e-07	7.73224e-07	7.19293e-07	6.48446e-07	6.55342e-07	6.50059e-07	6.8924e-07	6.6531e-07	4.76634e-07	5.77562e-07	5.2736e-07	3.8538e-07	3.4901e-07	2.77278e-07	3.05214e-07	2.78336e-07	3.32745e-07	2.70121e-07	2.28713e-07	1.60347e-07	2.48144e-07	1.88138e-07	3.09727e-07	2.27608e-07	1.94938e-07	1.9035e-07	1.78357e-07	4.10785e-08	2.26776e-07	2.03121e-07	8.93811e-08	1.22513e-07
380.065	1.38255e-06	1.34115e-06	1.30948e-06	1.26817e-06	1.16818e-06	1.23469e-06	1.11347e-06	1.1053e-06	1.10727e-06	1.09454e-06	1.02396e-06	1.01146e-06	8.86356e-07	8.00098e-07	9.01388e-07	8.38177e-07	7.96686e-07	8.75054e-07	7.1077e-07	7.60197e-07	6.87574e-07	6.84458e-07	6.40452e-07	6.74198e-07	6.05109e-07	4.9618e-07	3.51735e-07	5.75716e-07	3.07972e-07	4.03059e-07	2.86226e-07	2.34012e-07	2.36867e-07	3.13825e-07	2.31811e-07	2.0123e-07	1.00106e-07	1.12846e-07	2.42704e-07	2.81091e-07	2.39764e-07	1.36477e-07	6.96874e-08	1.81076e-07	4.20636e-08	2.59169e-07	1.82459e-07	1.07813e-07	2.02866e-07
380.103	1.33851e-06	1.37967e-06	1.32234e-06	1.26202e-06	1.14621e-06	1.3028e-06	1.0571e-06	9.95557e-07	1.02364e-06	1.11764e-06	1.01148e-06	1.0202e-06	8.24728e-07	8.64669e-07	7.95667e-07	8.07902e-07	8.50932e-07	8.48681e-07	7.10894e-07	7.11397e-07	7.77546e-07	6.4519e-07	6.25644e-07	5.69141e-07	5.78115e-07	3.62741e-07	3.37143e-07	5.15618e-07	3.34185e-07	3.62253e-07	1.68467e-07	2.10535e-07	2.42409e-07	2.36577e-07	2.65995e-07	2.00894e-07	7.9194e-08	1.5466e-07	1.9413e-07	2.00111e-07	2.13414e-07	1.78479e-07	1.03973e-07	1.60608e-07	8.4022e-08	2.25766e-07	1.56358e-07	5.42374e-08	1.78885e-07
380.14	1.29824e-06	1.30512e-06	1.36957e-06	1.26691e-06	1.18057e-06	1.19042e-06	1.02881e-06	1.08046e-06	1.01513e-06	1.05513e-06	9.28162e-07	9.51989e-07	8.7548e-07	8.07856e-07	8.41836e-07	7.41149e-07	7.30047e-07	7.71527e-07	7.9767e-07	6.69876e-07	7.37215e-07	6.62339e-07	5.50448e-07	6.21518e-07	6.05657e-07	4.01077e-07	3.90819e-07	4.64975e-07	3.43561e-07	2.36818e-07	1.31124e-07	2.08582e-07	1.87513e-07	2.10635e-07	1.78254e-07	1.99241e-07	8.86212e-08	1.55025e-07	1.76812e-07	1.95915e-07	1.55109e-07	1.4917e-07	6.47087e-08	1.23788e-07	1.40708e-07	1.37588e-07	1.55441e-07	3.25348e-08	2.74878e-07
380.178	1.41714e-06	1.28675e-06	1.30846e-06	1.17568e-06	1.23185e-06	1.19128e-06	1.05474e-06	1.08608e-06	1.06893e-06	1.0698e-06	9.75677e-07	9.48422e-07	9.11446e-07	7.81722e-07	8.84539e-07	7.71681e-07	6.78819e-07	7.46568e-07	8.63494e-07	6.84958e-07	6.63357e-07	7.37783e-07	6.17579e-07	6.1323e-07	6.01057e-07	4.64561e-07	4.28872e-07	3.44198e-07	2.23568e-07	1.9503e-07	1.30351e-07	1.55296e-07	1.4004e-07	2.52286e-07	1.19859e-07	2.16728e-07	1.48451e-07	1.51932e-07	1.72777e-07	1.57697e-07	9.48673e-08	1.46477e-07	1.12683e-08	1.5509e-07	9.77339e-08	1.5803e-07	1.52603e-07	1.0911e-07	1.5449e-07
380.215	1.42133e-06	1.36788e-06	1.26766e-06	1.21975e-06	1.25843e-06	1.2119e-06	1.15519e-06	1.13498e-06	1.07682e-06	1.07124e-06	9.89486e-07	9.55467e-07	9.71431e-07	8.10948e-07	8.77051e-07	8.61363e-07	7.75704e-07	8.19616e-07	8.72469e-07	7.53947e-07	6.72671e-07	7.57313e-07	6.42544e-07	5.6016e-07	6.37437e-07	4.8897e-07	4.45877e-07	4.131e-07	2.49346e-07	1.72504e-07	1.05784e-07	1.81624e-07	1.46083e-07	1.9229e-07	1.49366e-07	1.69793e-07	1.35351e-07	1.45042e-07	1.35719e-07	1.52451e-07	1.77388e-07	1.77111e-07	5.61969e-08	9.67596e-08	6.53381e-08	1.58949e-07	1.46614e-07	1.64535e-07	1.83621e-07
380.253	1.40279e-06	1.42378e-06	1.27263e-06	1.28343e-06	1.25731e-06	1.21233e-06	1.14627e-06	1.09595e-06	1.09459e-06	1.10425e-06	9.97916e-07	9.79609e-07	9.84775e-07	8.38957e-07	9.24727e-07	9.07811e-07	8.25739e-07	8.51853e-07	8.93326e-07	7.94911e-07	6.72322e-07	7.19567e-07	5.98008e-07	6.48591e-07	5.86128e-07	4.27964e-07	4.58778e-07	4.45805e-07	2.51458e-07	1.87101e-07	1.06219e-07	1.76814e-07	7.89988e-08	1.60642e-07	1.83291e-07	1.64929e-07	1.1055e-07	1.04349e-07	1.09099e-07	1.99997e-07	1.29505e-07	9.7817e-08	2.93621e-08	3.67484e-08	1.34766e-07	7.83437e-08	1.43281e-07	2.00863e-07	2.09531e-07
380.29	1.35003e-06	1.46006e-06	1.25687e-06	1.26002e-06	1.21912e-06	1.25044e-06	1.13605e-06	1.08074e-06	1.12079e-06	1.10383e-06	1.03636e-06	9.98953e-07	1.03201e-06	9.03765e-07	8.59079e-07	9.39888e-07	9.0872e-07	9.69261e-07	8.73623e-07	7.88845e-07	6.80911e-07	7.00348e-07	6.06909e-07	6.388e-07	5.33097e-07	4.2336e-07	4.25642e-07	4.57324e-07	2.00009e-07	1.66529e-07	1.12189e-07	1.80844e-07	1.46025e-07	8.60443e-08	1.47187e-07	1.08209e-07	1.33576e-07	1.128e-07	1.13374e-07	1.60036e-07	9.72184e-08	1.45271e-07	9.19313e-08	1.17896e-07	1.06005e-07	1.35355e-07	1.99557e-07	1.76135e-07	2.06688e-07
380.328	1.35749e-06	1.43341e-06	1.34547e-06	1.24104e-06	1.24583e-06	1.24141e-06	1.12953e-06	1.04637e-06	1.13542e-06	1.08392e-06	1.01455e-06	9.98062e-07	9.99454e-07	8.88555e-07	8.37091e-07	9.73831e-07	9.20582e-07	8.82385e-07	8.8129e-07	7.38143e-07	6.94526e-07	6.98274e-07	6.335e-07	6.3285e-07	5.42302e-07	4.88252e-07	3.29712e-07	4.0595e-07	2.38873e-07	2.11235e-07	2.23291e-07	1.55927e-07	1.20246e-07	9.54932e-08	1.02352e-07	1.08248e-07	6.75544e-08	1.70383e-07	8.86401e-08	9.55455e-08	4.72034e-08	1.49295e-07	1.46551e-07	1.47149e-07	1.21783e-07	1.45105e-07	1.91439e-07	1.92321e-07	2.62154e-07
380.365	1.43292e-06	1.42585e-06	1.31926e-06	1.17292e-06	1.21548e-06	1.19272e-06	1.20079e-06	1.05164e-06	1.16304e-06	9.79468e-07	9.82259e-07	1.0191e-06	9.72147e-07	9.30595e-07	8.59815e-07	9.98411e-07	8.88065e-07	8.35386e-07	8.3834e-07	6.82742e-07	7.13941e-07	7.15662e-07	6.32833e-07	6.68284e-07	6.08381e-07	5.12793e-07	3.25238e-07	3.91234e-07	2.00136e-07	2.52658e-07	2.60722e-07	2.27658e-07	1.1019e-07	1.73745e-07	1.49162e-07	7.963e-08	1.33455e-07	1.33392e-07	8.25827e-08	1.0017e-07	1.1984e-07	1.48092e-07	1.61385e-07	1.5726e-07	1.96877e-07	1.11258e-07	1.66776e-07	2.30101e-07	2.48973e-07
380.403	1.47118e-06	1.45653e-06	1.31989e-06	1.20927e-06	1.14351e-06	1.21382e-06	1.21879e-06	1.07152e-06	1.09196e-06	9.9963e-07	9.16681e-07	1.00642e-06	9.38416e-07	9.15508e-07	8.12602e-07	9.50029e-07	6.95606e-07	8.30192e-07	7.89402e-07	6.63448e-07	7.12666e-07	7.10273e-07	5.50001e-07	6.48468e-07	5.47173e-07	4.47394e-07	2.98994e-07	4.60191e-07	2.0553e-07	2.76117e-07	2.97491e-07	2.26857e-07	1.33719e-07	1.61743e-07	2.37388e-07	1.09181e-07	1.37984e-07	9.50258e-09	6.34108e-08	1.35296e-07	1.32143e-07	1.05436e-07	6.37339e-08	9.1115e-08	2.53528e-07	1.25304e-07	2.23344e-07	2.84453e-07	2.18165e-07
380.44	1.46467e-06	1.2565e-06	1.2664e-06	1.08036e-06	1.10537e-06	1.16595e-06	1.1348e-06	1.02731e-06	1.04105e-06	1.00529e-06	8.78341e-07	9.24224e-07	8.40553e-07	8.88978e-07	7.61878e-07	8.64298e-07	6.66155e-07	7.29714e-07	7.3478e-07	7.09751e-07	6.50944e-07	6.77706e-07	5.17877e-07	5.27502e-07	4.57153e-07	4.65319e-07	2.61675e-07	3.30131e-07	2.15665e-07	2.95215e-07	2.62064e-07	7.60082e-08	1.75236e-07	1.32817e-07	2.18074e-07	1.17006e-07	9.71483e-08	1.39879e-08	4.56673e-08	3.93898e-08	1.02509e-07	1.19177e-07	3.88731e-08	1.57146e-07	1.88432e-07	2.09367e-07	1.21e-07	3.39088e-07	2.34211e-07
380.478	1.35659e-06	1.33954e-06	1.24779e-06	1.13192e-06	1.15108e-06	1.15808e-06	8.90855e-07	1.0228e-06	8.25564e-07	9.41838e-07	8.8483e-07	9.26808e-07	9.27778e-07	8.82027e-07	7.48278e-07	7.18478e-07	6.58572e-07	8.38942e-07	6.17219e-07	6.48224e-07	6.24863e-07	4.68264e-07	4.98611e-07	5.22512e-07	4.78311e-07	3.60247e-07	3.38656e-07	3.37645e-07	2.72817e-07	1.98707e-07	1.69131e-07	1.92758e-07	4.9171e-08	7.16814e-08	2.01425e-07	1.02706e-07	1.30615e-07	2.52113e-07	1.07585e-07	1.11136e-07	8.76155e-08	2.45813e-08	4.81423e-08	1.60653e-07	1.82893e-07	1.47134e-07	1.06157e-07	3.35278e-07	3.03173e-07
380.515	1.25185e-06	1.36659e-06	1.2255e-06	1.22562e-06	1.25448e-06	1.17904e-06	9.07319e-07	1.05261e-06	9.1085e-07	8.76578e-07	8.76769e-07	8.84779e-07	9.45881e-07	8.33905e-07	7.94034e-07	7.22294e-07	7.15002e-07	7.92414e-07	6.2507e-07	6.32426e-07	6.75212e-07	5.19809e-07	3.32343e-07	5.5015e-07	4.18363e-07	3.58911e-07	3.90674e-07	3.58743e-07	3.30094e-07	1.56814e-07	2.20354e-07	3.29365e-07	1.06927e-07	1.24524e-07	2.4396e-07	1.45037e-07	1.67412e-07	3.0195e-07	1.71812e-07	1.46088e-07	1.81552e-07	9.6494e-08	4.74263e-08	1.49118e-07	1.6508e-07	1.73776e-07	1.49364e-07	3.00417e-07	2.74877e-07
380.553	1.29869e-06	1.34648e-06	1.2512e-06	1.2399e-06	1.26585e-06	1.14665e-06	9.43605e-07	1.03006e-06	1.04066e-06	8.49759e-07	8.50961e-07	8.88249e-07	9.56448e-07	7.84906e-07	8.02559e-07	7.50517e-07	7.26789e-07	7.75711e-07	5.7423e-07	6.4046e-07	6.68198e-07	5.43911e-07	4.20147e-07	5.07217e-07	4.24694e-07	4.04098e-07	3.56812e-07	4.15346e-07	3.16991e-07	2.88431e-07	2.84668e-07	3.87436e-07	2.23647e-07	2.56837e-07	2.97945e-07	1.70378e-07	2.56443e-07	2.7294e-07	1.97853e-07	1.94749e-07	1.93748e-07	1.52251e-07	1.21874e-07	2.22998e-07	1.35041e-07	1.16854e-07	1.30612e-07	2.99807e-07	2.44258e-07
380.59	1.28604e-06	1.31255e-06	1.24535e-06	1.24926e-06	1.22916e-06	1.21093e-06	1.05016e-06	1.01095e-06	1.08213e-06	8.67294e-07	9.25529e-07	9.01608e-07	9.52033e-07	8.19788e-07	7.6672e-07	6.95724e-07	7.58726e-07	7.1759e-07	5.84283e-07	6.1788e-07	6.10253e-07	5.51888e-07	3.99512e-07	4.38708e-07	4.59541e-07	4.07273e-07	3.20911e-07	3.98141e-07	3.45087e-07	3.40706e-07	3.13308e-07	3.65799e-07	3.10243e-07	2.10886e-07	3.37299e-07	2.63679e-07	3.15072e-07	3.21195e-07	2.67299e-07	1.92062e-07	1.85072e-07	2.06419e-07	2.02318e-07	1.70565e-07	1.26558e-07	7.33489e-08	7.92999e-08	2.96188e-07	2.58518e-07
380.628	1.27267e-06	1.25759e-06	1.16655e-06	1.18857e-06	1.15589e-06	1.22287e-06	1.09113e-06	1.04581e-06	1.03044e-06	8.39206e-07	8.95668e-07	9.09838e-07	9.29066e-07	8.25354e-07	7.66263e-07	7.11449e-07	7.18123e-07	7.08709e-07	6.8206e-07	5.12514e-07	5.6473e-07	5.40443e-07	4.50465e-07	4.10509e-07	3.98178e-07	4.02779e-07	3.20356e-07	3.9077e-07	3.29124e-07	2.98757e-07	3.47372e-07	3.68322e-07	2.92786e-07	1.94429e-07	3.76501e-07	3.03349e-07	3.22935e-07	3.69746e-07	2.8077e-07	1.99357e-07	1.8724e-07	2.19824e-07	2.24379e-07	1.56965e-07	1.8646e-07	1.1732e-07	2.63514e-08	2.24797e-07	1.82746e-07
380.665	1.23684e-06	1.22458e-06	1.15442e-06	1.16517e-06	1.1089e-06	1.1224e-06	1.06476e-06	1.07286e-06	9.96102e-07	8.84439e-07	9.79351e-07	9.10288e-07	8.48428e-07	8.78766e-07	7.56324e-07	7.16264e-07	6.85651e-07	6.88967e-07	6.39743e-07	5.45559e-07	5.65646e-07	5.10856e-07	4.89809e-07	3.73277e-07	4.64456e-07	3.56346e-07	2.89888e-07	3.38896e-07	3.47805e-07	2.49183e-07	3.76525e-07	4.08222e-07	2.95065e-07	2.37521e-07	3.52559e-07	2.135e-07	3.01123e-07	3.29755e-07	3.04203e-07	2.38595e-07	1.70633e-07	1.81675e-07	2.21293e-07	2.18725e-07	1.85038e-07	9.63902e-08	8.6041e-08	1.80783e-07	1.39288e-07
380.703	1.20925e-06	1.23718e-06	1.16832e-06	1.13241e-06	1.17691e-06	1.09175e-06	1.06797e-06	1.06047e-06	1.02848e-06	9.86701e-07	9.60854e-07	8.59369e-07	8.76685e-07	8.55325e-07	7.46939e-07	6.45193e-07	6.12457e-07	6.59191e-07	6.19277e-07	4.76002e-07	5.35072e-07	5.36053e-07	4.53222e-07	3.68333e-07	4.20813e-07	3.6739e-07	3.23059e-07	4.46324e-07	4.33359e-07	3.14836e-07	3.45954e-07	3.41223e-07	2.82189e-07	2.29988e-07	3.33271e-07	2.21213e-07	3.06461e-07	3.02803e-07	3.04062e-07	2.98692e-07	1.95123e-07	2.03633e-07	2.36138e-07	2.65084e-07	1.54529e-07	1.24891e-07	8.96292e-08	1.28919e-07	1.58614e-07
380.74	1.20384e-06	1.26239e-06	1.14858e-06	1.18422e-06	1.21252e-06	1.07326e-06	1.07098e-06	1.06288e-06	1.01201e-06	8.89562e-07	9.30954e-07	8.55746e-07	8.64256e-07	8.49957e-07	7.72183e-07	5.53078e-07	6.63412e-07	6.99434e-07	6.03666e-07	4.43683e-07	4.51156e-07	4.6019e-07	4.74979e-07	3.76208e-07	3.46095e-07	3.93009e-07	3.38085e-07	4.67989e-07	4.50015e-07	3.64014e-07	3.17773e-07	3.36449e-07	2.35891e-07	3.01462e-07	2.48458e-07	2.19342e-07	3.19702e-07	2.08551e-07	3.13656e-07	2.2677e-07	2.47183e-07	2.20384e-07	2.06516e-07	2.1688e-07	1.57733e-07	1.18835e-07	1.3704e-07	1.91815e-07	1.83952e-07
380.778	1.08517e-06	1.12978e-06	1.13165e-06	1.15613e-06	1.16825e-06	1.11912e-06	1.05813e-06	9.67158e-07	9.89754e-07	8.18066e-07	8.84103e-07	8.56708e-07	7.3084e-07	7.43246e-07	7.64232e-07	5.66241e-07	5.612e-07	6.39963e-07	5.17988e-07	4.261e-07	4.38681e-07	4.54421e-07	2.34211e-07	3.53446e-07	2.5133e-07	4.02962e-07	2.58068e-07	4.31223e-07	3.17779e-07	3.43373e-07	2.67201e-07	3.61061e-07	2.56361e-07	2.57816e-07	2.41459e-07	2.19617e-07	3.24973e-07	2.11258e-07	1.99016e-07	1.47745e-07	2.5495e-07	3.03948e-07	1.76446e-07	1.87653e-07	8.24115e-08	8.7295e-08	2.02972e-07	2.52561e-07	2.39985e-07
380.815	1.10093e-06	1.07039e-06	9.56373e-07	1.15638e-06	9.46364e-07	8.8586e-07	1.05625e-06	1.00672e-06	9.51227e-07	8.69716e-07	8.0385e-07	7.7548e-07	7.28981e-07	7.61382e-07	6.87984e-07	6.19185e-07	5.67545e-07	6.11659e-07	3.59532e-07	4.91594e-07	4.36201e-07	4.05473e-07	2.57578e-07	2.98106e-07	3.07661e-07	4.06942e-07	1.61962e-07	2.73573e-07	2.57002e-07	2.88928e-07	3.12666e-07	3.04144e-07	2.92073e-07	1.73529e-07	3.29317e-07	1.92993e-07	3.47207e-07	2.27115e-07	1.93971e-07	2.10954e-07	2.41082e-07	2.32335e-07	2.16419e-07	2.14457e-07	1.21935e-07	1.58531e-07	2.68422e-07	2.82782e-07	2.53498e-07
380.853	1.19785e-06	1.07785e-06	9.84837e-07	1.13822e-06	1.0023e-06	9.24036e-07	9.19504e-07	1.04128e-06	9.19691e-07	9.03064e-07	8.46123e-07	7.6029e-07	7.80842e-07	7.53969e-07	5.09981e-07	6.9219e-07	5.95603e-07	6.53533e-07	3.90941e-07	5.53755e-07	4.80764e-07	3.61164e-07	3.72731e-07	4.04551e-07	3.78744e-07	3.34384e-07	2.08008e-07	3.60481e-07	2.90927e-07	2.92184e-07	3.52988e-07	3.00194e-07	2.53026e-07	1.89428e-07	3.60091e-07	1.92181e-07	3.37552e-07	2.16708e-07	1.78208e-07	1.23194e-07	2.5478e-07	2.14031e-07	2.31989e-07	1.50999e-07	2.28499e-07	1.96078e-07	2.52545e-07	2.37359e-07	2.59354e-07
380.89	1.31431e-06	1.15426e-06	1.02486e-06	1.16968e-06	1.0939e-06	9.83532e-07	9.17324e-07	9.4926e-07	9.30943e-07	9.45211e-07	8.57134e-07	8.52637e-07	8.57075e-07	8.22178e-07	6.15935e-07	7.04178e-07	6.07337e-07	6.64321e-07	4.66197e-07	5.1247e-07	4.67255e-07	4.55511e-07	4.74111e-07	4.88098e-07	4.12848e-07	3.9096e-07	2.65477e-07	3.6272e-07	2.96479e-07	3.44903e-07	3.49231e-07	3.64449e-07	2.52461e-07	2.98968e-07	3.21259e-07	1.90424e-07	2.48218e-07	2.53945e-07	1.81343e-07	1.87034e-07	2.74132e-07	2.59665e-07	1.57952e-07	1.05858e-07	2.40774e-07	2.33357e-07	2.12206e-07	1.87026e-07	2.49338e-07
380.928	1.24555e-06	1.16969e-06	1.03373e-06	1.12521e-06	1.05854e-06	9.60854e-07	9.66638e-07	9.77267e-07	9.95957e-07	9.61393e-07	8.72358e-07	8.70553e-07	8.7339e-07	8.43391e-07	6.89307e-07	7.13769e-07	6.21536e-07	6.88753e-07	4.94075e-07	5.15038e-07	4.86324e-07	4.30454e-07	5.16526e-07	4.7561e-07	3.95017e-07	4.28249e-07	3.05639e-07	3.51363e-07	2.84774e-07	2.99358e-07	3.11656e-07	3.33471e-07	1.90762e-07	3.01413e-07	2.87368e-07	1.66912e-07	1.90005e-07	2.4555e-07	1.84175e-07	1.7326e-07	2.31428e-07	2.56427e-07	2.38562e-07	1.61445e-07	1.84296e-07	1.87814e-07	2.04003e-07	1.90421e-07	2.5223e-07
380.966	1.21294e-06	1.15112e-06	1.08446e-06	1.10156e-06	1.06494e-06	1.02146e-06	1.08237e-06	9.76485e-07	9.93417e-07	9.85051e-07	9.00744e-07	9.23835e-07	8.75382e-07	8.0902e-07	7.05151e-07	6.70956e-07	6.45406e-07	7.42856e-07	5.62199e-07	5.78817e-07	5.18525e-07	3.96821e-07	4.39872e-07	5.47293e-07	3.51488e-07	4.98129e-07	3.10543e-07	3.99959e-07	3.06266e-07	2.41846e-07	2.77278e-07	3.30874e-07	2.12175e-07	2.43761e-07	2.90886e-07	1.81524e-07	1.77915e-07	1.81749e-07	1.47274e-07	2.08659e-07	2.63194e-07	2.50247e-07	2.06687e-07	2.59056e-07	2.10628e-07	2.0086e-07	1.87717e-07	2.14346e-07	2.35426e-07
381.003	1.17968e-06	1.11824e-06	1.13182e-06	1.07124e-06	1.05117e-06	1.00996e-06	1.03655e-06	9.57813e-07	9.64874e-07	9.67604e-07	9.27797e-07	8.94188e-07	8.12478e-07	7.84214e-07	7.51135e-07	6.99013e-07	6.73125e-07	6.52916e-07	6.04833e-07	5.94959e-07	5.26161e-07	4.72044e-07	4.3484e-07	5.09323e-07	4.01657e-07	4.67518e-07	4.17113e-07	4.27511e-07	3.39687e-07	2.56206e-07	3.18238e-07	3.05173e-07	2.04529e-07	1.7565e-07	2.39704e-07	2.3272e-07	1.81242e-07	1.71546e-07	8.16892e-08	2.45229e-07	1.95307e-07	2.58853e-07	1.80552e-07	1.76936e-07	2.55134e-07	2.16289e-07	2.39383e-07	2.41706e-07	2.21642e-07
381.041	1.2086e-06	1.13886e-06	1.14654e-06	1.05807e-06	1.04633e-06	9.90638e-07	9.95169e-07	9.84209e-07	9.66024e-07	9.1304e-07	9.41869e-07	8.72396e-07	8.24389e-07	7.26292e-07	7.02487e-07	6.29481e-07	6.77035e-07	5.71556e-07	5.52263e-07	5.82917e-07	4.92871e-07	4.52752e-07	4.47857e-07	4.24742e-07	4.16629e-07	4.37496e-07	4.17799e-07	3.85449e-07	3.40308e-07	2.00591e-07	2.97078e-07	3.11903e-07	2.02014e-07	8.82569e-08	2.36513e-07	1.20177e-07	1.58109e-07	1.77646e-07	1.23884e-07	2.81411e-07	1.69429e-07	1.95245e-07	1.97955e-07	1.46651e-07	3.04371e-07	2.57806e-07	2.87382e-07	2.00409e-07	1.83306e-07
381.078	1.27771e-06	1.15805e-06	9.65823e-07	1.09416e-06	1.04651e-06	9.7707e-07	1.09956e-06	9.09445e-07	8.5476e-07	8.66754e-07	6.86646e-07	8.45517e-07	7.73129e-07	7.01657e-07	6.85893e-07	5.9361e-07	6.1621e-07	6.35078e-07	4.78121e-07	5.2792e-07	4.93966e-07	4.43276e-07	5.21345e-07	4.29875e-07	4.25298e-07	4.48152e-07	3.83343e-07	4.52296e-07	3.17073e-07	2.80233e-07	2.91216e-07	2.97813e-07	1.92272e-07	6.21184e-08	2.27061e-07	1.44276e-07	1.57186e-07	1.26949e-07	1.55656e-07	1.78352e-07	1.72614e-07	1.81116e-07	1.84972e-07	1.73054e-07	2.86777e-07	2.63756e-07	2.65336e-07	2.39844e-07	2.86075e-07
381.116	1.20711e-06	1.16679e-06	9.41237e-07	1.0666e-06	1.06843e-06	9.67066e-07	9.69216e-07	6.36996e-07	8.36061e-07	8.33771e-07	6.67136e-07	7.52231e-07	7.22477e-07	6.98158e-07	6.57798e-07	5.39843e-07	5.39333e-07	6.11409e-07	4.51443e-07	4.81179e-07	4.54807e-07	3.73078e-07	4.41291e-07	4.85668e-07	3.95038e-07	3.32932e-07	3.71153e-07	4.17338e-07	2.42227e-07	3.43774e-07	1.71056e-07	2.99948e-07	1.43304e-07	1.43431e-07	1.80185e-07	1.85137e-07	1.30951e-07	9.45218e-08	1.88432e-07	1.50974e-07	2.60372e-07	1.78172e-07	2.58819e-07	1.92031e-07	2.5509e-07	2.39305e-07	2.50409e-07	2.6552e-07	4.38593e-07
381.153	1.22222e-06	1.17353e-06	1.08152e-06	9.86481e-07	9.20936e-07	9.92292e-07	8.74825e-07	6.66807e-07	8.59559e-07	8.14505e-07	7.66835e-07	6.29593e-07	6.7524e-07	5.52703e-07	6.05628e-07	5.9806e-07	4.23256e-07	3.89835e-07	4.01665e-07	3.07622e-07	3.00832e-07	3.88062e-07	2.65888e-07	4.16169e-07	3.7527e-07	3.99041e-07	3.33662e-07	3.00158e-07	2.36683e-07	2.71693e-07	2.22874e-07	2.0452e-07	1.20279e-07	2.25204e-07	1.9273e-07	1.62865e-07	1.08465e-07	6.66742e-08	1.23055e-07	1.55788e-07	1.90861e-07	2.00623e-07	2.32636e-07	2.31709e-07	2.63007e-07	2.35997e-07	3.16657e-07	4.2769e-07	4.88751e-07
381.191	1.20844e-06	1.16873e-06	1.163e-06	9.84313e-07	8.67936e-07	8.8212e-07	8.32341e-07	7.81736e-07	8.66468e-07	8.13654e-07	7.65447e-07	6.56043e-07	6.87275e-07	5.75632e-07	5.8918e-07	5.71327e-07	4.93238e-07	3.94638e-07	4.01315e-07	3.90671e-07	3.24345e-07	4.49998e-07	3.04904e-07	3.69829e-07	3.88649e-07	3.72249e-07	2.89519e-07	2.36976e-07	2.84388e-07	2.81013e-07	2.75318e-07	1.80906e-07	1.99221e-07	2.35411e-07	1.99997e-07	1.95713e-07	1.51534e-07	1.38392e-07	1.78735e-07	1.02553e-07	1.60222e-07	1.73412e-07	2.02149e-07	2.63941e-07	2.37009e-07	2.70028e-07	2.85986e-07	4.53346e-07	4.30335e-07
381.228	1.14068e-06	1.17931e-06	1.17663e-06	1.01164e-06	9.34619e-07	8.98791e-07	8.5433e-07	7.9303e-07	8.892e-07	8.35287e-07	6.91526e-07	7.59304e-07	7.21983e-07	6.32824e-07	5.70444e-07	4.95346e-07	5.22836e-07	3.4953e-07	4.28432e-07	3.81938e-07	4.4878e-07	4.38687e-07	3.72951e-07	3.91981e-07	3.88829e-07	3.91791e-07	3.68862e-07	2.77254e-07	2.93665e-07	3.20453e-07	2.76911e-07	2.03861e-07	2.19356e-07	2.20689e-07	1.98806e-07	2.47915e-07	1.63953e-07	1.73193e-07	1.36338e-07	9.76956e-08	1.96871e-07	1.73242e-07	2.14751e-07	2.76947e-07	2.68442e-07	3.05796e-07	2.9152e-07	4.21974e-07	4.20095e-07
381.266	1.13468e-06	1.15175e-06	1.10618e-06	1.04856e-06	9.73134e-07	9.4035e-07	8.92369e-07	8.54678e-07	8.88825e-07	8.61681e-07	7.54412e-07	6.7412e-07	6.68236e-07	6.20018e-07	5.70697e-07	5.05724e-07	4.94278e-07	3.72148e-07	3.52947e-07	4.05414e-07	4.75586e-07	4.80341e-07	3.89687e-07	4.10312e-07	3.95656e-07	4.30566e-07	3.96193e-07	2.94481e-07	3.04794e-07	3.67465e-07	2.37746e-07	3.35375e-07	2.19392e-07	2.41188e-07	2.15101e-07	2.6492e-07	1.73244e-07	1.62277e-07	1.65506e-07	1.77954e-07	1.6349e-07	2.27617e-07	1.30227e-07	2.52702e-07	2.6308e-07	2.98384e-07	2.75165e-07	4.00576e-07	3.76208e-07
381.303	1.08558e-06	1.15046e-06	1.07113e-06	1.0761e-06	9.73362e-07	9.06318e-07	9.25456e-07	9.11242e-07	8.49009e-07	7.97718e-07	7.25046e-07	6.18492e-07	6.71379e-07	6.563e-07	5.58053e-07	4.91929e-07	4.67754e-07	4.7754e-07	3.51557e-07	5.03383e-07	4.53321e-07	4.52207e-07	3.82651e-07	4.51314e-07	4.06966e-07	4.85713e-07	4.37674e-07	3.19395e-07	3.02549e-07	3.83732e-07	2.35673e-07	3.39144e-07	2.3205e-07	2.09625e-07	1.74224e-07	2.1475e-07	1.78808e-07	1.26423e-07	1.53419e-07	2.25347e-07	1.20394e-07	2.40864e-07	1.92841e-07	1.60328e-07	2.24223e-07	2.85185e-07	2.87262e-07	3.84402e-07	3.68832e-07
381.341	1.10467e-06	1.13517e-06	1.0799e-06	1.11508e-06	9.75063e-07	9.46079e-07	9.28456e-07	9.04168e-07	8.16252e-07	7.62675e-07	7.0129e-07	6.41099e-07	6.36706e-07	6.82962e-07	5.63678e-07	5.14826e-07	4.7559e-07	5.43882e-07	4.11634e-07	4.90535e-07	4.82313e-07	4.09431e-07	3.95258e-07	5.08826e-07	4.32576e-07	4.70682e-07	4.34534e-07	3.48126e-07	2.89698e-07	4.53873e-07	2.81305e-07	3.48978e-07	2.52825e-07	2.21101e-07	1.38504e-07	1.61648e-07	1.70565e-07	1.00796e-07	1.89373e-07	2.1959e-07	9.19257e-08	2.16754e-07	1.98393e-07	1.33252e-07	2.08639e-07	2.82239e-07	2.61308e-07	3.47133e-07	4.6618e-07
381.378	1.1187e-06	1.10356e-06	1.07309e-06	1.05416e-06	1.01323e-06	9.33793e-07	9.2795e-07	9.30985e-07	8.74131e-07	7.25593e-07	6.72622e-07	6.60783e-07	6.25341e-07	6.13585e-07	5.39136e-07	5.58251e-07	5.02384e-07	5.37321e-07	4.32466e-07	4.60085e-07	4.66098e-07	4.36533e-07	3.80816e-07	4.17157e-07	4.95537e-07	4.54421e-07	4.42716e-07	3.9819e-07	3.0132e-07	4.83451e-07	2.65702e-07	3.32338e-07	2.31849e-07	2.71363e-07	1.26046e-07	1.93527e-07	1.69346e-07	8.55008e-08	1.05426e-07	2.16289e-07	1.26423e-07	2.05602e-07	2.28579e-07	1.80658e-07	1.96438e-07	2.54432e-07	2.1396e-07	3.2522e-07	5.56754e-07
381.416	1.11305e-06	1.03772e-06	1.10556e-06	1.0354e-06	9.32968e-07	8.89879e-07	8.8753e-07	8.86148e-07	8.73818e-07	7.01823e-07	7.18368e-07	6.42941e-07	6.07238e-07	5.51868e-07	5.55387e-07	5.66592e-07	5.2867e-07	4.38488e-07	4.207e-07	2.94711e-07	4.39596e-07	4.93586e-07	3.39677e-07	3.21364e-07	4.62988e-07	4.17414e-07	2.96392e-07	3.61262e-07	3.71837e-07	4.17245e-07	2.75086e-07	3.17229e-07	3.03934e-07	3.23584e-07	1.19443e-07	2.77413e-07	1.14807e-07	2.05748e-07	6.9103e-08	2.10823e-07	1.58741e-07	1.86333e-07	2.26597e-07	2.42227e-07	2.13701e-07	1.88324e-07	2.93268e-07	3.10692e-07	5.81304e-07
381.453	1.1216e-06	9.11226e-07	9.9175e-07	9.15061e-07	8.1787e-07	7.1121e-07	9.30195e-07	9.20136e-07	6.66888e-07	6.71748e-07	6.4044e-07	6.24827e-07	5.99041e-07	6.09482e-07	5.79451e-07	4.83158e-07	5.22329e-07	4.41827e-07	3.17776e-07	3.42013e-07	3.45222e-07	5.02213e-07	3.31417e-07	3.92055e-07	4.79261e-07	2.99214e-07	2.65874e-07	2.38447e-07	3.90316e-07	3.50504e-07	2.67936e-07	2.69239e-07	2.92351e-07	2.82086e-07	1.81482e-07	2.75865e-07	1.64929e-07	2.43225e-07	1.595e-07	2.31969e-07	2.03423e-07	2.13995e-07	2.33725e-07	2.71611e-07	2.48999e-07	3.20217e-07	3.2933e-07	3.55301e-07	5.95344e-07
381.491	1.09525e-06	9.75148e-07	9.89917e-07	9.35107e-07	9.00541e-07	8.07712e-07	7.61747e-07	8.61164e-07	6.38527e-07	6.45861e-07	6.8347e-07	6.2919e-07	4.59066e-07	6.52729e-07	4.07175e-07	3.84454e-07	4.28591e-07	4.9547e-07	4.43764e-07	3.61868e-07	3.74612e-07	3.03158e-07	3.86729e-07	4.49443e-07	3.40013e-07	3.38005e-07	3.02592e-07	2.9498e-07	3.91786e-07	3.02612e-07	2.84405e-07	2.92231e-07	3.02076e-07	2.90686e-07	2.60246e-07	2.51241e-07	1.88721e-07	1.81757e-07	1.31895e-07	2.26471e-07	1.63654e-07	3.01892e-07	3.11164e-07	2.37262e-07	2.61798e-07	3.17807e-07	3.34148e-07	3.80738e-07	6.45967e-07
381.528	1.09387e-06	1.0829e-06	9.94668e-07	9.40222e-07	9.89517e-07	8.35917e-07	7.33576e-07	7.85701e-07	6.63122e-07	6.87312e-07	6.60264e-07	5.97188e-07	5.60284e-07	5.84366e-07	4.11433e-07	4.94574e-07	4.28979e-07	5.08124e-07	4.94696e-07	3.81654e-07	4.56974e-07	3.18968e-07	2.8866e-07	4.52202e-07	3.32999e-07	3.27304e-07	3.34184e-07	2.80142e-07	3.97457e-07	3.39332e-07	2.78305e-07	3.67388e-07	3.22174e-07	2.68487e-07	2.22733e-07	1.88138e-07	2.10823e-07	2.15969e-07	1.94447e-07	1.73472e-07	1.81689e-07	2.31028e-07	2.72064e-07	1.68337e-07	2.57846e-07	2.55003e-07	4.07881e-07	3.28335e-07	6.22528e-07
381.566	1.0732e-06	1.09089e-06	9.84944e-07	9.62116e-07	9.81529e-07	9.00383e-07	7.50889e-07	8.29792e-07	7.16334e-07	6.78393e-07	6.52614e-07	5.98461e-07	6.29208e-07	5.66881e-07	5.66855e-07	5.33516e-07	4.63106e-07	5.38976e-07	4.58943e-07	4.28335e-07	4.11834e-07	3.76841e-07	3.47478e-07	3.68903e-07	3.39871e-07	3.10196e-07	3.38005e-07	2.83857e-07	3.37751e-07	3.66746e-07	3.11624e-07	3.37053e-07	3.00453e-07	2.52578e-07	2.22035e-07	2.61392e-07	2.3404e-07	2.52993e-07	2.16781e-07	1.69768e-07	1.60277e-07	1.69705e-07	2.15822e-07	1.86352e-07	1.59951e-07	2.25397e-07	3.40164e-07	2.54466e-07	5.15715e-07
381.603	1.11687e-06	1.0655e-06	9.28682e-07	9.33306e-07	9.43144e-07	9.31909e-07	7.86911e-07	8.35032e-07	8.32591e-07	7.10551e-07	6.5672e-07	5.63442e-07	6.72802e-07	6.19701e-07	6.42053e-07	5.27479e-07	4.91312e-07	5.50088e-07	4.62971e-07	4.34423e-07	3.84203e-07	3.99418e-07	4.42723e-07	3.36584e-07	3.13175e-07	2.99426e-07	3.03172e-07	2.98675e-07	2.88023e-07	3.23397e-07	2.96394e-07	2.55538e-07	2.49161e-07	2.82805e-07	2.15956e-07	2.10602e-07	2.47228e-07	2.56607e-07	2.26099e-07	1.18271e-07	1.64304e-07	1.05028e-07	1.46443e-07	1.99861e-07	1.17592e-07	2.8771e-07	3.24766e-07	3.09151e-07	4.57812e-07
381.641	1.157e-06	1.05463e-06	9.40797e-07	9.48873e-07	9.28406e-07	9.04384e-07	8.47693e-07	7.83399e-07	8.5774e-07	6.84114e-07	6.57655e-07	6.16758e-07	6.37906e-07	6.88065e-07	6.58395e-07	5.32718e-07	5.20368e-07	5.45978e-07	5.21427e-07	4.06416e-07	3.26533e-07	3.9478e-07	4.29079e-07	3.43876e-07	3.27606e-07	3.36707e-07	2.51587e-07	2.47138e-07	3.54154e-07	3.16798e-07	2.29729e-07	2.16486e-07	2.36953e-07	2.32641e-07	2.33676e-07	1.94694e-07	2.07613e-07	1.86265e-07	2.12818e-07	1.30317e-07	2.20561e-07	9.97379e-08	1.28787e-07	1.88107e-07	5.14522e-08	2.14868e-07	2.21302e-07	3.36164e-07	5.02687e-07
381.678	1.13736e-06	1.08023e-06	9.25554e-07	9.62861e-07	8.78416e-07	8.83388e-07	7.94584e-07	7.85271e-07	8.1186e-07	6.38114e-07	6.95372e-07	6.45141e-07	5.93794e-07	7.50483e-07	6.1658e-07	5.47953e-07	5.12693e-07	5.63511e-07	4.71135e-07	4.76535e-07	3.08375e-07	3.84733e-07	3.90898e-07	3.82699e-07	3.83188e-07	3.40913e-07	2.65269e-07	3.18713e-07	3.72946e-07	2.76214e-07	1.43676e-07	1.62522e-07	2.26477e-07	2.53115e-07	2.11554e-07	2.15781e-07	1.36299e-07	1.08995e-07	2.79938e-07	1.88838e-07	1.80274e-07	1.08281e-07	8.47132e-08	1.58306e-07	1.26629e-07	1.75964e-07	2.02589e-07	2.97243e-07	5.30411e-07
381.716	1.15561e-06	1.11119e-06	9.24262e-07	9.54963e-07	8.87731e-07	7.71566e-07	8.39519e-07	7.83134e-07	7.92575e-07	6.37532e-07	6.77099e-07	6.87531e-07	6.13023e-07	6.87288e-07	5.83987e-07	5.23583e-07	5.29652e-07	5.22074e-07	4.72013e-07	4.90742e-07	3.25296e-07	3.95216e-07	3.53192e-07	3.64676e-07	3.86725e-07	4.04058e-07	2.98769e-07	3.13782e-07	3.37818e-07	2.9432e-07	2.24871e-07	1.62445e-07	1.94218e-07	2.04619e-07	2.14352e-07	2.39305e-07	7.10145e-08	1.00102e-07	2.54075e-07	1.66636e-07	2.23182e-07	1.56422e-07	1.01907e-07	2.33863e-07	2.08856e-07	1.73811e-07	1.95371e-07	3.05543e-07	5.85285e-07
381.753	1.16753e-06	1.13664e-06	9.69517e-07	9.9244e-07	9.14735e-07	7.65654e-07	8.18945e-07	7.90122e-07	8.1172e-07	6.67928e-07	6.79326e-07	6.08755e-07	6.01433e-07	6.48202e-07	5.7511e-07	5.76509e-07	5.27533e-07	4.93749e-07	5.4202e-07	5.34574e-07	3.51529e-07	4.03619e-07	2.95152e-07	3.46666e-07	2.90213e-07	4.98571e-07	3.09095e-07	3.31751e-07	2.37204e-07	2.43389e-07	2.43059e-07	2.29294e-07	1.2792e-07	2.00894e-07	2.59946e-07	1.97807e-07	1.23196e-07	1.17794e-07	1.72709e-07	1.4313e-07	2.37265e-07	1.67565e-07	1.80002e-07	2.3163e-07	3.3362e-07	1.91857e-07	2.07318e-07	3.22687e-07	6.08441e-07
381.791	1.19524e-06	1.17451e-06	1.02386e-06	9.17425e-07	9.08352e-07	7.55953e-07	7.58601e-07	7.64864e-07	8.24812e-07	7.07139e-07	5.40133e-07	5.28395e-07	6.17555e-07	5.61163e-07	5.3123e-07	5.59572e-07	4.52119e-07	5.94017e-07	4.63947e-07	4.40642e-07	3.20056e-07	4.42507e-07	3.00957e-07	3.32531e-07	2.91938e-07	4.70202e-07	2.90965e-07	1.48911e-07	2.16708e-07	2.2722e-07	1.54556e-07	2.42854e-07	9.71087e-08	1.87165e-07	1.83812e-07	1.52626e-07	1.08275e-07	2.0576e-07	1.64079e-07	1.31473e-07	2.13266e-07	1.87438e-07	2.75147e-07	3.42675e-07	3.78533e-07	3.01112e-07	1.99585e-07	3.94832e-07	5.34288e-07
381.828	1.12417e-06	1.09965e-06	9.565e-07	8.47805e-07	8.0629e-07	7.85171e-07	7.32075e-07	7.95013e-07	8.14436e-07	5.5827e-07	5.08344e-07	5.66067e-07	4.23118e-07	6.15576e-07	5.88377e-07	4.88464e-07	5.2e-07	6.10632e-07	4.49528e-07	5.08095e-07	3.723e-07	2.49694e-07	3.91398e-07	3.60795e-07	2.89078e-07	3.30488e-07	3.67441e-07	2.93301e-07	2.43947e-07	2.56367e-07	1.27994e-07	2.41334e-07	1.84242e-07	1.15213e-07	1.82225e-07	2.00324e-07	8.35594e-08	2.32338e-07	1.2405e-07	2.34536e-07	2.88247e-07	1.92176e-07	1.94391e-07	2.60702e-07	2.16528e-07	3.10203e-07	1.90197e-07	3.65719e-07	6.90763e-07
381.866	1.14063e-06	1.05008e-06	9.37004e-07	9.3118e-07	8.07639e-07	8.44115e-07	6.58638e-07	7.03851e-07	7.51832e-07	6.13442e-07	5.86691e-07	5.95808e-07	4.831e-07	6.8061e-07	6.11234e-07	5.33804e-07	4.85984e-07	6.07959e-07	4.54724e-07	5.60519e-07	4.88552e-07	3.06295e-07	4.33731e-07	3.4612e-07	3.1917e-07	3.2194e-07	3.57534e-07	2.87989e-07	2.23891e-07	2.41708e-07	1.97263e-07	2.49068e-07	2.65666e-07	1.6943e-07	1.49133e-07	2.05895e-07	9.0576e-08	1.9931e-07	1.42842e-07	1.15042e-07	2.41375e-07	1.0881e-07	1.67993e-07	2.29314e-07	1.81113e-07	2.82957e-07	2.63559e-07	3.32519e-07	5.87638e-07
381.904	1.16345e-06	1.05358e-06	9.51086e-07	8.50561e-07	8.06638e-07	8.32182e-07	6.88549e-07	6.72502e-07	7.23583e-07	6.86948e-07	6.2535e-07	6.01356e-07	5.35127e-07	6.75699e-07	6.15605e-07	5.49689e-07	4.68305e-07	5.7279e-07	4.71723e-07	5.98075e-07	4.69212e-07	3.83732e-07	4.34056e-07	3.18064e-07	3.57656e-07	3.42649e-07	3.24471e-07	2.80469e-07	2.27098e-07	2.45728e-07	3.01371e-07	2.45299e-07	2.75143e-07	1.78708e-07	1.92401e-07	1.29186e-07	1.33422e-07	1.24454e-07	1.43584e-07	6.03346e-08	1.48946e-07	1.33794e-07	1.63952e-07	1.79973e-07	1.4447e-07	2.4246e-07	2.43533e-07	2.63077e-07	5.74065e-07
381.941	1.14373e-06	1.02222e-06	9.72359e-07	9.08423e-07	7.78859e-07	7.72468e-07	7.10766e-07	7.02187e-07	6.91981e-07	6.41734e-07	6.51601e-07	5.7914e-07	6.42693e-07	6.58999e-07	5.80051e-07	5.41694e-07	5.34505e-07	5.81875e-07	4.85733e-07	5.35942e-07	4.51903e-07	3.64909e-07	4.40843e-07	2.66533e-07	3.45416e-07	3.56513e-07	3.56466e-07	2.69063e-07	2.06285e-07	2.12503e-07	3.15728e-07	2.51957e-07	2.43249e-07	3.15766e-07	2.49385e-07	7.39053e-08	1.24686e-07	1.12108e-07	1.33314e-07	3.66583e-08	1.60067e-07	8.91093e-08	1.59923e-07	1.53132e-07	1.18555e-07	1.95641e-07	1.87019e-07	2.17549e-07	5.82224e-07
381.978	1.06869e-06	9.66721e-07	9.65144e-07	8.64973e-07	7.39632e-07	7.06971e-07	7.21024e-07	7.13824e-07	6.62444e-07	6.11383e-07	6.54813e-07	6.15335e-07	6.77567e-07	5.90587e-07	6.44413e-07	5.43554e-07	5.13933e-07	5.41048e-07	5.76338e-07	4.90941e-07	4.42394e-07	3.22593e-07	3.82827e-07	1.99401e-07	4.00138e-07	3.17075e-07	3.86745e-07	2.7173e-07	1.86638e-07	2.06745e-07	2.52927e-07	2.26104e-07	2.12255e-07	3.50838e-07	2.1447e-07	1.49214e-07	1.50293e-07	2.1002e-07	1.29907e-07	6.13007e-08	1.21459e-07	6.72081e-08	1.59619e-07	1.33851e-07	1.19826e-07	1.90615e-07	1.57032e-07	1.68777e-07	5.62499e-07
382.016	1.02823e-06	9.36856e-07	1.01605e-06	8.37963e-07	7.08313e-07	6.93162e-07	6.70339e-07	6.97289e-07	7.09921e-07	5.98297e-07	6.15581e-07	6.25987e-07	6.99805e-07	6.00371e-07	6.63202e-07	5.24071e-07	5.37602e-07	5.30967e-07	5.86216e-07	4.76171e-07	5.02088e-07	3.6396e-07	3.84714e-07	2.54861e-07	3.72625e-07	2.8817e-07	3.94449e-07	2.20763e-07	2.0866e-07	2.87987e-07	2.28879e-07	2.23726e-07	2.03072e-07	2.32335e-07	1.867e-07	2.11979e-07	1.19042e-07	2.04476e-07	1.40326e-07	6.59209e-08	1.40123e-07	8.71999e-08	6.79499e-08	1.62389e-07	1.53876e-07	1.99469e-07	1.4004e-07	1.38853e-07	5.20112e-07
382.053	1.09138e-06	9.40529e-07	9.25289e-07	8.43083e-07	6.98676e-07	6.7689e-07	6.20292e-07	7.0509e-07	6.77143e-07	6.40531e-07	6.02189e-07	6.41639e-07	6.76064e-07	6.35679e-07	6.17249e-07	5.7755e-07	5.20271e-07	4.98521e-07	5.9284e-07	4.95942e-07	5.15744e-07	3.9819e-07	3.91978e-07	3.67701e-07	4.00368e-07	3.05554e-07	4.41512e-07	1.9102e-07	1.86441e-07	3.04309e-07	2.62335e-07	2.83246e-07	1.9813e-07	1.30686e-07	2.35736e-07	1.79977e-07	1.61193e-07	1.90354e-07	2.02111e-07	1.06677e-07	1.58064e-07	7.75094e-08	9.66809e-08	1.50749e-07	8.10016e-08	1.93316e-07	8.83477e-08	1.28584e-07	4.97023e-07
382.091	1.02507e-06	7.83782e-07	7.29133e-07	8.38231e-07	7.83645e-07	7.26036e-07	6.166e-07	7.03821e-07	6.15315e-07	6.07392e-07	5.87674e-07	6.34502e-07	5.43879e-07	6.22226e-07	6.08258e-07	4.80326e-07	5.60926e-07	5.15703e-07	6.09168e-07	5.20268e-07	4.87322e-07	4.32586e-07	4.16885e-07	4.11978e-07	3.65634e-07	3.35605e-07	4.35405e-07	2.14645e-07	2.15799e-07	2.66359e-07	3.24971e-07	2.52797e-07	2.24004e-07	1.41647e-07	1.9659e-07	2.1959e-07	2.1377e-07	1.93557e-07	2.14164e-07	7.15292e-08	1.10708e-07	2.03373e-07	1.02104e-07	1.18107e-07	1.06776e-07	3.24896e-07	1.29604e-07	1.01921e-07	5.16095e-07
382.129	8.46888e-07	7.73507e-07	8.41628e-07	7.9038e-07	7.58353e-07	7.77302e-07	6.28694e-07	5.67515e-07	5.55041e-07	6.9208e-07	5.85178e-07	5.68884e-07	5.3713e-07	6.14719e-07	5.33757e-07	4.22416e-07	4.5741e-07	4.31036e-07	5.59636e-07	5.74546e-07	5.56356e-07	5.27261e-07	4.43149e-07	4.79137e-07	3.5745e-07	4.11204e-07	4.2291e-07	2.09552e-07	2.03525e-07	2.35661e-07	2.30621e-07	2.68057e-07	2.69323e-07	2.22892e-07	1.80519e-07	2.10307e-07	2.1369e-07	1.92755e-07	2.03282e-07	1.54166e-07	9.97243e-08	1.98457e-07	2.74661e-07	1.68403e-07	2.74352e-07	3.46316e-07	2.22405e-07	1.40712e-07	4.73892e-07
382.166	8.65647e-07	8.25609e-07	8.11905e-07	6.84157e-07	8.00134e-07	6.17555e-07	6.4194e-07	5.8859e-07	5.8986e-07	7.4404e-07	5.74337e-07	4.78383e-07	5.83754e-07	5.81976e-07	5.71993e-07	5.55249e-07	5.16794e-07	4.51193e-07	3.79245e-07	4.56334e-07	5.54625e-07	4.94742e-07	3.05197e-07	5.31986e-07	4.237e-07	4.4791e-07	4.80253e-07	2.89504e-07	2.4941e-07	3.21078e-07	2.2349e-07	2.87824e-07	2.456e-07	2.49339e-07	1.87606e-07	2.24834e-07	2.15799e-07	2.64287e-07	1.33035e-07	2.52578e-07	1.59518e-07	1.67541e-07	2.82252e-07	2.72415e-07	2.90453e-07	2.25994e-07	2.08798e-07	2.39008e-07	5.20089e-07
382.204	9.58652e-07	8.02561e-07	8.24098e-07	7.27045e-07	7.93311e-07	6.73567e-07	6.87247e-07	6.70823e-07	6.54507e-07	7.43982e-07	6.14781e-07	5.84873e-07	6.29861e-07	6.60689e-07	6.19279e-07	6.81648e-07	6.48527e-07	5.47981e-07	4.3726e-07	5.0232e-07	6.08577e-07	4.70676e-07	4.55655e-07	5.14621e-07	5.06926e-07	4.58624e-07	5.13748e-07	3.50891e-07	3.3742e-07	3.53523e-07	3.09132e-07	3.16044e-07	2.58542e-07	1.60055e-07	1.80198e-07	2.25393e-07	1.79361e-07	1.62438e-07	8.47493e-08	1.92825e-07	2.43967e-07	1.86149e-07	2.77286e-07	2.61849e-07	3.19009e-07	1.64207e-07	1.6747e-07	2.36052e-07	5.615e-07
382.241	9.27982e-07	8.69095e-07	8.12855e-07	7.4031e-07	8.39477e-07	7.43961e-07	7.50054e-07	7.12132e-07	6.93843e-07	7.731e-07	6.91736e-07	6.23294e-07	6.93341e-07	6.70932e-07	6.43627e-07	6.67865e-07	6.50756e-07	6.46036e-07	5.07318e-07	6.09324e-07	6.07847e-07	4.83297e-07	5.43535e-07	5.53048e-07	5.98204e-07	5.26458e-07	5.66072e-07	4.36485e-07	3.35806e-07	3.38722e-07	3.48727e-07	3.24736e-07	2.92328e-07	2.08993e-07	1.84647e-07	1.87006e-07	1.45031e-07	9.68567e-08	1.41888e-07	1.30238e-07	2.22086e-07	1.79735e-07	1.66271e-07	2.51464e-07	2.79751e-07	1.45276e-07	1.35986e-07	2.31161e-07	5.0126e-07
382.279	8.46128e-07	8.57073e-07	8.19494e-07	7.45012e-07	9.02578e-07	7.76165e-07	7.67514e-07	6.66962e-07	7.66324e-07	7.45027e-07	7.797e-07	7.00251e-07	7.17103e-07	6.93316e-07	6.16756e-07	6.56339e-07	6.69553e-07	6.27414e-07	5.784e-07	6.80646e-07	6.29471e-07	5.68223e-07	4.94037e-07	5.77853e-07	5.78678e-07	5.66873e-07	5.53517e-07	4.5637e-07	3.92775e-07	3.45834e-07	3.87901e-07	3.82801e-07	3.52827e-07	2.44256e-07	1.85794e-07	2.13224e-07	1.90554e-07	8.3683e-08	5.92743e-08	6.61968e-08	1.88549e-07	2.1124e-07	1.67531e-07	2.54279e-07	2.3565e-07	1.96199e-07	1.96823e-07	2.83945e-07	5.50401e-07
382.316	8.51889e-07	8.32916e-07	8.5394e-07	7.45492e-07	8.73249e-07	8.38662e-07	7.9794e-07	6.27251e-07	7.88858e-07	7.5234e-07	7.3984e-07	7.80649e-07	7.5263e-07	6.64606e-07	6.76667e-07	7.00761e-07	7.13329e-07	6.08614e-07	6.68855e-07	7.50775e-07	6.03621e-07	6.43604e-07	5.62481e-07	5.84597e-07	6.21832e-07	5.8426e-07	5.6369e-07	4.75504e-07	4.948e-07	4.18502e-07	3.60601e-07	4.79356e-07	3.6804e-07	2.52561e-07	2.48198e-07	2.50479e-07	1.21068e-07	1.34793e-07	7.20732e-08	4.74558e-08	1.49912e-07	1.37795e-07	1.65288e-07	2.14127e-07	1.49466e-07	2.41714e-07	2.07536e-07	3.43626e-07	5.96769e-07
382.354	8.77186e-07	7.99105e-07	8.58984e-07	8.3391e-07	9.4938e-07	8.60622e-07	8.24134e-07	7.20546e-07	7.75641e-07	7.52021e-07	7.78435e-07	7.81801e-07	7.74077e-07	7.08728e-07	7.31467e-07	6.7429e-07	7.4085e-07	6.3397e-07	7.10681e-07	6.85851e-07	6.19399e-07	6.54603e-07	6.12868e-07	5.98248e-07	6.30247e-07	5.63292e-07	5.4958e-07	5.16613e-07	4.65225e-07	4.32943e-07	3.63093e-07	4.73882e-07	3.7675e-07	2.85885e-07	3.02954e-07	2.46051e-07	8.167e-08	5.35232e-08	9.60132e-08	8.3071e-08	8.96558e-08	1.69558e-07	1.63849e-07	1.08818e-07	1.74973e-07	2.1869e-07	2.01425e-07	3.13487e-07	6.05407e-07
382.391	8.55023e-07	8.68824e-07	8.85823e-07	8.94405e-07	8.73569e-07	8.51485e-07	8.46742e-07	7.53902e-07	8.07756e-07	7.64095e-07	7.47897e-07	7.41515e-07	7.70728e-07	7.32959e-07	7.72001e-07	6.61252e-07	7.73473e-07	6.34725e-07	7.38241e-07	6.46427e-07	6.82642e-07	6.88953e-07	5.74974e-07	5.99585e-07	6.1213e-07	5.89503e-07	5.85239e-07	5.22528e-07	5.07622e-07	4.33489e-07	3.55103e-07	5.37753e-07	3.35854e-07	3.02668e-07	3.4792e-07	2.42035e-07	9.48378e-08	6.64071e-08	7.08233e-08	8.64745e-08	9.88159e-08	1.03978e-07	1.66735e-07	1.23674e-07	2.09854e-07	1.72762e-07	1.95544e-07	2.96447e-07	6.40474e-07
382.429	8.50584e-07	8.51919e-07	7.94262e-07	7.89272e-07	7.76847e-07	8.39363e-07	8.41977e-07	7.20678e-07	8.26832e-07	7.68724e-07	7.26474e-07	7.64503e-07	7.58899e-07	7.99964e-07	7.64714e-07	6.80791e-07	7.56675e-07	6.31282e-07	6.09649e-07	6.3811e-07	7.26112e-07	6.19014e-07	6.12396e-07	5.69077e-07	6.43878e-07	5.34557e-07	6.36564e-07	5.03196e-07	5.37271e-07	4.5222e-07	4.36578e-07	4.95866e-07	3.78647e-07	3.82425e-07	2.99511e-07	1.8301e-07	1.19244e-07	1.41573e-07	5.94155e-08	1.76067e-07	1.22061e-07	1.22708e-07	1.06567e-07	1.575e-07	1.93471e-07	2.09697e-07	2.62518e-07	2.56184e-07	6.75804e-07
382.466	8.43512e-07	7.16806e-07	7.42694e-07	7.08392e-07	8.33119e-07	8.76943e-07	7.61259e-07	6.89513e-07	7.53571e-07	7.21134e-07	7.20214e-07	7.64867e-07	6.28641e-07	8.08784e-07	6.59864e-07	6.98375e-07	8.13054e-07	6.56109e-07	6.66988e-07	7.15214e-07	7.09932e-07	5.63292e-07	6.22768e-07	5.11668e-07	5.33957e-07	6.10649e-07	6.57621e-07	4.97162e-07	4.88251e-07	4.6225e-07	4.1499e-07	5.31494e-07	3.48381e-07	4.11248e-07	2.74992e-07	2.70598e-07	1.70433e-07	1.30232e-07	1.27817e-07	2.50077e-07	1.74865e-07	1.67389e-07	1.36048e-07	1.51644e-07	2.34655e-07	3.0725e-07	2.82242e-07	2.15989e-07	7.71106e-07
382.504	8.4515e-07	7.77765e-07	7.41941e-07	8.40547e-07	8.15007e-07	7.13848e-07	7.19018e-07	7.1777e-07	7.903e-07	7.1806e-07	7.50064e-07	7.87754e-07	6.646e-07	6.55851e-07	6.53241e-07	7.57217e-07	6.94085e-07	6.16486e-07	7.10534e-07	7.41999e-07	6.4901e-07	5.89009e-07	6.14705e-07	5.15281e-07	5.11506e-07	6.01636e-07	6.10883e-07	5.31079e-07	5.19866e-07	5.465e-07	4.02052e-07	5.02542e-07	4.07654e-07	4.04171e-07	3.42113e-07	2.76057e-07	2.00166e-07	1.2818e-07	1.31621e-07	1.68188e-07	1.4402e-07	1.33824e-07	1.80283e-07	1.87654e-07	2.55992e-07	2.67431e-07	3.96018e-07	2.87376e-07	7.63338e-07
382.541	8.44689e-07	8.824e-07	8.46742e-07	8.71892e-07	7.77026e-07	7.13291e-07	7.53662e-07	7.91596e-07	7.66108e-07	7.48905e-07	8.25815e-07	8.03801e-07	7.28239e-07	6.78241e-07	7.42235e-07	7.68911e-07	6.63449e-07	7.04151e-07	7.45217e-07	7.46747e-07	5.60673e-07	5.58838e-07	5.68618e-07	5.07406e-07	5.03206e-07	5.93833e-07	5.58565e-07	4.89832e-07	5.09384e-07	5.20558e-07	3.5458e-07	4.69073e-07	4.28346e-07	4.16586e-07	3.51489e-07	2.77061e-07	2.5964e-07	2.14531e-07	9.66965e-08	1.49531e-07	9.46113e-08	3.86949e-08	1.42664e-07	1.34589e-07	2.09569e-07	2.51685e-07	3.18651e-07	2.637e-07	6.73277e-07
382.579	8.39551e-07	9.10588e-07	8.25846e-07	8.46231e-07	7.60619e-07	8.48886e-07	7.48291e-07	8.35894e-07	7.33318e-07	7.54807e-07	8.28659e-07	7.61366e-07	7.63045e-07	7.57062e-07	7.40585e-07	7.06924e-07	7.0864e-07	7.76556e-07	7.0275e-07	7.02727e-07	5.74307e-07	5.38252e-07	5.24561e-07	5.12738e-07	4.8881e-07	5.79911e-07	4.83315e-07	4.35868e-07	4.70983e-07	3.97942e-07	3.45984e-07	4.46015e-07	4.06803e-07	4.49969e-07	3.7645e-07	2.39896e-07	2.38214e-07	2.52735e-07	9.73733e-08	1.23934e-07	7.74548e-08	5.74794e-08	1.00436e-07	8.10711e-08	1.99384e-07	1.51554e-07	2.03155e-07	2.38264e-07	6.6869e-07
382.616	8.9829e-07	8.57843e-07	8.48122e-07	8.40002e-07	7.63893e-07	8.30681e-07	7.21111e-07	8.6006e-07	7.76596e-07	8.41327e-07	8.29484e-07	7.37911e-07	7.76998e-07	7.97515e-07	7.21415e-07	7.29789e-07	6.68879e-07	7.71364e-07	6.62049e-07	6.59842e-07	5.80296e-07	5.56832e-07	4.93497e-07	5.4348e-07	4.57215e-07	5.25202e-07	4.9069e-07	4.57026e-07	4.02287e-07	4.3956e-07	3.53856e-07	4.21734e-07	4.33748e-07	4.20825e-07	3.33454e-07	2.13086e-07	2.43752e-07	1.48041e-07	1.39474e-07	1.35572e-07	3.46862e-08	7.11082e-08	1.12423e-07	7.72448e-08	1.6849e-07	1.67817e-07	2.17639e-07	2.44995e-07	7.4691e-07
382.654	8.53822e-07	8.49371e-07	8.50721e-07	8.79273e-07	8.13731e-07	8.9798e-07	7.14394e-07	8.71234e-07	7.6534e-07	8.32675e-07	7.87858e-07	7.63418e-07	7.80281e-07	7.99515e-07	7.27294e-07	7.26255e-07	7.45176e-07	7.6076e-07	6.90967e-07	5.9631e-07	5.7505e-07	6.04725e-07	4.41364e-07	5.94883e-07	4.66904e-07	4.75646e-07	4.73462e-07	3.49132e-07	3.63399e-07	4.34713e-07	3.16798e-07	4.32984e-07	3.88122e-07	3.9675e-07	3.35299e-07	3.05291e-07	2.39856e-07	1.38289e-07	1.36133e-07	1.19312e-07	9.04618e-08	8.84222e-08	1.52423e-07	1.25743e-07	1.68e-07	1.94126e-07	2.04067e-07	2.64629e-07	8.34852e-07
382.691	8.20866e-07	8.65615e-07	8.32267e-07	8.42084e-07	8.26667e-07	7.96626e-07	7.60893e-07	8.3602e-07	7.88961e-07	8.19547e-07	7.03041e-07	7.86202e-07	7.59344e-07	8.59196e-07	6.95158e-07	7.0764e-07	7.61605e-07	7.33868e-07	7.72755e-07	5.65299e-07	5.53334e-07	5.26907e-07	4.06223e-07	5.42289e-07	4.42431e-07	4.86845e-07	3.63717e-07	3.57602e-07	3.34788e-07	3.45719e-07	3.00378e-07	4.11096e-07	3.84337e-07	3.86022e-07	3.50373e-07	3.54151e-07	2.459e-07	2.23665e-07	2.06997e-07	1.35141e-07	1.67074e-07	2.57393e-08	7.23605e-08	5.23821e-08	1.36167e-07	2.04172e-07	1.91416e-07	2.44315e-07	8.5504e-07
382.729	7.08559e-07	9.03633e-07	8.33971e-07	8.60188e-07	8.12149e-07	8.32694e-07	8.17762e-07	8.20295e-07	7.88181e-07	8.85822e-07	7.16399e-07	8.20465e-07	7.08944e-07	8.74318e-07	7.10191e-07	6.86367e-07	7.22203e-07	7.05891e-07	7.36379e-07	5.64085e-07	5.32081e-07	4.55858e-07	4.31289e-07	5.12338e-07	4.38996e-07	5.14635e-07	3.95437e-07	4.08991e-07	3.84517e-07	2.95363e-07	3.76486e-07	3.08289e-07	3.36374e-07	3.29053e-07	3.26352e-07	2.55236e-07	2.46227e-07	1.52456e-07	1.71202e-07	1.11951e-07	1.21193e-07	5.45091e-08	1.11555e-07	5.90171e-08	8.08343e-08	2.29125e-07	1.53721e-07	1.92838e-07	8.81463e-07
382.766	6.91289e-07	9.04637e-07	8.61902e-07	8.75273e-07	7.15381e-07	8.60269e-07	7.35914e-07	7.60603e-07	7.98698e-07	8.50064e-07	7.35525e-07	8.325e-07	7.6763e-07	8.28425e-07	7.52306e-07	6.70848e-07	6.58585e-07	6.77291e-07	6.88853e-07	5.78266e-07	5.27766e-07	5.22127e-07	4.0092e-07	4.74853e-07	4.47987e-07	4.86868e-07	4.43778e-07	4.36863e-07	3.84816e-07	2.91813e-07	3.19763e-07	3.12959e-07	3.45445e-07	2.75122e-07	2.64968e-07	2.5758e-07	2.78115e-07	1.63905e-07	2.54349e-07	9.17327e-08	8.31947e-08	6.18406e-08	1.55791e-07	2.80895e-08	1.39266e-07	1.53731e-07	1.58992e-07	1.95135e-07	9.86297e-07
382.804	6.82364e-07	8.53052e-07	7.98973e-07	7.26506e-07	6.9549e-07	8.1669e-07	7.12063e-07	7.26202e-07	6.74049e-07	7.14885e-07	6.11084e-07	6.69696e-07	7.18376e-07	7.22196e-07	7.09191e-07	6.24198e-07	6.31824e-07	7.06221e-07	7.17605e-07	6.3551e-07	4.79968e-07	5.85556e-07	4.64472e-07	4.11752e-07	3.39111e-07	4.65403e-07	4.90973e-07	4.14316e-07	3.29711e-07	3.63006e-07	3.1475e-07	3.98341e-07	3.41931e-07	3.9051e-07	2.45496e-07	3.19822e-07	2.91136e-07	1.11388e-07	2.0453e-07	1.78676e-07	1.66008e-07	2.79452e-07	1.91517e-07	3.24827e-08	3.01011e-07	1.27271e-07	1.64835e-07	3.11387e-07	1.05065e-06
382.841	6.8894e-07	7.49863e-07	6.52834e-07	7.74105e-07	7.52152e-07	7.58984e-07	7.3256e-07	6.90947e-07	6.53045e-07	7.15759e-07	5.70183e-07	6.19424e-07	6.82223e-07	7.53216e-07	6.48221e-07	6.35301e-07	6.91882e-07	6.88689e-07	6.6696e-07	5.71932e-07	5.36943e-07	5.32855e-07	4.44135e-07	3.98338e-07	3.5831e-07	3.98404e-07	4.31225e-07	4.09718e-07	2.87321e-07	3.67204e-07	3.25838e-07	3.67313e-07	3.08727e-07	3.9133e-07	3.15893e-07	2.45317e-07	2.43047e-07	6.9557e-08	2.02232e-07	1.18387e-07	1.47384e-07	2.76074e-07	1.29917e-07	1.64311e-07	2.1947e-07	1.30931e-07	1.85094e-07	2.65272e-07	9.97679e-07
382.879	8.00832e-07	8.27917e-07	6.68446e-07	7.48853e-07	7.70821e-07	7.63678e-07	8.24208e-07	6.64239e-07	7.22999e-07	7.21337e-07	5.96795e-07	6.26954e-07	7.48325e-07	6.92444e-07	6.55137e-07	6.67806e-07	7.03608e-07	7.05626e-07	6.5967e-07	6.37993e-07	5.34025e-07	4.84964e-07	4.10718e-07	3.74769e-07	3.20601e-07	3.4951e-07	3.5373e-07	2.92619e-07	2.66935e-07	2.51769e-07	2.73885e-07	3.22344e-07	2.87812e-07	3.5266e-07	2.92299e-07	2.38377e-07	1.54822e-07	8.46925e-08	1.90844e-07	9.95234e-08	1.32402e-07	2.45231e-07	1.31066e-07	9.28559e-08	1.35693e-07	1.02929e-07	1.47826e-07	2.88033e-07	1.15215e-06
382.916	8.29884e-07	8.70406e-07	7.13687e-07	6.97397e-07	7.61292e-07	7.7434e-07	7.94809e-07	6.96195e-07	8.09625e-07	7.28177e-07	6.05927e-07	6.89388e-07	7.17762e-07	7.09468e-07	7.14281e-07	6.81892e-07	6.94663e-07	6.65367e-07	6.09943e-07	6.62513e-07	5.43346e-07	4.70445e-07	4.42959e-07	3.70893e-07	3.15242e-07	3.2991e-07	3.37747e-07	2.65949e-07	2.61503e-07	2.24343e-07	2.10347e-07	2.77456e-07	2.85692e-07	3.69368e-07	2.03639e-07	2.0272e-07	1.65637e-07	9.31356e-08	1.57756e-07	7.30812e-08	1.61169e-07	1.74303e-07	1.1569e-07	8.28056e-08	1.5619e-07	1.14338e-07	1.25667e-07	2.91809e-07	1.33613e-06
382.954	8.39147e-07	9.20152e-07	8.14597e-07	7.31523e-07	6.89147e-07	7.6901e-07	7.86836e-07	6.63294e-07	7.64354e-07	8.06786e-07	6.29739e-07	6.77555e-07	7.20561e-07	6.2384e-07	6.69827e-07	7.60711e-07	6.24272e-07	5.9755e-07	6.00362e-07	6.91865e-07	5.61879e-07	4.3843e-07	4.2388e-07	4.2544e-07	3.22903e-07	2.98931e-07	2.95903e-07	2.27708e-07	2.61694e-07	2.42712e-07	1.85104e-07	1.93113e-07	2.62191e-07	2.39566e-07	1.16249e-07	1.95747e-07	1.89767e-07	1.04322e-07	1.87711e-07	7.16689e-08	1.35796e-07	1.65682e-07	1.20054e-07	8.77689e-08	1.41034e-07	1.35137e-07	1.42207e-07	2.66346e-07	1.45929e-06
382.991	8.11575e-07	8.34889e-07	8.47679e-07	6.77403e-07	7.04163e-07	8.06655e-07	7.28208e-07	6.73889e-07	6.9598e-07	7.76631e-07	6.9765e-07	6.71559e-07	7.30157e-07	6.66886e-07	6.89208e-07	6.67029e-07	5.95082e-07	6.38267e-07	6.38377e-07	6.41997e-07	5.64516e-07	4.9575e-07	3.79524e-07	4.55791e-07	2.95528e-07	3.33878e-07	2.44268e-07	2.3546e-07	1.59104e-07	1.96301e-07	2.18542e-07	1.99095e-07	2.28596e-07	2.54628e-07	1.06597e-07	1.94908e-07	2.18288e-07	1.01365e-07	1.50554e-07	4.31017e-08	1.05038e-07	1.91401e-07	7.95626e-08	1.74233e-07	1.75891e-07	8.15842e-08	1.44862e-07	2.64354e-07	1.61176e-06
383.029	8.28687e-07	8.16415e-07	8.3957e-07	7.41083e-07	7.66404e-07	7.92747e-07	7.4066e-07	6.65453e-07	7.21068e-07	6.99969e-07	6.67209e-07	6.4947e-07	6.76804e-07	6.64038e-07	7.14619e-07	6.16338e-07	5.97826e-07	6.23445e-07	6.6139e-07	6.31569e-07	5.3283e-07	5.43384e-07	3.93988e-07	4.54609e-07	3.00716e-07	3.89395e-07	2.62419e-07	2.25071e-07	1.44828e-07	2.48758e-07	2.38223e-07	1.98737e-07	2.47763e-07	2.05714e-07	1.36032e-07	1.83502e-07	1.33395e-07	5.62689e-08	1.65575e-07	4.32409e-08	7.23802e-08	1.31968e-07	7.03695e-08	2.10872e-07	1.8156e-07	1.36986e-07	1.4503e-07	2.51196e-07	1.73843e-06
383.067	8.20814e-07	8.17089e-07	8.44592e-07	8.02108e-07	7.83622e-07	7.27647e-07	7.34512e-07	6.92e-07	7.33475e-07	6.94309e-07	6.27444e-07	6.70336e-07	6.92328e-07	6.73794e-07	6.77226e-07	6.03428e-07	5.67611e-07	5.80756e-07	6.09815e-07	5.99324e-07	6.17224e-07	5.26913e-07	4.58606e-07	4.31929e-07	3.18509e-07	3.96566e-07	3.12204e-07	2.49983e-07	1.81148e-07	2.80232e-07	1.85697e-07	1.13867e-07	2.44679e-07	1.93784e-07	1.02391e-07	1.40603e-07	1.40121e-07	3.9329e-08	1.81794e-07	4.34961e-08	3.89016e-08	1.14856e-07	7.26061e-08	1.40846e-07	1.76865e-07	1.35262e-07	1.73753e-07	2.39092e-07	1.8741e-06
383.104	8.34125e-07	7.89359e-07	7.44378e-07	8.31442e-07	7.61387e-07	7.29648e-07	7.97726e-07	5.374e-07	7.53395e-07	6.69894e-07	6.34757e-07	6.54861e-07	6.61665e-07	6.40891e-07	6.3984e-07	6.44068e-07	6.28822e-07	5.20154e-07	5.67907e-07	5.86956e-07	6.4154e-07	5.30998e-07	4.47517e-07	4.112e-07	4.19924e-07	3.30526e-07	3.39684e-07	3.02835e-07	2.55987e-07	2.75656e-07	1.61257e-07	1.3825e-07	1.42765e-07	2.55755e-07	1.04056e-07	1.33129e-07	1.10643e-07	6.33837e-08	1.78556e-07	5.94506e-08	5.81241e-08	9.89354e-08	3.93342e-08	1.75061e-07	1.80635e-07	1.31066e-07	1.23676e-07	2.03638e-07	1.91791e-06
383.142	8.87733e-07	7.03478e-07	7.59855e-07	8.47659e-07	7.07342e-07	7.09052e-07	7.21018e-07	6.40707e-07	6.95725e-07	6.74152e-07	6.09281e-07	6.53002e-07	6.253e-07	6.1782e-07	6.56004e-07	5.87624e-07	6.4174e-07	4.98431e-07	5.69091e-07	5.97658e-07	6.05302e-07	5.1884e-07	4.93897e-07	3.67006e-07	3.99384e-07	2.92782e-07	4.16815e-07	3.64568e-07	4.2662e-07	2.60487e-07	1.78735e-07	1.7242e-07	3.11941e-07	2.81846e-07	1.3046e-07	1.61794e-07	8.81947e-08	1.06434e-07	2.75867e-07	2.15631e-07	1.11876e-07	8.53287e-08	1.11806e-07	1.81333e-07	1.19187e-07	1.44409e-07	1.08984e-07	3.15434e-07	1.80061e-06
383.179	7.6227e-07	7.97091e-07	7.22603e-07	8.11038e-07	7.83604e-07	7.39107e-07	7.25275e-07	6.87818e-07	6.37959e-07	7.29425e-07	5.35188e-07	6.24128e-07	6.75182e-07	6.38925e-07	6.58928e-07	6.0848e-07	6.08861e-07	5.27362e-07	6.11626e-07	5.71988e-07	6.23503e-07	5.51697e-07	4.9448e-07	4.02199e-07	4.35264e-07	3.17217e-07	4.46218e-07	3.46812e-07	4.18875e-07	3.414e-07	2.67819e-07	2.28951e-07	2.96091e-07	2.896e-07	3.01248e-07	1.97193e-07	1.67187e-07	9.38292e-08	1.75906e-07	2.40798e-07	9.04426e-08	9.70178e-08	5.70172e-08	1.09002e-07	8.75968e-08	1.23889e-07	1.40274e-07	3.24964e-07	1.46794e-06
383.217	7.62415e-07	8.46716e-07	7.50159e-07	8.05902e-07	7.5159e-07	7.79972e-07	6.96672e-07	7.03168e-07	7.06655e-07	7.04679e-07	5.76819e-07	6.27769e-07	6.76486e-07	6.75773e-07	6.91402e-07	6.3595e-07	5.98613e-07	6.03663e-07	5.55857e-07	5.58744e-07	6.05299e-07	5.74386e-07	5.45507e-07	4.5744e-07	5.28286e-07	3.21044e-07	4.37777e-07	3.81919e-07	3.97357e-07	3.96466e-07	3.1043e-07	2.24873e-07	2.41979e-07	2.32465e-07	3.17273e-07	1.50276e-07	2.10756e-07	1.14406e-07	8.762e-08	1.65288e-07	4.85019e-08	3.22481e-08	1.04323e-07	1.62374e-07	1.08683e-07	1.49883e-07	1.64979e-07	2.70397e-07	1.23055e-06
383.254	7.98575e-07	8.6075e-07	8.38193e-07	8.45745e-07	8.47139e-07	7.87774e-07	7.37135e-07	7.17253e-07	7.83472e-07	7.55933e-07	6.81817e-07	7.24021e-07	7.10526e-07	6.73877e-07	7.23337e-07	7.21635e-07	5.80182e-07	6.13374e-07	5.98022e-07	5.44573e-07	5.88787e-07	6.10939e-07	5.61727e-07	4.97355e-07	4.95115e-07	3.92731e-07	4.25285e-07	4.05271e-07	3.72687e-07	4.45899e-07	2.73235e-07	2.7651e-07	2.21019e-07	2.58539e-07	2.57182e-07	1.00799e-07	1.82984e-07	7.21986e-08	8.89483e-08	1.43085e-07	3.02938e-08	9.07265e-08	1.22108e-07	1.64694e-07	3.22325e-08	1.24647e-07	1.47003e-07	2.48879e-07	1.0757e-06
383.292	8.43247e-07	8.58656e-07	8.26967e-07	8.45381e-07	9.27537e-07	8.27239e-07	7.73793e-07	7.27476e-07	7.66448e-07	7.92779e-07	7.19344e-07	7.57543e-07	7.33529e-07	6.95032e-07	7.61586e-07	7.0597e-07	6.39683e-07	5.34922e-07	7.0451e-07	5.97333e-07	5.88813e-07	5.83877e-07	5.38178e-07	5.50641e-07	5.2704e-07	4.17599e-07	3.83993e-07	3.21079e-07	3.89816e-07	4.4285e-07	2.89116e-07	2.87602e-07	2.42417e-07	2.49735e-07	1.9591e-07	8.26829e-08	2.25054e-07	1.2082e-07	9.70112e-08	9.5673e-08	6.47896e-08	4.54936e-08	5.84688e-08	1.92327e-07	6.19639e-08	5.47228e-08	1.18528e-07	1.66642e-07	9.76318e-07
383.329	8.67389e-07	8.42168e-07	8.48128e-07	8.74652e-07	9.69251e-07	8.51713e-07	7.74595e-07	7.59412e-07	7.64511e-07	8.16452e-07	7.31289e-07	7.31509e-07	7.26783e-07	7.09598e-07	7.74249e-07	7.33351e-07	7.33529e-07	5.76056e-07	7.24049e-07	6.14454e-07	6.12975e-07	6.06226e-07	5.27677e-07	5.05529e-07	6.19396e-07	4.59357e-07	4.90801e-07	4.05743e-07	3.98447e-07	4.78813e-07	2.67906e-07	2.95549e-07	2.64096e-07	2.6407e-07	1.81503e-07	1.25788e-07	2.17648e-07	1.99556e-07	8.4332e-08	1.06087e-07	5.14436e-08	1.78154e-08	5.19844e-08	1.48461e-07	4.44618e-08	4.08908e-08	8.96552e-08	2.28105e-07	8.654e-07
383.367	8.38217e-07	8.4402e-07	8.20223e-07	8.85832e-07	8.9133e-07	8.00346e-07	7.8815e-07	8.05137e-07	8.56578e-07	8.09286e-07	7.71524e-07	6.50098e-07	7.07002e-07	7.44196e-07	8.07547e-07	7.97539e-07	7.19287e-07	6.2926e-07	6.81731e-07	6.25951e-07	7.14418e-07	6.29301e-07	5.42353e-07	4.76354e-07	6.42689e-07	5.04472e-07	5.71713e-07	3.96328e-07	4.14921e-07	4.89472e-07	2.77414e-07	2.84052e-07	2.98424e-07	2.33099e-07	1.29226e-07	1.33455e-07	2.25237e-07	2.42391e-07	9.54871e-08	1.3633e-07	8.21865e-08	1.86029e-07	7.07154e-08	8.43598e-08	5.70024e-08	6.6015e-08	6.55858e-08	1.861e-07	8.22521e-07
383.404	8.07116e-07	8.15847e-07	7.88226e-07	8.46085e-07	8.61735e-07	8.54101e-07	8.05604e-07	8.09517e-07	8.50217e-07	8.27367e-07	8.39114e-07	6.99849e-07	7.17315e-07	7.75499e-07	8.13956e-07	8.15551e-07	7.14493e-07	6.87059e-07	7.15662e-07	7.11164e-07	6.89795e-07	6.57324e-07	5.98681e-07	4.96561e-07	6.5648e-07	5.22924e-07	5.32758e-07	3.95342e-07	4.20219e-07	4.81334e-07	3.67169e-07	3.05074e-07	2.94332e-07	3.03538e-07	1.85403e-07	1.6601e-07	2.24045e-07	2.51549e-07	1.47138e-07	1.18583e-07	1.27146e-07	1.42677e-07	1.36737e-07	5.61113e-08	7.2959e-08	6.55795e-08	3.63178e-08	1.66831e-07	6.33681e-07
383.442	7.40891e-07	8.25198e-07	7.56221e-07	8.78288e-07	8.73355e-07	8.46492e-07	8.09428e-07	8.49717e-07	8.2723e-07	8.76748e-07	8.37204e-07	7.46214e-07	6.96917e-07	8.30567e-07	8.04517e-07	7.84261e-07	7.76286e-07	7.59371e-07	7.70711e-07	7.51851e-07	7.84138e-07	6.14059e-07	6.61718e-07	5.83085e-07	6.77964e-07	5.44336e-07	5.17676e-07	4.67322e-07	5.06991e-07	6.02241e-07	3.81955e-07	5.08836e-07	3.35412e-07	3.94428e-07	2.19451e-07	1.88958e-07	3.39405e-07	2.19466e-07	1.54509e-07	1.9138e-07	1.5875e-07	1.9189e-07	1.2794e-07	1.89377e-07	1.38154e-07	1.04781e-07	1.33126e-07	1.83212e-07	5.44677e-07
383.479	7.56541e-07	7.63927e-07	7.35062e-07	9.6757e-07	9.05884e-07	9.03518e-07	8.31782e-07	8.00014e-07	8.80296e-07	8.40237e-07	8.36761e-07	7.82426e-07	7.02066e-07	8.56078e-07	7.95835e-07	8.32661e-07	8.79419e-07	9.03384e-07	7.86819e-07	7.5817e-07	7.41639e-07	7.43505e-07	6.71458e-07	6.73907e-07	6.70739e-07	5.39583e-07	5.565e-07	5.44577e-07	5.16531e-07	5.48411e-07	3.84282e-07	3.61717e-07	3.30385e-07	3.29212e-07	3.71923e-07	2.40997e-07	3.16342e-07	3.09353e-07	2.3996e-07	4.34295e-07	2.59129e-07	1.54546e-07	1.85673e-07	2.03491e-07	2.23959e-07	8.30837e-08	1.07212e-07	2.31627e-07	4.96362e-07
383.517	7.6254e-07	7.69692e-07	7.54072e-07	8.8553e-07	8.70381e-07	9.12491e-07	8.2604e-07	7.5963e-07	8.95177e-07	8.55678e-07	8.83938e-07	7.58423e-07	7.40108e-07	8.8797e-07	8.93059e-07	8.18561e-07	8.58599e-07	9.04875e-07	8.07591e-07	7.45684e-07	7.84218e-07	8.1499e-07	6.69886e-07	6.97029e-07	6.39207e-07	5.18311e-07	6.28995e-07	6.20103e-07	4.39592e-07	5.60047e-07	4.26136e-07	3.3041e-07	5.10677e-07	2.80892e-07	3.47517e-07	3.71187e-07	3.32785e-07	2.5384e-07	2.31336e-07	3.75165e-07	2.48349e-07	1.64142e-07	1.52727e-07	1.83499e-07	2.23252e-07	1.91615e-07	1.25994e-07	2.75957e-07	4.34328e-07
383.554	7.53505e-07	8.3375e-07	7.44294e-07	7.56573e-07	8.13094e-07	8.83404e-07	8.59384e-07	7.59039e-07	8.74912e-07	8.67531e-07	8.54192e-07	7.11487e-07	7.34885e-07	9.01499e-07	8.89269e-07	8.69891e-07	7.97804e-07	8.63946e-07	8.18519e-07	8.26975e-07	7.50306e-07	7.18917e-07	6.51281e-07	6.40513e-07	6.34982e-07	5.78681e-07	5.91247e-07	5.3154e-07	5.25923e-07	4.93555e-07	3.5892e-07	3.51134e-07	5.18036e-07	3.66828e-07	3.73276e-07	3.58981e-07	3.32045e-07	2.90673e-07	2.55648e-07	3.23044e-07	1.12194e-07	1.44372e-07	1.83132e-07	1.27621e-07	1.98717e-07	2.18989e-07	1.6893e-07	2.63394e-07	3.03738e-07
383.592	7.91139e-07	8.06169e-07	7.3438e-07	7.05826e-07	8.10519e-07	9.00915e-07	8.30287e-07	7.09861e-07	8.60283e-07	8.59784e-07	8.7307e-07	6.70594e-07	7.03469e-07	8.71212e-07	8.29924e-07	8.71954e-07	7.67129e-07	8.04739e-07	7.58656e-07	7.80524e-07	7.20674e-07	7.26457e-07	6.13082e-07	6.17592e-07	5.86883e-07	5.51828e-07	6.38868e-07	5.72635e-07	5.50806e-07	4.77485e-07	3.29987e-07	3.18816e-07	4.61298e-07	4.07882e-07	3.11558e-07	3.07114e-07	2.77574e-07	2.44511e-07	1.76528e-07	2.97082e-07	1.10076e-07	8.21467e-08	1.49547e-07	1.87129e-07	1.72454e-07	1.87923e-07	1.501e-07	2.61681e-07	3.28134e-07
383.629	7.62348e-07	8.66788e-07	7.11696e-07	6.65729e-07	7.73856e-07	8.82421e-07	7.7808e-07	6.7044e-07	8.2337e-07	8.296e-07	8.84259e-07	6.48719e-07	6.76631e-07	8.13151e-07	8.43802e-07	8.9741e-07	7.97613e-07	7.89586e-07	6.98677e-07	7.48964e-07	7.18514e-07	6.70771e-07	6.1559e-07	6.20033e-07	5.89118e-07	5.08664e-07	5.9239e-07	5.50342e-07	4.52929e-07	4.51705e-07	3.49697e-07	3.25894e-07	4.37737e-07	4.09695e-07	3.23357e-07	2.99148e-07	1.8563e-07	1.92148e-07	1.94137e-07	2.57381e-07	1.45564e-07	1.34069e-07	1.27494e-07	1.923e-07	1.50971e-07	1.73838e-07	1.78549e-07	3.07334e-07	2.87415e-07
383.667	7.30822e-07	8.84788e-07	7.20797e-07	7.36776e-07	7.56884e-07	7.97423e-07	7.76813e-07	6.81552e-07	7.77955e-07	7.74645e-07	8.33024e-07	6.68309e-07	7.23162e-07	7.52113e-07	8.54212e-07	8.79709e-07	7.43892e-07	8.22941e-07	6.50038e-07	7.28348e-07	7.41648e-07	6.60714e-07	6.47001e-07	6.79763e-07	5.94117e-07	5.61706e-07	5.45568e-07	5.02497e-07	4.5281e-07	4.93956e-07	3.78737e-07	3.59903e-07	4.26515e-07	4.25125e-07	3.04743e-07	3.00974e-07	1.86926e-07	1.56036e-07	1.84938e-07	1.64136e-07	1.28224e-07	2.01023e-07	9.24425e-08	1.75494e-07	1.82943e-07	1.59476e-07	1.83186e-07	3.17258e-07	2.28948e-07
383.704	7.31128e-07	8.1975e-07	7.57778e-07	7.03835e-07	8.02198e-07	7.40731e-07	7.61417e-07	6.24834e-07	6.93562e-07	7.32126e-07	8.09384e-07	6.46835e-07	6.61999e-07	7.36518e-07	8.31306e-07	8.1894e-07	7.07363e-07	7.70523e-07	6.87094e-07	6.7111e-07	6.70349e-07	6.29614e-07	6.73958e-07	6.61931e-07	5.22343e-07	5.61278e-07	5.45966e-07	4.48891e-07	4.40517e-07	4.9969e-07	4.23016e-07	3.92228e-07	4.201e-07	4.17308e-07	2.5978e-07	2.80873e-07	2.45555e-07	2.19468e-07	2.43731e-07	1.02711e-07	1.00719e-07	2.35298e-07	1.12621e-07	1.58746e-07	2.36983e-07	1.19851e-07	2.41195e-07	2.98673e-07	1.97962e-07
383.742	7.37893e-07	7.30417e-07	6.48565e-07	7.2114e-07	7.02194e-07	7.15447e-07	7.26991e-07	5.94354e-07	6.09507e-07	7.01548e-07	6.98349e-07	6.34092e-07	7.14423e-07	7.55702e-07	7.63773e-07	8.03929e-07	7.45064e-07	7.18861e-07	7.619e-07	7.03382e-07	6.54162e-07	5.93757e-07	7.44026e-07	6.27884e-07	5.12622e-07	4.43219e-07	5.09778e-07	4.06433e-07	4.78392e-07	4.7005e-07	4.37517e-07	4.12207e-07	3.93252e-07	4.29298e-07	2.82757e-07	3.01052e-07	2.33008e-07	2.18624e-07	2.97652e-07	1.56348e-07	1.3253e-07	2.12873e-07	1.06796e-07	1.68006e-07	1.92626e-07	1.67728e-07	3.1095e-07	2.85018e-07	1.88838e-07
383.779	7.38591e-07	6.99433e-07	6.89263e-07	6.37379e-07	6.4889e-07	7.44002e-07	7.46385e-07	6.03119e-07	5.73373e-07	6.53197e-07	6.33479e-07	6.61839e-07	7.18917e-07	6.66333e-07	7.81469e-07	7.5215e-07	7.17285e-07	6.9551e-07	7.16549e-07	7.85921e-07	7.67862e-07	5.65427e-07	6.82336e-07	6.04624e-07	5.59432e-07	5.7563e-07	7.18824e-07	5.27266e-07	4.76927e-07	4.71688e-07	4.83956e-07	5.2269e-07	4.39193e-07	3.85053e-07	2.48858e-07	4.13354e-07	2.04832e-07	1.92847e-07	2.8359e-07	1.50716e-07	3.28175e-07	2.07893e-07	1.25994e-07	1.65368e-07	1.03501e-07	1.69198e-07	1.759e-07	3.40564e-07	1.36788e-07
383.817	6.91614e-07	6.38776e-07	7.01796e-07	6.80407e-07	5.74317e-07	7.02619e-07	6.60869e-07	7.06618e-07	7.50381e-07	5.71274e-07	6.86764e-07	6.2925e-07	5.9664e-07	5.81003e-07	7.99893e-07	7.3075e-07	6.5399e-07	6.45774e-07	7.45792e-07	7.55145e-07	7.65034e-07	5.84709e-07	5.61951e-07	5.09505e-07	5.56558e-07	4.96481e-07	6.04471e-07	4.3421e-07	4.64709e-07	4.6137e-07	4.45955e-07	4.72337e-07	3.93096e-07	5.12264e-07	3.00235e-07	4.15507e-07	2.00184e-07	1.87655e-07	2.73821e-07	1.00112e-07	2.91892e-07	1.62681e-07	1.24675e-07	1.16986e-07	8.80884e-08	1.32147e-07	1.68454e-07	3.25557e-07	1.80659e-07
383.854	7.10247e-07	6.75185e-07	7.28686e-07	7.15383e-07	7.21208e-07	6.38595e-07	6.68119e-07	6.01804e-07	6.6505e-07	6.36807e-07	7.36789e-07	5.80362e-07	5.28662e-07	4.84177e-07	7.87411e-07	7.01039e-07	7.41593e-07	6.12718e-07	6.99805e-07	6.35461e-07	6.28523e-07	5.73079e-07	6.52623e-07	5.92759e-07	5.23567e-07	3.96018e-07	4.78365e-07	3.70795e-07	5.58183e-07	4.04819e-07	3.4355e-07	3.36881e-07	3.28327e-07	4.73664e-07	2.81129e-07	2.98842e-07	1.99139e-07	1.6828e-07	3.58552e-07	9.47178e-08	2.2715e-07	2.53465e-07	7.56696e-08	6.9086e-08	6.30978e-08	1.74903e-07	1.2781e-07	3.56809e-07	1.35567e-07
383.892	7.34708e-07	7.07895e-07	7.42813e-07	7.4863e-07	7.66004e-07	6.42059e-07	6.57003e-07	5.29105e-07	6.46484e-07	6.04433e-07	7.29052e-07	5.28813e-07	5.70203e-07	4.19592e-07	7.06888e-07	5.81165e-07	6.36291e-07	5.8299e-07	5.47519e-07	5.65076e-07	5.14391e-07	4.9727e-07	5.1601e-07	5.77043e-07	4.47441e-07	4.02852e-07	4.47037e-07	3.3798e-07	4.42776e-07	3.60359e-07	3.15881e-07	3.018e-07	3.37347e-07	4.56321e-07	2.3871e-07	2.50969e-07	1.56223e-07	1.36588e-07	3.09487e-07	1.2531e-07	1.2918e-07	1.88342e-07	2.3709e-08	8.13324e-08	9.12015e-08	1.10018e-07	1.49196e-07	3.78573e-07	1.08878e-07
383.93	7.21293e-07	7.0537e-07	6.46302e-07	7.13721e-07	7.55616e-07	6.72607e-07	6.0319e-07	5.26785e-07	6.20785e-07	5.96658e-07	6.61575e-07	5.39955e-07	5.15697e-07	4.31625e-07	6.19548e-07	4.99144e-07	5.23784e-07	4.59287e-07	4.78462e-07	4.8829e-07	4.60531e-07	4.07233e-07	3.71624e-07	5.00417e-07	3.43197e-07	2.55592e-07	3.84749e-07	2.69591e-07	3.51666e-07	3.04148e-07	2.62015e-07	2.91519e-07	3.26757e-07	3.14763e-07	2.28684e-07	2.9655e-07	2.43213e-07	1.72571e-07	2.74304e-07	1.56815e-07	6.1473e-08	2.19654e-07	4.72007e-08	5.82148e-08	7.70344e-08	7.9685e-08	1.71252e-07	3.35454e-07	1.19434e-07
383.967	6.92695e-07	6.66718e-07	6.3317e-07	6.70939e-07	6.31282e-07	6.80698e-07	5.87198e-07	5.04551e-07	6.01926e-07	5.66343e-07	6.25802e-07	5.24508e-07	4.81626e-07	3.91888e-07	5.49828e-07	4.34391e-07	4.83483e-07	3.76134e-07	4.17398e-07	4.35968e-07	3.64352e-07	3.76564e-07	2.88367e-07	3.9318e-07	3.00728e-07	2.01518e-07	3.20063e-07	2.5137e-07	3.12425e-07	2.3781e-07	1.86746e-07	2.82794e-07	2.59953e-07	2.41535e-07	1.97861e-07	2.53899e-07	2.31694e-07	1.58593e-07	2.5082e-07	1.56833e-07	1.1683e-07	1.44147e-07	5.04401e-08	3.20554e-08	5.94604e-08	8.57681e-08	9.10849e-08	2.90978e-07	1.39374e-07
384.004	6.09991e-07	6.83055e-07	6.28245e-07	6.43869e-07	6.23441e-07	6.38751e-07	6.07209e-07	5.22691e-07	5.47237e-07	5.81579e-07	5.92488e-07	5.06346e-07	4.17146e-07	3.31076e-07	4.76266e-07	4.2089e-07	3.88922e-07	2.89059e-07	3.9393e-07	3.45976e-07	2.46401e-07	3.3251e-07	2.67475e-07	3.18759e-07	2.12367e-07	1.77415e-07	2.21691e-07	1.98228e-07	2.48853e-07	2.77633e-07	2.2463e-07	2.35938e-07	2.94079e-07	2.07266e-07	1.4704e-07	2.25193e-07	1.65371e-07	1.42022e-07	2.60647e-07	1.16778e-07	1.4071e-07	8.20802e-08	1.82361e-08	3.05874e-08	7.11116e-08	9.0485e-08	8.58156e-08	2.59952e-07	1.42677e-07
384.042	5.94202e-07	6.9304e-07	5.36231e-07	5.99836e-07	5.72118e-07	6.34803e-07	6.08848e-07	4.71012e-07	5.01223e-07	4.65122e-07	5.64865e-07	4.93641e-07	3.35784e-07	3.20606e-07	3.94994e-07	4.02572e-07	3.56408e-07	3.05871e-07	2.94027e-07	3.41083e-07	2.10347e-07	2.37889e-07	2.26045e-07	1.95475e-07	2.55072e-07	1.73299e-07	1.81006e-07	1.40262e-07	1.54145e-07	1.87966e-07	1.69279e-07	2.16083e-07	2.65378e-07	2.23466e-07	1.93027e-07	2.07231e-07	1.80724e-07	1.53708e-07	1.93179e-07	1.52689e-07	1.0186e-07	7.8968e-08	5.74119e-08	5.41991e-08	4.04881e-08	1.43e-07	1.41201e-07	3.66182e-07	1.06105e-07
384.079	5.95901e-07	6.445e-07	5.35669e-07	5.57228e-07	4.40353e-07	5.8166e-07	5.76053e-07	4.43365e-07	4.73748e-07	4.51836e-07	4.96338e-07	4.64802e-07	3.27303e-07	3.46887e-07	3.54313e-07	3.74594e-07	4.05318e-07	3.08808e-07	2.63919e-07	2.59531e-07	2.89311e-07	1.58117e-07	1.95574e-07	1.784e-07	2.19912e-07	1.24371e-07	1.30622e-07	1.62755e-07	1.26564e-07	1.68779e-07	2.2364e-07	2.06295e-07	2.40172e-07	1.9063e-07	1.7249e-07	1.64052e-07	1.81707e-07	1.61204e-07	2.22304e-07	1.62592e-07	1.0569e-07	1.56577e-07	9.36264e-08	1.43213e-07	4.7775e-08	1.61801e-07	2.01867e-07	3.51206e-07	9.46857e-08
384.117	5.59478e-07	6.25612e-07	5.99893e-07	5.67394e-07	3.90405e-07	5.59553e-07	4.56492e-07	3.96197e-07	3.63647e-07	4.97294e-07	4.83443e-07	5.13174e-07	4.76598e-07	2.90255e-07	3.23357e-07	3.10559e-07	5.14183e-07	2.86715e-07	2.34884e-07	3.27897e-07	3.19788e-07	1.96988e-07	2.88185e-07	1.33223e-07	1.75238e-07	1.58153e-07	8.57063e-08	5.17229e-08	1.09884e-07	1.65941e-07	2.98594e-07	1.52247e-07	1.99718e-07	1.22177e-07	2.12235e-07	1.3852e-07	9.93212e-08	1.76486e-07	2.75823e-07	2.31657e-07	7.8354e-08	1.74726e-07	1.05869e-07	1.64271e-07	1.06861e-07	1.69798e-07	2.00078e-07	2.84146e-07	4.6731e-08
384.155	5.1794e-07	5.77758e-07	4.33092e-07	5.42352e-07	4.06906e-07	5.91829e-07	4.81742e-07	3.38781e-07	4.46084e-07	4.8865e-07	4.33078e-07	4.4504e-07	3.81023e-07	3.84948e-07	5.09599e-07	3.43386e-07	4.76395e-07	2.73607e-07	2.85639e-07	3.28335e-07	4.80454e-07	3.09875e-07	3.15606e-07	1.52836e-07	1.26291e-07	2.86308e-07	2.08988e-07	6.86442e-08	2.75252e-07	2.31245e-07	2.14857e-07	2.12523e-07	1.5862e-07	2.12504e-07	2.16125e-07	1.46925e-07	1.21195e-07	2.50592e-07	2.21679e-07	2.08533e-07	1.79446e-07	1.83993e-07	1.07769e-07	1.69068e-07	1.21881e-07	1.47454e-07	1.77596e-07	3.08494e-07	3.92261e-08
384.192	4.77819e-07	5.03633e-07	3.93001e-07	4.6972e-07	3.72606e-07	5.48598e-07	4.74579e-07	2.91663e-07	3.91322e-07	4.94508e-07	4.78466e-07	3.75236e-07	3.38814e-07	4.26388e-07	4.44716e-07	4.38705e-07	4.10204e-07	3.634e-07	2.65172e-07	2.66634e-07	3.34191e-07	2.44595e-07	2.30593e-07	2.57658e-07	1.94775e-07	2.5613e-07	1.30414e-07	3.04838e-08	2.93278e-07	2.49441e-07	1.62757e-07	2.53584e-07	1.41803e-07	2.29624e-07	2.54822e-07	1.67354e-07	1.24918e-07	2.9931e-07	1.28544e-07	2.04486e-07	1.42904e-07	1.57371e-07	1.45307e-07	1.22376e-07	1.32182e-07	1.6855e-07	1.7737e-07	3.72552e-07	2.76539e-08
384.23	3.84389e-07	4.56685e-07	4.25614e-07	3.92152e-07	3.35102e-07	4.81262e-07	4.48289e-07	3.14705e-07	3.4115e-07	4.34828e-07	4.38535e-07	3.5096e-07	3.14856e-07	3.57481e-07	3.53955e-07	5.00727e-07	4.15969e-07	2.35078e-07	2.4789e-07	2.31734e-07	2.77105e-07	3.01006e-07	1.66738e-07	2.36809e-07	2.09236e-07	2.70034e-07	1.3362e-07	7.22983e-08	2.20445e-07	2.28889e-07	1.79132e-07	2.75597e-07	2.05288e-07	1.67774e-07	1.67033e-07	1.6877e-07	1.38625e-07	2.06706e-07	1.2644e-07	1.38175e-07	1.61796e-07	9.34244e-08	1.10018e-07	9.01379e-08	1.32031e-07	2.18165e-07	9.73552e-08	4.40932e-07	4.08987e-08
384.267	3.77424e-07	4.24577e-07	3.96111e-07	2.8415e-07	3.4154e-07	4.24011e-07	3.70764e-07	3.10501e-07	2.90965e-07	4.085e-07	4.05931e-07	3.62121e-07	2.81525e-07	3.16195e-07	2.96584e-07	4.99542e-07	3.75488e-07	2.04167e-07	2.68063e-07	2.04333e-07	1.93874e-07	2.26777e-07	2.29255e-07	1.96331e-07	2.14782e-07	1.72244e-07	1.78752e-07	1.08122e-07	1.75981e-07	1.20474e-07	1.66888e-07	3.05617e-07	2.12693e-07	1.40351e-07	1.4753e-07	1.4765e-07	9.27747e-08	1.716e-07	1.87366e-07	1.07061e-07	1.46908e-07	1.06191e-07	4.10962e-08	6.90367e-08	9.97838e-08	2.20004e-07	9.37223e-08	4.98053e-07	2.02621e-08
384.305	4.55454e-07	4.29511e-07	4.04934e-07	2.76358e-07	2.89542e-07	3.83187e-07	3.72369e-07	2.98096e-07	3.04588e-07	3.49586e-07	3.87637e-07	3.60418e-07	3.60961e-07	2.09863e-07	3.1508e-07	4.34245e-07	4.01842e-07	1.73821e-07	3.25359e-07	1.80142e-07	2.33868e-07	2.76124e-07	2.12037e-07	2.30054e-07	2.22082e-07	1.68299e-07	2.58054e-07	1.25757e-07	1.56575e-07	1.44243e-07	1.59967e-07	2.56974e-07	1.94416e-07	1.55835e-07	1.75969e-07	1.58415e-07	4.43248e-08	1.61468e-07	1.43594e-07	1.23945e-07	1.61004e-07	1.49466e-07	9.33651e-08	1.42216e-07	1.20186e-07	2.18599e-07	9.36849e-08	6.15002e-07	5.53846e-08
384.342	4.89431e-07	4.52368e-07	3.69897e-07	2.98266e-07	3.24775e-07	2.33124e-07	4.10102e-07	2.97263e-07	2.99631e-07	3.07244e-07	3.46814e-07	3.03109e-07	3.37558e-07	1.49582e-07	2.79031e-07	3.52344e-07	3.98813e-07	2.25674e-07	2.51771e-07	2.41001e-07	1.86757e-07	2.59614e-07	1.97168e-07	1.79395e-07	2.25611e-07	1.81417e-07	2.56964e-07	1.33598e-07	1.87578e-07	1.41802e-07	1.39834e-07	1.95522e-07	1.18434e-07	1.58129e-07	1.44961e-07	1.29896e-07	1.0315e-07	1.2995e-07	1.29936e-07	7.81796e-08	1.2317e-07	1.7721e-07	8.65213e-08	1.12112e-07	1.33763e-07	1.28651e-07	1.05296e-07	6.95288e-07	1.00165e-07
384.38	5.65341e-07	4.91732e-07	3.79718e-07	3.20276e-07	2.9144e-07	2.0925e-07	3.79546e-07	2.92751e-07	2.06961e-07	3.1765e-07	3.37074e-07	2.69406e-07	3.09912e-07	2.1518e-07	3.01717e-07	2.9123e-07	4.01227e-07	2.35599e-07	2.6011e-07	2.6565e-07	2.20484e-07	1.67758e-07	1.61519e-07	1.86925e-07	2.48484e-07	1.72718e-07	2.03849e-07	8.18532e-08	1.24045e-07	1.87647e-07	1.59939e-07	1.56143e-07	1.70205e-07	1.76659e-07	1.29331e-07	1.30776e-07	8.69334e-08	2.24607e-07	1.79301e-07	8.77561e-08	1.36111e-07	1.25839e-07	9.97485e-08	6.40192e-08	1.1219e-07	1.55878e-07	6.216e-08	7.65629e-07	6.98457e-08
384.417	5.51356e-07	5.3953e-07	3.95007e-07	3.6866e-07	3.24111e-07	2.71093e-07	3.79697e-07	3.24634e-07	1.68787e-07	3.5817e-07	3.12947e-07	2.334e-07	3.50296e-07	2.12965e-07	4.05477e-07	3.05957e-07	3.83617e-07	3.06172e-07	2.78204e-07	2.65964e-07	1.92383e-07	1.95517e-07	2.09514e-07	2.84501e-07	1.79315e-07	1.90876e-07	2.18541e-07	1.26056e-07	1.57541e-07	1.77359e-07	1.55287e-07	2.09724e-07	2.13361e-07	1.51218e-07	1.8151e-07	1.72984e-07	1.47582e-07	1.53036e-07	1.63053e-07	1.45294e-07	1.52785e-07	1.33798e-07	9.18652e-08	1.57548e-07	6.34167e-08	1.44146e-07	6.52395e-08	7.87216e-07	4.0101e-08
384.455	5.77309e-07	5.41719e-07	3.76661e-07	3.64584e-07	2.90336e-07	2.96812e-07	3.10319e-07	3.52019e-07	1.71742e-07	3.318e-07	4.9581e-07	3.14915e-07	3.34901e-07	2.09236e-07	3.59248e-07	4.17837e-07	3.93287e-07	4.6032e-07	2.56507e-07	2.17597e-07	1.9736e-07	2.57524e-07	3.32295e-07	2.61611e-07	2.90045e-07	2.3884e-07	2.19942e-07	9.08975e-08	2.02514e-07	1.30776e-07	2.07998e-07	1.62057e-07	1.87598e-07	1.06934e-07	2.39432e-07	1.47164e-07	1.94288e-07	1.8327e-07	1.90358e-07	1.74674e-07	1.13953e-07	1.33833e-07	1.04822e-07	2.00228e-07	4.53332e-08	1.23518e-07	3.64969e-08	6.86128e-07	7.80383e-08
384.492	4.7922e-07	5.33473e-07	3.62257e-07	3.075e-07	4.14258e-07	4.95905e-07	3.36295e-07	4.08551e-07	2.06661e-07	3.22494e-07	4.79985e-07	3.7746e-07	3.70211e-07	2.29481e-07	3.26104e-07	5.02908e-07	5.6198e-07	3.84841e-07	2.23198e-07	3.70672e-07	2.11548e-07	3.63951e-07	3.14536e-07	2.99685e-07	2.67431e-07	2.07619e-07	2.21691e-07	1.5924e-07	1.61468e-07	8.82455e-08	1.1733e-07	1.74161e-07	1.36209e-07	1.19441e-07	1.78727e-07	7.26873e-08	1.23759e-07	1.74312e-07	1.61702e-07	1.15291e-07	1.30574e-07	1.24026e-07	1.22073e-07	1.63947e-07	8.7302e-08	8.24959e-08	9.91905e-08	5.77433e-07	1.24034e-07
384.53	4.04817e-07	4.93541e-07	3.52987e-07	3.92567e-07	3.9571e-07	4.88131e-07	3.0225e-07	3.76633e-07	2.87176e-07	5.17773e-07	4.33702e-07	3.48349e-07	3.10487e-07	3.60421e-07	3.27653e-07	4.33219e-07	4.3834e-07	3.60374e-07	4.23372e-07	4.14983e-07	2.55071e-07	3.34813e-07	2.65261e-07	3.02496e-07	2.23354e-07	2.12873e-07	1.66661e-07	1.62757e-07	2.06465e-07	1.59803e-07	9.87299e-08	2.71737e-07	1.47333e-07	1.31472e-07	1.81084e-07	2.97617e-08	1.9715e-07	1.78304e-07	1.6291e-07	6.98494e-08	1.18034e-07	1.38039e-07	1.17072e-07	1.3855e-07	8.49485e-08	5.21159e-08	1.11951e-07	5.24491e-07	1.03378e-07
384.567	4.36152e-07	4.96828e-07	3.60209e-07	3.73282e-07	3.63007e-07	4.05178e-07	3.20609e-07	2.68584e-07	3.20482e-07	5.19062e-07	3.72818e-07	3.21988e-07	3.344e-07	3.15826e-07	3.80265e-07	4.01051e-07	3.76725e-07	3.03521e-07	3.61408e-07	3.25607e-07	2.76341e-07	3.10507e-07	2.77145e-07	2.65376e-07	1.65164e-07	2.19119e-07	2.02856e-07	1.79373e-07	1.15861e-07	1.39179e-07	1.45115e-07	1.66251e-07	1.35313e-07	1.00898e-07	2.05215e-07	5.57543e-08	1.91892e-07	1.52878e-07	1.61191e-07	8.08819e-08	1.42433e-07	1.01018e-07	1.34355e-07	1.30926e-07	8.87243e-08	5.2699e-08	1.59748e-07	4.60435e-07	8.84467e-08
384.605	4.85427e-07	4.40209e-07	4.21593e-07	3.48019e-07	2.54933e-07	3.82729e-07	3.66614e-07	2.99811e-07	3.0978e-07	4.25271e-07	3.82415e-07	3.18132e-07	2.77217e-07	2.31144e-07	3.61262e-07	3.56518e-07	3.38727e-07	2.53841e-07	3.04634e-07	2.5024e-07	2.60027e-07	3.44261e-07	1.9523e-07	2.14365e-07	1.22131e-07	2.49594e-07	1.86931e-07	1.79893e-07	1.43235e-07	1.52837e-07	1.19809e-07	1.84354e-07	1.91351e-07	1.04613e-07	1.70066e-07	1.46999e-07	1.68868e-07	1.41033e-07	1.75506e-07	1.55273e-07	1.16493e-07	9.86445e-08	1.2773e-07	1.60334e-07	1.56661e-07	7.88988e-08	1.51406e-07	3.90906e-07	8.06233e-08
384.642	5.18711e-07	4.14442e-07	4.00343e-07	3.73905e-07	2.92408e-07	3.80655e-07	4.3191e-07	3.09239e-07	2.10174e-07	3.96039e-07	3.85403e-07	3.61739e-07	2.73114e-07	1.65318e-07	3.09895e-07	2.74532e-07	3.56793e-07	2.75359e-07	2.6571e-07	2.43892e-07	2.65886e-07	4.2436e-07	2.13938e-07	1.64531e-07	1.36884e-07	1.608e-07	2.25961e-07	1.60357e-07	1.43909e-07	1.3247e-07	1.45028e-07	1.63073e-07	1.4898e-07	1.44243e-07	1.70747e-07	1.92236e-07	1.23367e-07	1.56836e-07	1.75891e-07	1.03892e-07	1.36038e-07	1.09016e-07	1.62395e-07	1.47804e-07	1.22161e-07	1.33041e-07	1.28971e-07	2.58074e-07	9.90063e-08
384.68	4.97406e-07	4.60464e-07	3.68024e-07	2.82594e-07	2.47232e-07	3.38766e-07	4.54801e-07	2.91987e-07	2.62775e-07	3.34444e-07	4.07906e-07	3.31659e-07	2.25183e-07	1.76561e-07	2.2911e-07	2.71588e-07	3.47485e-07	2.69982e-07	3.29779e-07	2.38262e-07	2.71392e-07	4.15494e-07	2.50788e-07	1.76604e-07	1.67372e-07	1.53891e-07	2.10895e-07	1.55716e-07	1.666e-07	1.08287e-07	1.5951e-07	1.96832e-07	1.58292e-07	1.22792e-07	6.98348e-08	2.04888e-07	1.76076e-07	1.49305e-07	1.47365e-07	1.21903e-07	1.23158e-07	1.13254e-07	1.51837e-07	7.28535e-08	1.95474e-07	1.52156e-07	1.49031e-07	2.55125e-07	7.2932e-08
384.717	4.97599e-07	4.30888e-07	3.19836e-07	2.58856e-07	2.18016e-07	2.6344e-07	4.17018e-07	3.63399e-07	2.95558e-07	3.1371e-07	3.68953e-07	3.50713e-07	1.92229e-07	1.9457e-07	3.06971e-07	3.19085e-07	3.60559e-07	2.57294e-07	3.1169e-07	1.96408e-07	2.08206e-07	2.99421e-07	2.40143e-07	1.95289e-07	1.53284e-07	1.39646e-07	1.6117e-07	1.49248e-07	1.80455e-07	1.32123e-07	1.93521e-07	2.32469e-07	1.85627e-07	1.64214e-07	5.67253e-08	1.94867e-07	1.61141e-07	9.87067e-08	1.4605e-07	1.05439e-07	1.71793e-07	1.58809e-07	1.46362e-07	1.15768e-07	1.77027e-07	1.38062e-07	1.69774e-07	2.16862e-07	5.25413e-08
384.755	4.05732e-07	3.68151e-07	3.09871e-07	2.60484e-07	2.43573e-07	2.51822e-07	3.66591e-07	3.25693e-07	2.4176e-07	3.0052e-07	4.22864e-07	3.5788e-07	2.24841e-07	1.81506e-07	2.8478e-07	3.36137e-07	2.81313e-07	2.85713e-07	2.52361e-07	1.65854e-07	2.16644e-07	2.56418e-07	2.99645e-07	1.91771e-07	1.55125e-07	1.13383e-07	1.66088e-07	1.58273e-07	1.69562e-07	1.69713e-07	2.13361e-07	2.09874e-07	1.38154e-07	1.5665e-07	6.62055e-08	1.62201e-07	2.02324e-07	9.97838e-08	1.16271e-07	1.20676e-07	1.35048e-07	1.63767e-07	9.34432e-08	1.8672e-07	2.10892e-07	1.23514e-07	1.60796e-07	1.76652e-07	1.59243e-08
384.792	3.62335e-07	4.03243e-07	2.69359e-07	2.23667e-07	1.76076e-07	2.9652e-07	3.71952e-07	2.86304e-07	4.572e-07	3.69959e-07	5.13316e-07	2.6658e-07	2.52237e-07	2.52359e-07	1.92832e-07	2.56706e-07	2.14028e-07	3.34581e-07	2.60748e-07	2.94363e-07	2.39036e-07	2.81237e-07	2.2463e-07	2.40784e-07	1.29641e-07	1.158e-07	1.80215e-07	1.68407e-07	1.83579e-07	1.04061e-07	1.64411e-07	1.60795e-07	1.57655e-07	1.12553e-07	9.52023e-08	1.43184e-07	2.3002e-07	1.76349e-07	1.10618e-07	1.88578e-07	1.54666e-07	2.09252e-07	5.91168e-08	1.83863e-07	1.58871e-07	8.872e-08	1.28857e-07	1.17755e-07	8.21759e-08
384.83	4.53895e-07	4.63981e-07	3.50056e-07	2.30173e-07	2.45326e-07	2.88489e-07	4.07626e-07	4.98391e-07	4.32422e-07	3.8514e-07	4.72555e-07	3.77157e-07	1.86315e-07	2.39426e-07	2.59327e-07	3.8972e-07	2.47164e-07	3.05807e-07	2.15986e-07	2.4985e-07	1.80681e-07	3.18318e-07	1.8632e-07	2.69831e-07	1.5129e-07	1.93606e-07	1.06056e-07	1.79892e-07	1.45715e-07	1.2819e-07	2.22479e-07	1.71635e-07	8.14978e-08	1.3964e-07	8.56992e-08	8.52509e-08	1.86383e-07	5.46186e-08	1.36198e-07	1.3961e-07	1.1745e-07	1.45251e-07	1.36323e-07	2.00218e-07	1.01718e-07	1.00173e-07	6.93793e-08	1.21524e-07	5.6488e-08
384.867	3.99707e-07	3.89121e-07	3.24563e-07	3.25102e-07	2.7021e-07	2.95533e-07	4.10799e-07	4.40575e-07	3.18905e-07	3.13071e-07	3.83837e-07	2.87528e-07	1.52038e-07	1.89256e-07	3.04841e-07	2.98145e-07	3.27497e-07	2.31466e-07	2.12144e-07	1.41265e-07	2.02251e-07	2.63825e-07	1.72393e-07	2.76265e-07	9.99569e-08	1.20356e-07	1.10386e-07	1.87598e-07	9.30973e-08	1.30464e-07	1.12198e-07	1.65904e-07	1.11555e-07	1.82049e-07	6.72361e-08	1.13055e-07	1.12744e-07	1.05131e-07	1.68299e-07	1.79979e-07	6.28445e-08	8.26603e-08	8.70178e-08	1.34497e-07	9.20943e-08	6.37393e-08	8.28754e-08	7.10692e-08	2.34939e-08
384.905	3.17719e-07	3.18809e-07	3.0335e-07	2.60888e-07	2.48659e-07	2.67337e-07	4.12671e-07	2.98676e-07	1.95671e-07	3.36105e-07	3.14188e-07	2.65878e-07	1.74016e-07	1.69643e-07	2.51651e-07	2.34457e-07	2.99234e-07	1.82097e-07	2.38696e-07	1.2936e-07	2.12354e-07	1.8835e-07	2.27467e-07	2.10962e-07	1.61468e-07	1.26836e-07	1.86931e-07	1.37873e-07	1.29764e-07	1.63542e-07	1.60461e-07	1.67393e-07	1.29985e-07	1.57086e-07	7.8565e-08	1.43792e-07	6.16235e-08	1.5494e-07	1.37268e-07	2.26476e-07	1.33858e-07	9.8719e-08	6.02386e-08	3.0268e-09	8.33039e-08	1.56153e-07	8.7599e-08	6.45317e-08	5.69023e-09
384.942	3.54713e-07	2.58424e-07	3.10009e-07	2.41711e-07	1.9786e-07	2.92352e-07	4.0961e-07	2.42564e-07	1.55933e-07	3.13441e-07	2.86988e-07	2.12588e-07	1.59663e-07	1.56429e-07	2.58277e-07	1.93809e-07	2.89524e-07	1.98903e-07	1.70662e-07	9.81055e-08	1.80847e-07	1.5927e-07	2.00572e-07	2.2636e-07	1.60037e-07	9.3799e-08	1.83762e-07	1.38888e-07	1.51728e-07	1.78556e-07	1.54165e-07	2.17878e-07	1.03344e-07	1.69137e-07	1.03353e-07	9.62031e-08	1.43281e-07	1.8279e-07	8.23743e-08	2.63293e-07	1.89498e-07	1.25682e-07	1.29782e-07	1.3703e-08	9.23296e-08	1.10441e-07	1.22523e-07	3.94819e-08	4.77732e-08
384.98	3.32837e-07	2.62192e-07	2.40647e-07	2.52657e-07	2.215e-07	2.73793e-07	3.53833e-07	2.62506e-07	1.69634e-07	3.07431e-07	2.84994e-07	2.05869e-07	1.2653e-07	1.72343e-07	2.14556e-07	2.03251e-07	2.40045e-07	1.13091e-07	1.51499e-07	1.60065e-07	2.0954e-07	2.09956e-07	1.99319e-07	1.88374e-07	1.84088e-07	1.81512e-07	2.57988e-07	1.49302e-07	1.70782e-07	2.19134e-07	1.83837e-07	1.64532e-07	1.05188e-07	1.7522e-07	8.56089e-08	9.36974e-08	1.46946e-07	1.57319e-07	1.36057e-07	1.30309e-07	1.51764e-07	1.35138e-07	1.69387e-07	1.0294e-07	1.24199e-07	1.01964e-07	1.64014e-07	3.32447e-08	8.80884e-08
385.017	2.64128e-07	2.58856e-07	2.83252e-07	2.45967e-07	1.7571e-07	2.9383e-07	3.03861e-07	3.14412e-07	2.33896e-07	2.69968e-07	2.64124e-07	1.9396e-07	1.53708e-07	1.85775e-07	2.19716e-07	2.15108e-07	2.12977e-07	1.74529e-07	1.23759e-07	2.17991e-07	2.24465e-07	1.96526e-07	1.59509e-07	2.10661e-07	1.27796e-07	1.86644e-07	2.60081e-07	1.81549e-07	1.54375e-07	9.72255e-08	1.96443e-07	1.08607e-07	1.7295e-07	1.98322e-07	8.54691e-08	1.29923e-07	1.784e-07	1.8677e-07	1.37029e-07	1.04525e-07	2.03997e-08	1.02589e-07	1.36796e-07	6.48665e-08	1.73577e-07	1.73183e-07	2.38745e-07	5.69692e-08	1.18555e-07
385.055	2.34776e-07	2.69469e-07	2.21502e-07	2.16295e-07	1.89346e-07	2.44153e-07	2.92454e-07	2.64687e-07	1.9742e-07	2.1721e-07	2.20145e-07	1.92999e-07	1.49116e-07	1.33175e-07	2.48496e-07	2.78772e-07	2.12865e-07	1.80119e-07	2.04205e-07	2.15889e-07	2.59619e-07	1.994e-07	1.60385e-07	2.10193e-07	8.98357e-08	1.866e-07	2.56211e-07	1.71507e-07	1.41616e-07	1.26467e-07	2.43876e-07	1.56738e-07	1.70165e-07	1.30463e-07	9.40091e-08	7.48315e-08	2.12142e-07	1.82907e-07	1.33187e-07	1.44858e-07	7.07656e-08	1.58286e-07	1.41621e-07	1.21969e-07	1.55036e-07	1.6299e-07	3.31963e-07	5.00049e-08	1.35133e-07
385.092	1.77596e-07	1.97418e-07	1.19183e-07	2.57036e-07	1.53071e-07	2.08403e-07	2.09173e-07	1.99712e-07	1.54313e-07	2.13493e-07	2.17301e-07	1.84392e-07	1.3875e-07	1.40664e-07	3.36182e-07	2.12568e-07	2.28883e-07	1.91325e-07	2.97157e-07	2.22104e-07	3.32563e-07	1.96221e-07	1.98021e-07	1.61244e-07	6.45284e-08	1.51152e-07	2.07029e-07	1.58406e-07	1.22969e-07	1.40705e-07	1.71627e-07	1.75021e-07	1.85322e-07	1.27375e-07	1.17244e-07	5.53135e-08	1.88633e-07	1.56285e-07	1.1915e-07	1.81023e-07	1.01516e-07	1.51839e-07	1.10948e-07	1.2036e-07	9.14515e-08	1.14544e-07	3.39599e-07	5.35193e-08	7.92026e-08
385.13	2.24152e-07	1.84241e-07	1.04783e-07	2.92454e-07	1.90843e-07	3.29546e-07	2.26825e-07	2.09475e-07	1.08625e-07	2.49844e-07	1.91559e-07	2.0601e-07	1.69065e-07	1.07308e-07	2.69381e-07	1.77577e-07	1.25166e-07	1.71637e-07	2.19843e-07	1.95439e-07	2.16511e-07	1.96263e-07	2.21299e-07	1.33126e-07	1.2497e-07	1.85138e-07	2.26119e-07	1.90455e-07	1.08063e-07	9.78355e-08	8.51049e-08	2.00106e-07	1.38509e-07	1.38395e-07	5.84273e-08	4.25037e-08	1.16397e-07	1.2771e-07	5.27691e-08	1.27711e-07	1.50111e-07	2.20798e-07	1.68469e-07	9.81112e-08	1.7393e-08	9.50326e-08	2.8435e-07	7.40183e-08	1.01271e-08
385.168	2.73345e-07	2.28353e-07	1.98187e-07	1.97458e-07	1.19408e-07	2.27448e-07	2.36056e-07	2.82003e-07	6.28186e-08	2.25166e-07	1.80119e-07	9.67245e-08	6.98487e-08	1.39589e-07	2.03775e-07	1.487e-07	8.77694e-08	7.99721e-08	2.05538e-07	2.42821e-07	1.62552e-07	2.40072e-07	7.77505e-08	4.59441e-08	1.53201e-07	1.51889e-07	9.20484e-08	1.49462e-07	1.12885e-07	9.18818e-08	8.97379e-08	1.78811e-07	6.56545e-08	6.2539e-08	4.98688e-08	6.4013e-08	6.98487e-08	5.44643e-08	8.37611e-08	7.61451e-08	1.44228e-07	8.87287e-08	8.12935e-08	1.05376e-07	6.91083e-08	2.29706e-08	1.66777e-07	1.45495e-07	3.58622e-08
385.205	2.82308e-07	2.51334e-07	1.36973e-07	7.03592e-08	1.23942e-07	1.529e-07	1.59013e-07	2.40602e-07	3.32254e-08	2.15684e-07	1.56726e-07	6.53086e-08	8.37853e-08	1.4626e-07	1.32065e-07	1.14024e-07	5.00895e-08	4.68595e-08	1.4331e-07	2.36601e-07	1.08282e-07	1.73167e-07	2.21051e-07	4.5941e-08	2.00722e-07	9.36229e-08	7.26169e-08	2.23661e-07	8.02119e-08	8.97379e-08	1.45487e-07	7.37679e-08	7.63402e-08	1.45367e-07	8.9269e-08	1.71281e-08	1.64844e-07	1.09546e-07	1.00402e-07	1.20923e-07	1.45305e-07	1.05059e-07	1.34128e-07	8.78551e-08	1.26126e-07	7.08801e-08	1.31963e-07	1.50663e-07	9.00333e-08
385.243	1.86495e-07	1.94415e-07	5.30098e-08	6.97296e-08	1.43103e-07	1.47742e-07	1.23676e-07	1.32669e-07	6.99211e-08	2.23609e-07	1.18076e-07	7.43385e-08	8.762e-08	1.18495e-07	1.23983e-07	1.08939e-07	1.26832e-07	1.37893e-07	1.55901e-07	2.54077e-07	1.54474e-07	1.76015e-07	2.26044e-07	8.21858e-08	1.4556e-07	8.19682e-08	1.48914e-07	2.38061e-07	1.27666e-07	1.33312e-07	1.04469e-07	1.53696e-07	9.58087e-08	2.59262e-07	1.20127e-07	8.24154e-08	1.94774e-07	1.4961e-07	8.8241e-08	1.60327e-07	1.19824e-07	1.25796e-07	1.32993e-07	1.16504e-07	1.76879e-07	1.1558e-07	2.00258e-07	8.5313e-08	1.10843e-07
385.28	1.06801e-07	1.61268e-07	3.10263e-08	1.38062e-07	1.34954e-07	1.74071e-07	1.62552e-07	9.25779e-08	7.33172e-08	1.66919e-07	9.52986e-08	9.40504e-08	8.48183e-08	1.51535e-07	1.33491e-07	1.59887e-07	1.1906e-07	1.78377e-07	1.54139e-07	1.64268e-07	2.07261e-07	1.73056e-07	2.18142e-07	7.56014e-08	1.33919e-07	6.44797e-08	2.32152e-07	1.48148e-07	1.04055e-07	1.66704e-07	1.09628e-07	1.93678e-07	7.0949e-08	2.11107e-07	9.55914e-08	8.58822e-08	2.1155e-07	1.21134e-07	7.58218e-08	1.98221e-07	1.26083e-07	1.10435e-07	9.04447e-08	6.27452e-08	1.401e-07	1.02582e-07	2.36595e-07	6.78945e-08	1.37822e-07
385.318	1.14649e-07	1.50461e-07	4.45837e-08	1.70296e-07	1.35849e-07	1.28792e-07	1.51485e-07	1.33562e-07	4.07299e-08	1.16128e-07	1.42417e-07	4.15282e-08	5.74089e-08	1.40621e-07	1.56335e-07	1.31153e-07	1.31664e-07	1.07731e-07	1.29336e-07	1.30686e-07	1.54465e-07	7.16143e-08	2.02664e-07	1.0614e-07	1.05138e-07	1.31303e-07	1.56571e-07	1.41798e-07	6.17304e-08	1.40447e-07	1.43818e-07	2.03486e-07	1.03021e-07	1.38171e-07	9.19514e-08	6.65391e-08	2.35464e-07	7.47294e-08	9.52328e-08	1.94774e-07	1.83496e-07	1.02485e-07	1.36211e-07	1.06557e-07	1.5866e-07	1.81902e-07	1.98457e-07	7.75464e-08	1.22068e-07
385.355	2.18817e-07	1.59595e-07	1.74585e-07	2.09695e-07	1.51299e-07	9.89494e-08	1.02258e-07	1.28487e-07	7.25388e-08	1.22125e-07	1.07273e-07	9.16907e-08	6.68768e-08	9.53066e-08	1.6443e-07	1.28689e-07	1.17999e-07	1.38291e-07	1.44468e-07	1.54321e-07	1.43511e-07	5.08408e-08	6.35079e-08	1.3246e-07	9.11943e-08	1.62349e-07	1.3987e-07	8.76229e-08	4.20516e-08	2.01055e-07	1.60151e-07	2.23578e-07	1.11782e-07	1.25081e-07	5.96222e-08	1.58662e-07	2.17743e-07	6.98522e-08	1.2589e-07	1.13242e-07	2.12899e-07	1.05746e-07	9.48217e-08	1.42451e-07	1.49121e-07	1.52895e-07	1.86721e-07	1.68759e-07	1.19883e-07
385.393	2.20455e-07	2.30938e-07	1.72514e-07	2.21423e-07	1.83926e-07	3.1622e-08	3.7916e-08	6.24488e-08	7.29646e-08	1.32242e-07	9.3101e-08	1.38395e-07	9.33062e-08	8.11716e-08	1.41689e-07	1.12408e-07	9.94286e-08	1.35322e-07	5.85874e-08	1.42127e-07	1.76594e-07	1.06561e-07	4.24994e-08	1.64027e-07	1.04821e-07	1.00243e-07	9.5569e-08	7.70891e-08	1.00832e-07	1.48256e-07	5.86608e-08	1.76658e-07	1.44798e-07	1.09272e-07	1.19775e-07	1.64637e-07	1.75385e-07	5.76277e-08	1.45522e-07	1.26288e-07	1.56907e-07	1.10547e-07	1.28518e-07	6.08407e-08	1.53724e-07	1.32331e-07	2.5478e-07	7.96309e-08	1.03808e-07
385.43	2.68182e-07	2.90779e-07	1.89583e-07	2.10965e-07	1.84348e-07	1.00343e-07	8.77328e-08	7.58218e-08	3.51769e-08	1.62109e-07	5.64123e-08	7.41965e-08	9.70112e-08	1.16245e-07	1.31932e-07	9.90135e-08	6.27361e-08	1.5046e-07	4.34773e-08	5.47954e-08	1.39663e-07	7.08774e-08	3.02979e-08	1.10837e-07	1.31175e-07	9.32636e-08	5.33858e-08	1.31593e-07	1.06965e-07	2.49085e-08	3.32899e-08	8.96769e-08	1.6094e-07	8.68922e-08	1.03977e-07	1.62052e-07	1.55641e-07	5.00895e-08	1.26673e-07	1.16267e-07	1.56977e-07	1.07908e-07	9.96567e-08	1.38901e-07	4.63867e-08	1.78209e-07	2.34149e-07	6.32116e-08	6.34118e-08
385.468	3.54411e-07	1.92822e-07	1.69458e-07	1.39031e-07	1.79735e-07	1.48739e-08	1.17039e-07	1.00326e-07	1.40896e-07	1.07118e-07	1.08063e-07	7.4801e-08	1.52285e-07	7.75661e-08	2.848e-08	8.03261e-08	2.02485e-07	1.02766e-07	8.33892e-08	2.34225e-08	8.07195e-08	7.65389e-08	4.5038e-08	4.955e-08	5.54573e-08	1.5293e-07	1.02552e-07	1.49999e-07	1.30253e-07	5.92802e-08	5.62944e-08	8.93113e-08	1.08996e-07	2.54165e-08	8.98184e-08	1.39387e-07	4.7839e-08	1.0449e-07	2.08892e-07	1.53675e-07	1.16518e-07	3.88716e-08	3.10263e-08	1.07836e-07	1.5369e-08	2.12724e-07	1.69865e-07	8.84834e-08	6.19536e-08
385.505	3.67438e-07	2.06417e-07	1.68105e-07	1.60837e-07	1.73899e-07	5.64754e-08	1.11223e-07	9.41269e-08	1.88012e-07	4.78407e-08	7.96415e-08	4.91437e-08	5.24108e-08	1.78358e-07	8.03234e-08	1.05873e-07	7.48622e-08	4.41762e-08	1.08847e-07	4.73397e-08	3.73804e-08	8.82774e-08	5.28638e-08	1.24726e-07	1.37526e-07	1.08375e-07	9.77078e-08	1.27278e-07	9.84879e-08	9.86383e-08	5.08996e-08	6.00318e-08	7.55303e-08	3.53738e-08	7.81662e-08	7.90486e-08	8.31462e-08	1.1395e-07	1.39418e-07	5.13513e-08	8.18783e-08	1.32509e-08	1.10813e-08	1.19881e-07	9.30945e-08	6.80267e-08	1.81823e-07	1.52412e-07	5.69818e-08
385.543	3.99221e-07	2.80179e-07	2.78086e-07	2.2194e-07	2.63507e-07	1.47134e-07	8.15963e-08	1.48546e-07	9.90815e-08	7.86165e-08	7.71505e-08	3.10943e-08	1.42358e-08	7.428e-08	4.01045e-08	1.7407e-07	8.64815e-08	4.09961e-08	9.24812e-08	3.14731e-08	2.47785e-08	8.22822e-08	4.16946e-08	9.24162e-08	1.28151e-07	1.19664e-07	3.63247e-08	1.51032e-07	7.56613e-08	8.37735e-08	4.66552e-08	4.99979e-08	9.64319e-08	4.39628e-08	3.15387e-08	3.32548e-08	9.24755e-08	1.05956e-07	1.25897e-07	5.74797e-08	1.64019e-07	4.62938e-08	5.42355e-08	3.16185e-08	7.60738e-08	1.00478e-07	1.05309e-07	1.25881e-07	9.98223e-08
385.58	3.59407e-07	2.78075e-07	2.97749e-07	2.59422e-07	3.21717e-07	1.97693e-07	1.40419e-07	1.45157e-07	1.07944e-07	9.47004e-08	1.40795e-07	3.44237e-08	4.96017e-08	7.86822e-09	1.95486e-08	8.12315e-08	5.0354e-08	9.72551e-08	4.99987e-08	2.62057e-08	4.03138e-08	5.63408e-08	3.32518e-08	8.92311e-08	1.59312e-08	1.14334e-07	2.71098e-08	6.6953e-08	5.81104e-08	3.71321e-08	7.9761e-08	9.2679e-08	4.41712e-08	9.72231e-08	4.95866e-08	7.88129e-08	6.88433e-08	1.34348e-07	1.60864e-07	9.12457e-08	1.86005e-07	4.01064e-08	5.85508e-08	5.93092e-08	8.91494e-08	1.16933e-07	1.86518e-07	6.46473e-08	9.08376e-08
385.618	3.42897e-07	2.64594e-07	2.70096e-07	2.97361e-07	2.44403e-07	2.17349e-07	1.84506e-07	1.16181e-07	1.55835e-07	1.09231e-07	1.46943e-07	2.21553e-08	7.29509e-08	4.04809e-08	7.40956e-08	1.07882e-07	4.80996e-08	7.58285e-08	3.35173e-08	2.39426e-08	4.95545e-08	1.11799e-07	4.63768e-08	6.37403e-08	2.51711e-08	3.57583e-08	5.61789e-08	6.80201e-08	2.63514e-08	7.61773e-08	9.07783e-08	9.5034e-08	1.232e-07	8.44077e-08	6.31212e-08	1.20925e-07	9.39211e-08	1.41576e-07	1.46588e-07	1.52778e-07	1.3579e-07	7.04983e-08	5.46119e-08	8.40433e-08	1.56302e-07	9.03344e-08	2.9696e-07	8.08892e-08	1.1904e-07
385.655	3.75159e-07	2.48876e-07	2.4115e-07	4.03919e-07	1.91186e-07	2.08932e-07	2.27297e-07	1.22055e-07	1.34903e-07	1.56361e-07	1.12003e-07	8.08892e-08	6.49702e-08	1.11853e-07	8.06671e-08	1.61237e-07	1.03855e-07	1.91109e-08	3.01952e-09	4.52435e-08	4.73482e-08	1.35988e-07	3.08241e-08	5.81187e-08	7.3764e-08	2.36038e-08	7.3354e-08	1.04756e-07	1.20323e-07	1.05431e-07	3.4959e-08	1.01711e-07	1.24363e-07	9.69355e-08	9.14664e-08	4.9144e-08	9.69312e-08	1.03636e-07	1.5496e-07	1.45332e-07	1.51089e-07	8.86269e-08	8.33534e-08	1.57379e-07	1.11824e-07	8.77144e-08	3.42252e-07	7.46159e-08	1.44771e-07
385.693	3.72395e-07	2.56631e-07	2.32836e-07	3.49512e-07	2.23607e-07	2.29008e-07	2.30594e-07	1.57733e-07	1.22597e-07	1.84177e-07	1.26897e-07	1.20526e-07	5.29233e-08	1.25689e-07	1.17347e-07	1.4402e-07	7.96415e-08	6.85107e-08	4.44139e-08	8.73877e-08	6.30977e-08	1.22121e-07	9.48426e-08	8.54972e-08	7.70931e-08	5.14078e-08	3.60603e-08	7.39562e-08	1.47767e-07	8.96357e-08	6.29225e-08	9.38857e-08	2.62564e-08	1.30952e-07	8.2781e-08	4.76044e-08	7.6227e-08	4.11377e-08	8.67353e-08	1.43278e-07	1.34502e-07	9.10889e-08	1.20556e-07	1.45333e-07	6.88965e-08	1.84473e-07	4.02479e-07	7.20732e-08	1.22425e-07
385.73	3.70192e-07	3.2152e-07	3.04306e-07	3.15872e-07	2.23818e-07	1.46856e-07	2.25011e-07	1.47157e-07	1.15086e-07	1.9786e-07	1.29128e-07	1.33378e-07	1.18491e-07	9.70093e-08	1.11645e-07	2.36973e-07	1.26085e-07	7.51612e-08	7.04895e-08	8.65271e-08	4.03138e-08	1.50313e-07	8.09883e-08	4.14794e-08	6.44847e-08	6.14712e-08	6.09688e-08	4.6501e-08	1.3286e-07	1.07159e-07	9.27887e-08	7.68366e-08	4.15186e-08	1.1412e-07	9.94142e-08	3.20114e-08	1.30675e-07	2.89951e-08	8.6045e-08	1.72901e-07	7.98665e-08	1.44069e-07	1.76724e-07	1.32481e-07	1.02867e-07	1.46054e-07	4.66868e-07	5.03338e-08	1.36557e-07
385.768	4.06198e-07	3.59947e-07	3.01351e-07	2.65965e-07	2.03189e-07	1.81479e-07	1.40197e-07	1.03802e-07	1.52232e-07	1.52231e-07	1.74859e-07	2.01384e-08	1.35601e-07	1.04177e-07	1.42224e-07	8.15186e-08	1.77639e-07	7.94553e-08	1.05956e-07	6.20568e-08	5.69174e-08	1.58741e-07	1.11423e-07	8.25994e-08	3.57212e-08	5.74424e-08	9.67805e-08	6.21513e-08	1.27507e-07	6.71828e-08	1.01756e-07	8.4647e-08	7.42744e-08	1.02674e-07	9.09938e-08	1.29006e-08	9.63811e-08	6.02367e-08	1.07419e-07	7.85769e-08	8.91093e-08	1.90526e-07	1.02106e-07	6.87294e-08	1.3091e-07	1.02764e-07	4.38873e-07	9.68561e-08	1.29634e-07
385.805	4.03553e-07	3.72464e-07	3.2488e-07	2.64471e-07	2.06863e-07	1.43673e-07	1.86594e-07	1.7528e-07	1.56099e-07	1.57502e-07	1.28343e-07	3.80072e-08	1.04201e-07	1.2213e-07	1.1509e-07	6.87293e-08	3.42364e-08	7.41155e-08	7.79367e-08	1.15815e-07	1.16447e-07	1.2774e-07	1.14506e-07	8.99864e-08	8.98322e-08	3.63973e-08	9.9723e-08	1.13337e-07	1.2951e-07	7.17017e-08	1.35284e-07	5.69538e-09	8.78255e-08	4.74997e-08	1.71861e-07	2.32548e-08	3.66583e-08	6.82208e-08	8.84373e-08	1.03632e-07	9.52094e-08	1.3128e-07	6.04581e-08	6.21205e-08	1.34485e-07	1.49999e-07	4.16284e-07	1.43898e-07	1.39637e-07
385.843	2.9637e-07	3.70052e-07	2.53787e-07	4.04692e-07	2.45299e-07	1.19741e-07	2.49757e-07	1.8463e-07	1.77754e-07	1.91334e-07	1.88714e-07	2.92704e-08	5.74074e-08	1.33119e-07	6.13055e-08	6.72081e-08	5.39763e-08	5.03496e-09	1.09705e-07	6.21498e-08	6.95383e-08	1.44365e-07	1.26828e-07	1.34607e-07	9.19137e-08	1.68265e-07	1.42369e-08	8.01726e-08	1.1918e-07	9.77509e-08	4.50099e-08	1.81611e-08	9.14689e-08	9.44812e-08	1.2237e-07	6.44094e-08	2.46166e-07	1.07686e-07	1.65808e-07	1.44851e-07	9.05068e-08	1.83314e-07	2.51748e-08	4.86069e-08	1.27159e-07	8.01897e-08	3.71574e-07	1.77655e-07	1.42228e-07
385.88	2.8216e-07	2.68482e-07	3.04118e-07	3.39321e-07	2.23534e-07	9.29193e-08	1.76768e-07	1.48646e-07	1.45086e-07	2.20646e-07	1.35955e-07	4.53132e-08	1.45174e-08	1.18848e-07	3.71512e-08	7.96348e-08	8.96805e-08	2.28415e-08	4.59708e-08	2.73583e-08	7.25405e-08	9.23588e-08	5.23368e-08	3.51823e-08	6.9918e-08	1.82135e-07	4.0236e-09	3.51752e-08	9.40077e-08	8.30106e-09	1.1265e-08	4.5492e-08	9.91196e-09	7.74867e-08	2.49369e-08	3.47849e-08	2.0766e-07	1.47481e-07	1.12299e-07	2.13087e-07	1.37937e-07	1.59436e-07	4.7503e-08	1.44109e-07	1.28343e-07	7.96316e-08	2.92279e-07	1.53473e-07	7.51977e-08
385.918	3.29832e-07	1.88436e-07	2.47893e-07	2.9152e-07	1.7138e-07	1.25217e-07	1.06505e-07	1.51144e-07	9.43094e-08	1.18984e-07	9.70183e-08	1.08931e-08	4.90968e-08	7.29132e-08	4.33558e-08	4.44134e-08	7.0012e-08	4.91932e-08	4.95887e-08	6.97224e-08	1.19177e-07	5.35248e-08	2.5889e-08	1.05939e-07	8.53261e-08	1.87882e-07	8.29596e-08	2.39424e-08	1.45037e-07	7.41155e-08	8.96334e-08	1.15535e-07	2.17903e-08	4.04435e-08	7.06747e-08	6.36647e-09	1.63412e-07	1.0643e-07	6.82758e-08	1.5939e-07	2.07547e-07	1.33316e-07	6.26383e-08	1.45983e-07	8.21614e-08	5.24036e-08	2.48308e-07	1.29535e-07	1.23194e-07
385.956	2.73201e-07	2.11272e-07	2.35681e-07	2.11947e-07	1.60436e-07	1.5784e-07	1.33532e-07	1.62187e-07	1.01791e-07	8.71041e-08	8.9831e-08	4.6718e-08	5.01198e-08	4.99927e-08	5.17221e-08	7.92638e-08	4.75972e-08	8.9087e-08	3.77536e-08	5.70428e-08	1.36793e-07	8.49783e-08	9.61608e-08	1.09585e-07	1.46236e-07	1.7003e-07	1.17174e-07	6.836e-08	1.9035e-07	1.04316e-07	1.38539e-07	7.70931e-08	4.45975e-08	2.92752e-08	7.51963e-08	3.19986e-08	7.72356e-08	1.16333e-07	4.69753e-08	1.4306e-07	1.75484e-07	1.26182e-07	1.00511e-07	1.75477e-07	5.44974e-08	6.44819e-08	1.94572e-07	1.24749e-07	1.33165e-07
385.993	2.38354e-07	2.1518e-07	2.1149e-07	2.50654e-07	1.2174e-07	7.28462e-08	1.344e-07	1.66915e-07	1.00395e-07	9.57983e-08	1.42154e-07	8.23656e-08	4.37208e-08	1.04676e-07	4.93951e-08	8.44083e-08	3.15205e-08	7.3677e-08	1.08935e-07	1.01123e-07	1.09329e-07	7.86369e-08	7.01292e-08	1.62761e-07	1.80884e-07	1.58143e-07	1.3288e-07	9.46891e-08	1.35131e-07	1.86623e-07	1.78822e-07	1.03141e-07	1.52057e-07	8.64673e-08	8.11683e-09	2.73574e-08	4.06489e-08	1.56828e-07	3.2993e-08	9.41354e-08	7.37523e-08	9.01808e-08	1.71621e-07	1.27292e-07	7.25785e-08	9.85296e-08	2.05861e-07	6.22798e-08	1.74795e-07
386.03	2.48179e-07	2.12447e-07	2.00865e-07	2.02535e-07	1.24569e-07	1.07043e-08	1.00955e-07	1.71154e-07	8.66248e-08	1.4751e-07	1.08327e-07	7.92767e-08	5.66936e-08	1.58963e-07	3.12373e-08	3.56928e-08	6.32121e-08	5.43108e-08	1.44365e-07	1.06769e-07	1.16618e-07	1.07795e-07	6.4479e-08	1.9729e-07	1.8658e-07	1.38e-07	1.47214e-07	8.5504e-08	1.82613e-07	1.88775e-07	1.61291e-07	1.31834e-07	1.79455e-07	5.03625e-08	1.26014e-07	8.10752e-08	2.74875e-08	1.1033e-07	6.474e-08	4.8598e-08	3.56042e-08	7.29604e-08	1.24454e-07	7.01289e-08	9.7202e-08	1.07875e-07	2.51544e-07	1.00562e-07	2.11441e-07
386.068	1.28672e-07	1.95207e-07	1.55248e-07	1.40607e-07	1.16339e-07	5.55493e-08	6.30781e-08	1.29784e-07	3.47307e-08	8.52407e-08	7.39562e-08	7.90984e-08	8.04895e-08	1.80292e-07	1.21866e-07	9.20606e-08	7.81661e-08	1.05548e-07	1.56306e-07	7.37582e-08	1.19432e-07	1.05681e-07	1.42665e-07	1.97811e-07	1.42359e-07	8.79865e-08	1.43909e-07	6.34089e-08	2.02984e-07	1.19195e-07	1.33129e-07	1.54465e-07	1.48451e-07	8.96809e-08	7.35163e-08	9.65359e-08	4.49144e-08	5.69692e-08	6.28383e-08	6.04262e-08	3.27862e-08	5.64319e-08	4.49114e-08	3.39675e-08	8.7339e-08	5.8207e-08	2.39475e-07	1.63086e-07	1.52284e-07
386.106	2.43461e-08	1.3697e-07	5.78377e-08	1.21056e-07	6.01021e-08	3.62632e-09	5.96542e-08	1.31302e-08	4.83519e-08	4.13959e-08	1.07799e-07	5.57494e-08	6.58473e-08	1.30446e-07	1.33572e-07	2.14683e-07	1.45604e-07	1.01716e-07	1.16131e-07	8.81742e-08	1.36553e-07	7.39562e-08	1.4342e-07	1.48015e-07	6.34157e-08	1.32939e-07	1.1146e-07	3.2367e-08	1.46632e-07	9.54276e-08	1.24047e-07	1.12201e-07	1.1855e-07	1.00933e-07	6.72018e-08	6.2607e-08	4.55958e-08	1.85112e-08	3.44763e-08	1.12436e-07	4.41416e-08	3.51769e-08	5.30027e-08	1.91358e-08	1.35355e-07	1.2352e-07	1.65169e-07	1.30765e-07	5.1371e-08
386.143	1.1733e-07	1.24073e-07	4.41792e-08	8.03296e-08	1.0468e-07	2.21553e-08	1.56181e-07	7.45622e-08	5.54608e-08	6.89282e-08	1.03851e-07	4.24027e-08	1.39699e-07	5.451e-08	1.31104e-07	2.04262e-07	1.22318e-07	1.31464e-07	7.20723e-08	1.05599e-07	1.52997e-07	1.05849e-07	1.44365e-07	1.85694e-07	7.82131e-08	2.19147e-07	1.79269e-07	5.72022e-08	1.91424e-07	1.53192e-07	9.94905e-08	1.52536e-07	9.841e-08	1.27706e-07	1.20702e-07	6.84572e-08	6.54612e-08	1.64207e-07	7.80135e-08	1.4444e-07	7.90486e-08	7.1333e-08	5.48099e-08	1.56713e-08	9.18249e-08	6.18333e-08	1.52229e-07	4.21637e-08	8.79872e-08
386.181	7.02642e-08	3.16184e-07	1.72051e-07	8.28646e-08	2.73532e-07	6.61984e-08	1.15027e-07	1.1802e-07	2.12651e-07	6.95509e-08	5.54154e-08	5.23719e-08	9.70183e-08	5.76204e-08	1.67851e-07	1.87394e-07	1.3717e-07	1.34345e-07	8.65216e-08	6.87246e-08	1.73927e-07	1.52395e-07	1.66882e-07	1.02922e-07	1.08177e-07	1.92132e-07	5.99666e-08	5.45844e-08	1.2042e-07	1.58931e-07	6.90737e-08	1.60861e-07	5.35962e-08	1.65559e-07	1.25748e-07	1.21058e-07	9.63976e-08	9.34172e-08	1.02248e-07	9.82238e-08	4.02055e-08	8.63601e-08	1.25023e-07	2.01544e-09	2.39426e-08	7.87399e-08	1.38026e-07	9.55869e-08	7.38893e-08
386.218	1.16702e-07	2.32919e-07	1.3346e-07	7.65451e-08	2.44143e-07	1.00334e-07	3.22382e-08	6.1233e-08	1.54475e-07	7.01289e-08	4.2754e-09	1.0304e-07	6.35925e-08	1.5866e-07	2.16811e-07	1.54053e-07	1.51509e-07	1.17179e-07	7.45637e-08	3.0043e-08	1.38509e-07	1.04135e-07	8.15937e-08	1.17116e-07	1.34321e-07	1.04745e-07	9.71087e-08	1.31706e-07	7.21163e-08	1.76814e-07	9.79965e-08	1.50432e-07	1.44273e-07	1.13241e-07	1.19565e-07	1.20514e-07	6.03603e-08	8.38049e-08	2.54955e-08	1.00714e-08	4.91866e-08	8.50981e-08	1.5191e-07	6.29225e-08	6.27452e-08	7.85376e-08	1.75175e-07	1.50713e-07	1.20177e-07
386.256	1.14541e-07	6.55765e-08	7.66492e-08	3.99137e-08	1.32662e-07	3.32293e-08	3.29236e-08	7.38696e-08	1.2522e-07	1.05546e-07	1.18149e-07	8.11716e-08	1.01515e-07	1.5122e-07	1.95733e-07	1.53721e-07	1.44017e-07	1.00468e-07	6.22791e-08	7.67743e-08	1.18116e-07	1.01134e-07	9.65291e-08	8.54482e-08	1.51946e-07	4.15186e-08	1.16069e-07	1.18984e-07	1.64399e-07	1.66634e-07	9.44732e-08	1.7527e-07	1.30011e-07	1.42649e-07	1.6214e-07	1.16181e-07	9.30021e-08	8.27959e-08	4.6294e-08	6.12542e-08	1.40125e-07	6.14391e-08	3.97308e-08	7.64617e-08	5.86766e-08	1.11092e-07	1.68063e-07	1.08954e-07	1.90802e-07
386.293	1.62189e-07	9.74538e-08	2.85023e-08	3.5132e-08	1.00834e-07	2.56711e-08	4.28787e-08	3.76215e-08	1.15293e-07	1.84691e-07	1.69811e-07	4.99979e-08	5.5498e-08	1.27593e-07	1.80152e-07	1.35758e-07	1.38026e-07	4.83759e-08	8.11925e-08	7.87955e-08	1.14329e-07	1.43453e-07	1.19017e-07	9.50057e-08	1.18066e-07	5.72579e-08	1.27719e-07	9.99972e-08	1.59539e-07	2.22946e-07	9.62612e-08	1.5449e-07	1.42509e-07	1.88309e-07	1.39429e-07	1.23238e-07	1.04216e-07	8.35867e-08	8.65216e-08	4.77659e-08	1.19347e-07	4.68583e-08	4.49592e-08	8.66292e-08	3.34751e-08	6.03264e-08	1.7332e-07	4.05942e-08	1.28285e-07
386.331	1.31969e-07	1.84428e-07	8.1726e-08	9.01029e-08	7.2756e-08	7.34317e-08	4.18803e-08	9.00356e-09	8.18743e-08	1.37672e-07	1.46272e-07	1.1729e-07	5.19885e-08	1.31603e-07	1.41792e-07	1.46803e-07	1.19432e-07	7.3293e-08	1.12356e-07	5.25687e-08	1.06551e-07	7.3866e-08	1.12522e-07	1.17585e-07	4.74078e-08	9.36589e-08	8.54067e-08	1.16875e-07	1.29947e-07	2.04713e-07	1.17098e-07	1.01329e-07	1.55718e-07	1.52308e-07	1.14615e-07	1.47552e-07	5.54745e-08	6.1896e-08	8.56456e-08	9.30713e-08	1.5022e-07	2.78488e-08	1.00071e-07	4.60178e-08	1.79237e-08	2.77812e-08	2.07324e-07	3.68741e-08	1.46371e-07
386.368	1.77291e-07	1.92583e-07	7.58185e-08	4.22659e-08	1.11204e-07	9.2172e-08	4.92204e-08	8.2142e-08	7.12234e-08	8.82804e-08	1.37437e-07	1.16652e-07	9.61399e-08	9.06262e-08	1.31188e-07	1.81513e-07	9.42808e-08	1.15921e-07	1.34344e-07	2.92689e-08	1.20802e-07	8.97158e-08	1.17279e-07	1.53275e-07	8.60443e-08	9.86383e-08	8.42194e-08	6.34095e-08	1.55439e-07	1.13153e-07	1.32909e-07	1.0943e-07	9.36908e-08	7.03852e-08	6.82758e-08	1.42055e-07	4.90469e-08	6.7592e-08	1.6618e-07	8.88576e-08	1.13195e-07	1.04315e-07	8.48932e-08	1.25775e-07	5.70155e-08	1.12407e-07	1.61513e-07	7.96126e-08	1.2235e-07
386.406	2.63043e-07	1.23457e-07	1.15367e-07	6.0966e-08	1.34788e-07	1.2467e-07	8.82817e-08	9.53951e-08	7.72356e-08	8.77449e-08	1.07604e-07	1.51663e-07	8.78262e-08	4.78354e-08	1.04742e-07	1.37307e-07	1.10192e-07	9.41313e-08	8.43166e-08	8.06671e-08	1.21359e-07	1.2994e-07	8.18431e-08	1.01122e-07	7.54734e-08	1.34128e-07	3.35173e-08	1.19039e-07	1.37022e-07	8.21164e-08	7.45815e-08	7.66415e-08	9.81051e-08	6.36055e-08	6.2435e-08	8.60376e-08	8.06249e-08	1.35295e-07	1.5503e-07	8.07209e-08	1.51952e-07	1.15881e-07	8.2801e-08	1.24675e-07	7.56912e-08	1.04202e-07	1.69846e-07	7.79616e-08	6.34529e-08
386.443	2.9464e-07	1.66108e-07	1.09443e-07	2.93621e-08	1.24632e-07	9.86962e-08	9.74254e-08	1.08836e-07	8.10613e-08	1.11867e-07	1.45271e-07	1.124e-07	1.03038e-07	1.18214e-07	1.23853e-07	1.47033e-07	1.81552e-07	1.1285e-07	5.03625e-08	7.35924e-08	1.71468e-07	1.86289e-07	1.08299e-07	3.32904e-08	6.01021e-08	9.2088e-08	3.85941e-08	8.49954e-08	1.52068e-07	6.49526e-08	7.54753e-08	1.27897e-07	8.69241e-08	1.10192e-07	1.21339e-07	8.64705e-08	7.43159e-08	7.66928e-08	1.88309e-07	9.37428e-08	1.06047e-07	7.2708e-08	1.03726e-07	1.17834e-07	2.49319e-08	7.76446e-08	1.36621e-07	1.02865e-07	1.33165e-07
386.481	3.12093e-07	1.78593e-07	1.153e-07	7.68353e-08	1.28813e-07	1.53182e-07	1.54894e-07	1.46083e-07	8.92624e-08	2.1258e-07	1.44602e-07	1.40117e-07	2.01317e-07	1.36524e-07	6.87871e-08	2.46107e-07	1.38901e-07	1.95133e-07	8.06223e-08	1.04349e-07	3.28719e-07	2.55867e-07	1.34095e-07	5.89443e-08	1.40773e-07	1.10067e-07	1.08552e-07	7.91598e-08	1.92401e-07	1.08994e-07	4.83541e-08	1.05303e-07	2.52828e-07	1.85416e-07	1.19371e-07	1.56542e-07	7.29509e-08	6.35186e-08	1.7745e-07	1.26285e-07	1.33792e-07	9.75252e-08	1.66473e-07	5.88751e-08	4.46054e-08	5.88269e-08	2.04001e-07	1.61776e-07	2.33663e-07
386.518	3.09183e-07	1.81622e-07	1.84736e-07	1.66229e-07	1.54254e-07	1.86003e-07	1.78393e-07	1.0586e-07	9.91037e-08	1.50162e-07	1.36675e-07	9.09938e-08	1.7677e-07	5.748e-08	1.55966e-07	2.19034e-07	1.30722e-07	1.38743e-07	7.68353e-08	1.26368e-07	1.89645e-07	1.91079e-07	1.68709e-07	7.08485e-08	1.36156e-07	1.88277e-07	3.32518e-08	4.07489e-08	9.06871e-08	1.36626e-07	1.13959e-08	2.25598e-07	1.91626e-07	1.1179e-07	1.2682e-07	1.40161e-07	7.77032e-08	1.49114e-07	1.35057e-07	1.42208e-07	1.81824e-07	7.50689e-08	1.59659e-07	2.29837e-08	6.98487e-08	7.43369e-08	2.15795e-07	1.09435e-07	2.40124e-07
386.556	2.31693e-07	2.30048e-07	1.75755e-07	1.0781e-07	1.92449e-07	1.79927e-07	1.61695e-07	7.51977e-08	1.07032e-07	1.524e-07	1.39782e-07	6.76734e-08	9.06262e-08	1.12617e-08	1.13947e-07	1.23887e-07	9.06871e-08	3.59415e-08	1.24473e-07	1.65147e-07	1.1501e-07	5.2713e-08	8.24198e-08	1.33912e-07	9.87766e-08	1.08324e-07	3.16077e-08	1.30923e-08	9.80962e-08	1.2818e-07	1.4917e-07	1.88787e-07	8.60796e-08	4.30194e-08	6.36879e-08	1.9426e-07	1.50403e-07	1.41178e-07	1.84469e-07	1.39443e-07	2.25155e-07	2.70518e-08	9.74521e-08	6.34529e-08	1.14026e-07	5.17797e-08	2.28373e-07	1.14542e-07	1.56292e-07
386.593	2.18459e-07	2.02424e-07	1.66168e-07	1.04604e-07	2.13414e-07	1.76758e-07	1.35763e-07	9.33549e-08	1.52278e-07	1.68211e-07	1.21788e-07	9.59422e-08	9.62661e-08	3.96052e-08	1.08575e-07	1.4626e-07	1.16078e-07	1.09621e-07	1.62761e-07	1.61522e-07	7.12715e-08	6.67145e-08	5.8132e-08	8.19032e-08	7.0949e-08	2.72088e-08	8.09766e-08	8.08484e-08	1.00989e-07	8.18749e-08	1.01156e-07	7.586e-08	1.31788e-07	7.16732e-08	6.69349e-08	2.01031e-07	2.00283e-07	1.3729e-07	1.41503e-07	1.48643e-07	1.99676e-07	1.01729e-07	9.69325e-08	6.49526e-08	7.70801e-08	5.81302e-08	2.1989e-07	1.54184e-07	1.28022e-07
386.631	2.73902e-07	1.70267e-07	1.87882e-07	1.3579e-07	2.25545e-07	2.22008e-07	1.26558e-07	1.54894e-07	1.48538e-07	1.23866e-07	8.79274e-08	9.36103e-08	1.17876e-07	5.22939e-08	1.25365e-07	8.4542e-08	1.32404e-07	1.46551e-07	8.67372e-08	8.35996e-08	1.02807e-07	1.06105e-07	7.81725e-08	5.29892e-08	1.12797e-07	3.82104e-08	9.03246e-08	9.1163e-08	1.49324e-07	9.75794e-08	4.35787e-08	5.94925e-08	1.06979e-07	8.0269e-08	8.46863e-08	1.93931e-07	1.59515e-07	1.24178e-07	1.60792e-07	1.942e-07	1.55113e-07	1.83695e-07	1.60139e-07	1.271e-07	6.14901e-08	1.68775e-08	2.23765e-07	1.89492e-07	1.64199e-07
386.668	2.28018e-07	1.73573e-07	2.03147e-07	9.99983e-08	2.362e-07	2.38938e-07	1.03373e-07	1.86656e-07	1.60173e-07	1.34487e-07	1.20356e-07	1.14561e-07	8.83996e-08	8.07316e-08	1.52233e-07	7.33489e-08	9.61192e-08	1.07734e-07	8.03234e-08	5.41991e-08	8.36105e-08	6.98457e-08	5.29809e-08	1.9104e-08	8.45963e-08	9.48217e-08	8.0209e-08	4.8603e-08	1.47157e-07	1.06157e-07	6.89544e-08	5.8467e-08	1.23668e-07	1.11725e-07	6.90788e-08	1.95616e-07	1.4142e-07	1.43094e-07	1.67202e-07	2.23837e-07	6.63205e-08	1.78511e-07	1.54604e-07	1.57564e-07	8.92624e-08	1.01436e-07	1.87447e-07	2.37688e-07	1.70002e-07
386.706	2.27869e-07	2.21688e-07	1.64174e-07	1.29946e-07	2.25468e-07	2.37218e-07	1.40503e-07	2.00166e-07	1.16248e-07	8.94679e-08	1.1055e-07	6.22798e-08	9.55124e-08	6.27429e-08	7.6598e-08	9.26986e-08	5.71287e-08	1.06129e-07	3.5252e-08	5.08022e-08	1.10949e-07	3.7322e-08	6.1096e-08	2.42468e-08	3.79649e-08	1.3906e-07	7.25388e-08	1.31279e-08	1.21557e-07	8.70624e-08	7.64965e-08	4.47238e-08	1.69744e-07	5.51712e-08	1.88108e-08	1.94038e-07	1.2235e-07	8.16159e-08	1.05491e-07	1.60684e-07	1.12992e-07	1.74477e-07	1.65048e-07	1.31189e-07	9.32256e-08	1.08878e-07	2.01387e-07	2.47445e-07	1.13437e-07
386.743	2.80682e-07	1.41798e-07	1.56733e-07	1.7865e-07	1.93453e-07	3.0072e-07	1.24128e-07	1.60522e-07	8.70088e-08	1.12303e-07	1.38741e-07	8.25067e-08	9.23505e-08	7.64985e-08	4.31075e-08	8.96326e-08	9.02611e-08	7.87922e-08	8.52027e-08	7.13552e-08	1.16249e-07	5.08963e-08	5.30098e-08	7.72009e-08	3.02911e-08	9.9543e-08	5.06788e-08	1.81635e-08	4.07434e-08	4.8266e-08	7.13341e-08	3.15478e-08	1.68108e-07	8.2319e-08	5.28366e-08	1.29488e-07	1.56646e-07	9.42825e-08	9.66809e-08	1.46651e-07	1.27544e-07	1.67562e-07	1.74506e-07	1.41178e-07	7.12234e-08	1.05741e-07	2.4758e-07	2.35721e-07	1.57389e-07
386.781	2.74303e-07	1.28786e-07	2.04818e-07	1.41109e-07	2.73661e-07	2.65479e-07	1.63656e-07	1.56014e-07	8.6025e-08	7.83824e-08	1.1707e-07	4.73409e-08	5.81302e-08	8.07933e-08	5.63477e-08	1.03809e-07	6.08442e-08	5.87235e-08	1.07205e-07	2.61806e-08	1.06262e-07	7.88485e-08	5.98988e-08	1.27163e-07	8.03198e-08	5.06416e-08	4.13993e-08	4.52414e-08	2.54145e-08	6.90826e-08	6.25662e-08	4.68967e-08	9.44774e-08	8.07953e-08	3.32904e-08	1.25918e-07	2.08949e-07	1.14406e-07	1.32518e-07	1.96131e-07	1.11433e-07	1.4145e-07	2.25289e-07	1.95575e-07	1.9245e-07	5.96543e-08	2.18002e-07	2.56724e-07	1.54612e-07
386.818	2.68266e-07	2.29463e-07	1.9327e-07	1.58987e-07	3.25936e-07	2.09562e-07	2.12611e-07	9.91887e-08	1.75133e-07	2.12951e-07	1.9113e-07	3.44927e-07	9.67299e-08	3.18865e-07	8.50025e-08	1.08574e-07	6.20467e-08	2.0198e-07	1.55346e-07	3.46862e-08	2.51073e-07	1.06225e-07	8.61927e-08	2.58408e-07	2.89119e-07	6.79175e-08	1.5653e-07	4.28515e-08	8.89182e-08	5.27279e-08	3.11077e-08	5.1361e-08	6.9567e-08	5.62895e-08	6.54618e-08	1.77114e-07	1.1855e-07	1.79705e-07	1.24364e-07	2.65278e-07	1.08544e-07	1.53191e-07	2.50124e-07	2.12113e-07	1.89162e-07	1.06754e-07	2.06506e-07	2.5101e-07	1.33214e-07
386.856	3.18466e-07	2.46688e-07	1.87914e-07	1.98297e-07	2.27922e-07	1.75835e-07	2.19095e-07	1.71263e-07	1.7497e-07	2.30072e-07	2.28779e-07	3.05795e-07	9.90075e-08	1.97261e-07	8.62279e-08	1.15583e-07	3.0174e-07	1.78915e-07	1.35287e-07	9.54648e-08	1.98588e-07	9.89289e-08	5.55457e-08	1.85795e-07	1.72966e-07	3.04114e-07	2.64935e-08	7.9328e-08	2.07111e-07	4.24994e-08	8.44153e-08	1.92259e-07	1.63443e-07	5.53963e-08	1.72678e-07	1.26384e-07	6.91657e-08	1.90246e-07	1.34321e-07	1.44866e-07	5.374e-08	1.95203e-07	1.83565e-07	1.76757e-07	1.04781e-07	5.6365e-08	2.33724e-07	1.96037e-07	1.36115e-07
386.893	2.55222e-07	2.27486e-07	8.49472e-08	3.17595e-07	2.00861e-07	2.50972e-07	2.33769e-07	1.99528e-07	1.46943e-07	1.2682e-07	1.61692e-07	1.71276e-07	6.27348e-08	8.08517e-08	7.79771e-08	7.55e-08	1.25342e-07	4.27824e-08	1.65574e-07	2.25415e-07	1.15925e-07	9.16509e-08	6.87304e-08	7.86095e-08	1.5041e-07	1.87365e-07	3.76305e-08	1.07436e-07	1.67617e-07	3.73804e-08	1.11321e-07	8.73785e-08	6.27384e-08	1.04685e-07	1.21018e-07	7.52358e-08	1.69431e-07	1.45049e-07	1.63838e-07	8.18399e-08	1.61008e-07	1.23056e-07	1.49543e-07	1.32908e-07	7.43435e-08	8.67596e-08	2.16555e-07	2.26024e-07	1.76768e-07
386.931	1.57148e-07	1.51782e-07	5.98255e-08	2.73387e-07	2.8842e-07	1.34642e-07	1.6937e-07	7.90746e-08	1.80895e-07	1.1855e-07	1.0878e-07	1.05321e-07	9.03344e-08	4.04874e-08	3.63991e-08	9.91104e-08	1.18121e-07	4.62991e-08	1.6327e-07	1.15504e-07	5.76763e-08	9.40698e-08	5.5613e-08	1.07834e-07	8.01726e-08	1.08955e-07	7.29938e-08	1.08933e-07	9.58023e-08	4.07834e-08	5.8657e-08	3.91894e-08	4.15197e-08	1.46119e-07	1.02352e-07	7.78854e-08	1.50757e-07	7.23473e-08	1.59523e-07	4.46054e-08	1.84362e-07	1.16561e-07	1.21971e-07	1.30193e-07	1.14506e-07	2.24623e-07	2.34209e-07	2.41734e-07	1.62665e-07
386.969	1.27946e-07	9.40451e-08	3.47916e-08	1.89163e-07	2.07225e-07	1.1403e-07	1.0884e-07	7.61208e-08	1.23253e-07	9.6723e-08	8.69602e-08	1.14653e-07	1.0475e-07	7.20805e-08	6.2435e-08	8.65898e-08	9.87276e-08	1.95542e-08	1.73695e-07	2.9948e-08	6.37696e-08	1.03127e-07	6.96676e-08	4.43561e-08	8.81947e-08	1.02537e-07	5.76819e-08	1.44365e-07	9.06281e-08	4.01009e-08	3.24718e-08	6.90339e-08	6.67403e-08	6.36933e-08	1.00426e-07	4.39929e-08	1.30352e-07	1.18552e-07	8.87125e-08	2.82122e-08	1.38264e-07	1.09972e-07	1.2267e-07	1.64013e-07	1.31305e-07	2.43879e-07	2.60768e-07	2.46457e-07	2.1341e-07
387.006	1.0279e-07	1.2425e-07	7.07962e-08	1.97758e-07	2.04672e-07	1.85165e-07	1.54137e-07	1.11914e-07	7.81719e-08	1.1094e-07	1.04549e-07	7.37645e-08	7.35143e-08	1.02237e-07	1.02152e-07	5.76545e-08	7.49544e-08	3.73837e-08	1.17447e-07	4.63686e-08	3.57165e-08	1.14656e-07	3.43004e-08	4.52615e-08	8.77082e-08	7.43046e-08	8.71725e-08	1.45414e-07	4.97521e-08	1.30923e-08	1.01198e-08	7.58427e-08	5.54655e-08	5.15943e-08	9.20299e-08	6.8492e-08	7.29847e-08	1.29572e-07	8.69801e-08	7.37622e-08	1.46707e-07	1.4414e-07	1.03038e-07	1.2213e-07	1.9903e-07	3.18786e-07	3.04344e-07	2.42738e-07	2.33648e-07
387.043	1.1219e-07	1.38878e-07	1.02749e-07	1.2656e-07	2.25361e-07	2.37609e-07	1.81279e-07	1.3479e-07	7.97348e-08	1.42485e-07	4.02841e-08	3.02979e-08	7.37712e-08	4.10149e-08	1.28912e-07	5.68358e-08	9.28244e-09	3.18439e-09	9.61608e-08	1.28047e-07	4.8141e-08	9.99522e-08	3.63902e-08	5.15546e-08	6.86067e-08	9.21345e-08	5.57564e-08	1.06124e-07	3.41774e-08	7.03504e-08	5.39149e-08	5.2866e-08	7.89384e-08	8.59854e-08	1.24565e-07	4.75059e-08	2.25177e-08	5.69692e-08	5.25687e-08	4.63698e-08	1.77009e-07	1.61146e-07	5.03896e-08	1.25503e-07	1.57373e-07	4.2928e-07	2.78313e-07	2.56223e-07	2.52121e-07
387.081	6.78438e-08	1.76011e-07	9.28353e-08	8.85486e-08	1.49031e-07	1.84348e-07	1.98605e-07	1.10343e-07	5.66227e-08	1.22369e-07	3.10877e-08	3.37641e-08	1.23414e-07	9.17184e-08	9.75651e-08	4.55936e-08	5.30002e-08	3.60338e-08	1.45174e-08	1.50397e-07	5.10591e-08	7.36014e-08	3.18448e-08	4.90968e-08	4.01321e-08	6.91083e-08	3.67556e-08	2.34194e-08	2.8273e-08	1.14581e-07	5.54272e-08	4.88883e-08	6.10711e-08	1.0498e-07	1.09791e-07	3.78473e-08	2.13656e-08	7.43095e-08	4.06441e-08	4.6949e-08	1.0088e-07	9.5591e-08	5.97831e-08	1.19163e-07	1.81787e-07	6.01418e-07	2.85277e-07	2.26147e-07	2.89507e-07
387.119	8.32699e-08	1.63758e-07	1.22896e-07	1.00558e-07	1.39842e-07	2.37271e-07	1.22174e-07	1.35806e-07	7.41234e-08	6.36536e-08	1.06684e-07	7.20162e-08	9.87446e-08	6.53511e-08	9.45674e-08	7.4806e-08	4.72048e-08	3.60338e-08	7.15659e-08	1.6899e-07	6.12389e-08	7.43502e-08	5.74074e-08	9.96952e-08	1.25077e-07	4.3591e-08	2.07403e-08	5.72963e-08	1.14783e-08	1.16022e-07	4.51343e-08	5.79725e-08	8.599e-08	6.23498e-08	6.1253e-08	7.26403e-08	7.98683e-08	1.06395e-07	8.6816e-08	5.42349e-08	7.51564e-08	8.54564e-09	8.26375e-08	1.25737e-07	2.07436e-07	7.87031e-07	2.55872e-07	1.74951e-07	3.01404e-07
387.156	8.60316e-08	1.66774e-07	9.57634e-08	1.85749e-07	3.44078e-07	2.95042e-07	1.7666e-07	6.30898e-08	3.00328e-07	7.1706e-08	8.11962e-08	5.53919e-08	1.39164e-07	9.24589e-08	5.4789e-08	1.07436e-07	5.57473e-08	3.22433e-08	8.68883e-08	1.81237e-07	6.32678e-08	6.70764e-08	5.59987e-08	1.13437e-07	3.91781e-08	1.4422e-08	1.39841e-07	1.43636e-07	2.78599e-08	2.52553e-08	1.5216e-07	3.22382e-08	1.17225e-07	2.88062e-08	7.20732e-08	1.41719e-07	2.50075e-07	1.31279e-08	1.96596e-07	2.23147e-07	3.1913e-09	1.91133e-08	4.48742e-08	6.20432e-08	2.9123e-07	8.37762e-07	2.89093e-07	1.97177e-07	4.40932e-07
387.194	2.03131e-07	2.51763e-07	1.03777e-07	1.59507e-07	2.29856e-07	2.31167e-07	1.47734e-07	2.92232e-08	2.40963e-07	2.98173e-07	1.33554e-07	4.07873e-08	1.68567e-07	8.43558e-08	1.72344e-07	1.10343e-07	6.53481e-08	6.04351e-08	7.84528e-08	6.35168e-08	3.82833e-08	1.08998e-07	1.07647e-07	9.15506e-08	1.25663e-07	9.01875e-08	6.05944e-08	1.35608e-07	9.41697e-08	4.55989e-08	1.28912e-07	9.14229e-08	1.58609e-07	1.25437e-07	3.06916e-08	1.02104e-07	1.13173e-07	1.2042e-07	1.47068e-07	1.93804e-07	5.09231e-08	8.90339e-08	3.54807e-08	2.09769e-07	1.53828e-07	7.62956e-07	1.8692e-07	1.83128e-07	3.75478e-07
387.231	1.22069e-07	1.70459e-07	8.64797e-08	1.25925e-07	1.35408e-07	1.75964e-07	1.11221e-07	4.08987e-08	1.63853e-07	1.59357e-07	2.42829e-07	3.42125e-08	1.21005e-07	4.38712e-08	1.46758e-07	8.87445e-08	1.02832e-07	4.74579e-08	8.70687e-08	5.78686e-08	3.92313e-08	5.82107e-08	3.65079e-08	5.41396e-08	9.69415e-08	5.78648e-08	8.34578e-08	5.13644e-08	1.01029e-07	1.45973e-07	8.77621e-08	6.74731e-08	6.77439e-08	4.35704e-08	1.55301e-07	1.01278e-08	9.91861e-09	9.11951e-08	6.97747e-08	1.20319e-07	7.30789e-08	1.17866e-07	5.53098e-08	2.11212e-07	6.8958e-08	7.05897e-07	3.49271e-07	1.71015e-07	2.1694e-07
387.269	5.62944e-08	1.11416e-07	7.83928e-08	1.14672e-07	1.47333e-07	1.34413e-07	1.24099e-07	9.30087e-08	1.44778e-07	6.47896e-08	1.79627e-07	3.34793e-08	1.36974e-07	1.22927e-08	1.0613e-07	2.92824e-08	5.87097e-09	5.59353e-08	7.05899e-08	3.92957e-08	3.08999e-08	3.1284e-08	7.69464e-08	5.14514e-08	4.93864e-08	5.0008e-08	7.2756e-08	2.3426e-08	6.93033e-08	1.15752e-07	1.24498e-08	5.96471e-08	1.12864e-07	3.2989e-08	1.43814e-07	1.56662e-08	1.11866e-07	8.38824e-08	4.05942e-08	1.76167e-08	1.85728e-08	8.04895e-08	4.47202e-08	9.47788e-08	6.48091e-08	6.02963e-07	3.29619e-07	2.37082e-07	1.62566e-07
387.306	1.00455e-07	1.2474e-07	4.35744e-08	2.08896e-07	1.4188e-07	1.16084e-07	7.2106e-08	9.46889e-08	7.92026e-08	2.85023e-08	5.86585e-08	3.85686e-08	8.92336e-08	4.62938e-08	6.3779e-08	5.14267e-09	5.06092e-08	7.18476e-08	1.2986e-07	3.02304e-08	4.54984e-08	6.05539e-08	6.25722e-08	9.61978e-08	4.58031e-08	4.07873e-08	9.24093e-08	4.84289e-08	7.58144e-08	5.00043e-08	3.82887e-08	7.83401e-08	1.19312e-07	4.6463e-08	7.39335e-08	5.86041e-08	5.42374e-08	6.70448e-08	2.92759e-08	3.24284e-08	4.57225e-08	1.16512e-07	4.49183e-08	2.90607e-08	3.06355e-08	5.0584e-07	2.15003e-07	2.1529e-07	1.07055e-07
387.344	7.49624e-08	1.26247e-07	7.62617e-08	1.8163e-07	6.39667e-08	9.54009e-08	8.32557e-08	3.8011e-08	6.19028e-08	5.21537e-08	7.3177e-08	7.16312e-08	1.06685e-07	9.20439e-08	4.27503e-08	4.75087e-08	8.762e-08	9.47106e-08	1.0727e-07	3.63743e-08	8.09337e-08	6.70758e-08	9.46293e-08	2.06637e-08	8.56042e-08	4.85068e-08	5.63408e-08	8.57487e-08	3.49e-08	6.3984e-08	4.30234e-08	9.65639e-08	6.22809e-08	9.99972e-08	6.54926e-08	7.40702e-08	9.10794e-08	5.98616e-08	4.09897e-08	1.00471e-07	1.1265e-08	5.44178e-08	7.60373e-08	1.99364e-08	1.45275e-08	3.90757e-07	1.7441e-07	2.44082e-07	1.34683e-07
387.381	4.11471e-08	1.03353e-07	1.08535e-08	3.02304e-08	7.76292e-08	1.22015e-07	8.59877e-08	5.72632e-08	2.25249e-08	5.55457e-08	7.7483e-08	3.17998e-08	9.45345e-08	9.39594e-08	4.49139e-08	6.05026e-08	9.46488e-08	6.69478e-08	1.26559e-07	4.05934e-08	8.54691e-08	2.29935e-08	7.86092e-08	2.42474e-08	3.84741e-08	4.34044e-08	5.27637e-08	4.05932e-08	4.47025e-08	2.5178e-08	6.87304e-08	4.98204e-08	1.43127e-08	1.45501e-07	4.06046e-08	5.42742e-09	1.05741e-07	6.84887e-08	8.35894e-08	9.1639e-08	7.18476e-08	8.40735e-08	4.30194e-08	1.31351e-08	3.58635e-08	3.49793e-07	1.62596e-07	1.50708e-07	1.84209e-07
387.419	3.15238e-08	3.4963e-08	5.35211e-08	6.53445e-08	5.26138e-08	8.92013e-08	7.6924e-08	5.78999e-08	7.87288e-09	7.80383e-08	8.12198e-08	4.03927e-08	6.76654e-08	1.11813e-07	6.84637e-08	3.94738e-08	3.47821e-08	5.24036e-08	6.67145e-08	4.91932e-08	6.99019e-08	6.48972e-08	5.81391e-08	2.96378e-08	8.33196e-08	6.24188e-08	5.95516e-08	9.06621e-08	1.98685e-08	5.64794e-08	8.27286e-08	2.17002e-08	7.10145e-08	4.65004e-08	2.93621e-08	5.35232e-08	8.60796e-08	1.61479e-08	7.99903e-08	8.00694e-08	7.42744e-08	6.32116e-08	3.81208e-08	9.42875e-08	4.30187e-08	3.63007e-07	1.58966e-07	4.99997e-08	1.93372e-07
387.456	4.52357e-08	2.73985e-08	1.75955e-08	1.12204e-07	3.03683e-08	9.27747e-08	7.70344e-08	8.34448e-08	4.93455e-08	2.07621e-08	6.05022e-08	4.17232e-08	1.17332e-07	5.57587e-08	8.63157e-08	5.19879e-08	9.35697e-08	4.17232e-08	6.98487e-08	1.41916e-07	5.98312e-08	3.98366e-08	9.12015e-08	5.85874e-08	5.76797e-08	7.12622e-08	1.46145e-07	9.11086e-08	2.01399e-08	1.43116e-08	7.63582e-08	4.43649e-08	8.41177e-08	2.26329e-08	4.3875e-08	6.00617e-08	5.58476e-08	4.20242e-08	9.89426e-08	3.72739e-08	6.11609e-08	4.06441e-08	8.92418e-08	1.10439e-07	2.03839e-08	3.47495e-07	1.84473e-07	5.55457e-08	1.5988e-07
387.494	4.59807e-08	3.14793e-08	1.01933e-07	6.49635e-08	4.28787e-08	1.1339e-07	2.14465e-07	5.09328e-08	3.13603e-08	5.06018e-08	7.07287e-08	4.86382e-08	3.76062e-08	7.23473e-08	6.01103e-08	8.54732e-08	3.967e-08	5.98324e-08	3.03676e-08	4.64693e-08	5.79038e-08	4.21683e-08	5.00057e-08	9.90461e-08	7.99917e-08	1.35966e-07	9.07768e-08	6.62591e-08	2.85125e-08	3.12856e-08	1.52661e-07	6.36011e-08	1.01925e-07	2.13594e-08	1.0067e-07	7.6709e-08	1.12622e-07	8.09683e-08	7.64648e-08	9.856e-08	5.82766e-08	5.11608e-08	8.78262e-08	9.50348e-08	2.14889e-07	2.44721e-07	2.54451e-07	3.39478e-07	1.06904e-07
387.531	5.3633e-08	4.10929e-08	9.75722e-08	4.77636e-08	3.40772e-08	6.59867e-08	2.2477e-07	1.27146e-07	4.3589e-08	3.97455e-08	8.72224e-08	1.04783e-07	6.8735e-08	2.15508e-08	2.54774e-08	6.8511e-08	2.73985e-08	9.99838e-08	9.68627e-08	6.2643e-08	2.90625e-08	1.12777e-07	1.22982e-07	4.74263e-08	1.02267e-07	3.97372e-08	1.226e-07	1.19537e-07	2.77019e-08	5.61495e-08	6.25762e-08	1.11194e-08	8.53575e-08	3.72568e-08	1.2127e-08	9.20946e-08	7.96573e-08	1.96516e-07	7.25388e-08	9.00747e-08	1.06739e-07	7.97656e-08	1.01401e-07	1.08448e-07	1.04549e-07	2.7401e-07	2.21792e-07	4.28369e-07	3.40146e-07
387.569	3.92215e-08	1.10915e-07	8.66189e-08	6.97998e-08	9.01332e-08	7.70992e-08	1.04764e-07	8.99076e-08	3.14663e-08	1.20673e-07	2.12971e-07	1.03222e-07	8.36833e-08	6.06339e-08	6.53606e-08	5.81302e-08	4.91932e-08	5.54673e-08	7.88515e-08	4.80395e-08	7.33122e-08	7.05545e-08	7.64962e-08	6.53415e-08	8.68271e-08	6.84572e-08	4.27467e-08	1.16979e-07	1.0298e-07	1.21402e-07	5.96291e-08	6.50125e-08	1.28785e-07	7.75063e-08	7.12245e-08	3.97455e-08	1.08179e-07	1.45439e-07	8.75893e-08	8.26561e-08	5.84459e-08	9.38041e-08	8.29575e-08	1.08468e-07	5.6372e-08	2.85907e-07	1.59391e-07	3.35573e-07	2.5213e-07
387.606	8.23171e-08	8.98993e-08	8.27853e-08	7.59659e-08	7.32338e-08	5.69191e-08	1.4422e-08	4.02122e-08	3.79114e-08	1.11209e-07	1.67889e-07	6.60218e-08	1.63909e-08	5.03569e-08	6.04262e-08	8.29589e-08	5.03313e-08	5.25686e-08	3.61006e-08	7.61938e-08	1.72063e-08	8.65169e-08	9.34405e-08	6.43376e-08	1.04462e-07	5.0948e-08	9.58625e-08	1.01614e-07	6.35743e-08	1.01853e-07	7.56014e-08	4.77659e-08	1.17891e-07	6.42362e-08	6.62672e-08	5.29328e-08	1.16818e-07	5.42821e-08	4.08089e-08	1.1412e-07	3.89071e-08	1.36031e-07	6.2148e-08	8.66583e-08	8.49829e-08	2.66085e-07	1.64847e-07	2.32994e-07	1.59383e-07
387.644	1.20208e-07	7.48486e-08	6.84245e-08	1.00396e-07	1.0184e-07	1.15049e-07	6.47061e-08	1.49728e-08	5.55038e-08	7.39335e-08	9.39576e-08	3.87379e-08	2.13584e-08	6.16369e-08	2.27202e-08	3.82847e-08	6.34572e-08	1.25282e-07	4.65996e-08	4.7373e-08	1.28949e-08	1.18516e-07	1.26089e-07	1.21216e-08	1.39078e-07	4.11404e-08	9.1639e-08	2.03568e-07	1.16862e-07	9.57036e-08	1.4524e-07	6.30542e-08	6.8728e-08	9.17391e-08	8.39463e-08	5.16735e-08	1.05542e-07	3.93219e-08	2.25235e-08	1.14095e-07	9.52136e-08	8.88622e-08	1.29038e-07	2.8481e-08	1.72458e-08	2.27676e-07	1.80686e-07	1.68924e-07	1.22937e-07
387.681	1.01315e-07	1.34487e-07	5.41392e-08	9.54286e-08	1.05744e-07	1.01835e-07	6.39566e-08	8.72968e-08	2.6262e-08	3.7431e-08	4.7503e-08	8.88228e-08	3.78439e-08	1.10186e-07	6.65609e-08	4.78585e-08	6.87871e-08	1.71522e-07	8.77449e-08	7.9194e-08	3.83832e-08	9.07265e-08	1.37449e-07	4.63369e-08	1.04313e-07	7.6697e-08	9.83827e-08	1.43618e-07	1.20044e-07	9.41959e-08	1.63938e-07	9.57481e-08	1.04581e-07	1.2004e-07	1.07458e-07	7.5158e-08	7.30789e-08	3.0893e-08	8.24228e-08	1.60834e-07	1.13602e-07	1.21793e-07	1.4491e-07	6.62287e-08	5.46119e-08	1.72959e-07	1.76355e-07	1.41896e-07	1.39813e-07
387.719	9.36288e-08	1.69631e-07	6.75919e-08	9.30945e-08	8.60308e-08	1.54142e-07	8.13664e-08	1.03142e-07	7.03504e-08	4.54152e-08	6.03588e-08	1.23412e-07	4.17242e-08	4.22659e-08	3.73824e-08	9.1163e-08	1.35351e-07	1.45956e-07	9.79958e-08	6.74076e-08	9.83048e-08	5.49393e-08	1.35485e-07	5.73213e-08	7.70801e-08	9.37917e-08	8.5597e-08	9.7202e-08	1.09341e-07	1.38495e-07	1.35564e-07	1.18899e-07	1.08733e-07	9.20855e-08	1.25671e-07	9.52259e-08	5.50115e-08	5.58606e-08	7.845e-08	1.719e-07	4.00884e-08	8.85507e-08	1.23426e-07	2.71168e-08	7.41832e-08	1.63656e-07	5.22919e-08	1.28187e-07	1.26129e-07
387.756	6.36055e-08	1.35667e-07	9.56928e-08	1.36025e-07	6.05939e-08	1.49713e-07	1.47444e-07	8.18423e-08	1.16979e-07	9.9168e-08	5.49508e-08	9.28772e-08	7.69137e-08	4.85074e-08	7.85424e-08	1.53898e-07	1.56337e-07	8.219e-08	1.03802e-07	5.27708e-08	1.08676e-07	2.35076e-08	1.21915e-07	1.05849e-07	9.72461e-08	5.54206e-08	9.18752e-08	9.95518e-08	1.62015e-07	1.47525e-07	1.44186e-07	1.27933e-07	1.5193e-07	1.49499e-07	1.0041e-07	9.71416e-08	3.56976e-08	3.15387e-08	8.15243e-08	1.43136e-07	6.88425e-08	8.74244e-08	6.54853e-08	6.15124e-08	2.92056e-08	1.96964e-07	3.87546e-08	1.27552e-07	7.03695e-08
387.794	2.19882e-07	1.30052e-07	1.16652e-07	6.59749e-08	9.42984e-08	8.97665e-08	1.51543e-07	1.11233e-07	4.01045e-08	4.56624e-08	9.0691e-08	5.06394e-08	6.33786e-08	4.63686e-08	9.73648e-08	1.18222e-07	1.40966e-07	9.29199e-08	1.80841e-07	4.93866e-08	1.61777e-07	7.42028e-08	1.1504e-07	1.16688e-07	8.28578e-08	2.34225e-08	6.39556e-08	1.01368e-07	1.40071e-07	1.18003e-07	1.22798e-07	6.18329e-08	1.23999e-07	1.72854e-07	9.29359e-08	8.33163e-08	9.05857e-09	9.24324e-08	1.22529e-07	7.12078e-08	1.50874e-07	9.47096e-08	2.33564e-08	1.38619e-07	2.99455e-08	2.02831e-07	2.03936e-08	1.4221e-07	5.7997e-08
387.831	2.34656e-07	1.16768e-07	1.14064e-07	8.19189e-08	1.03804e-07	7.98645e-08	1.61246e-07	8.18244e-08	5.17221e-08	7.1517e-08	1.45835e-07	1.08931e-08	1.09746e-07	3.02054e-08	8.56252e-08	1.08325e-07	1.74328e-07	3.44169e-08	1.79665e-07	2.29246e-07	1.0732e-07	4.17242e-08	9.27853e-08	1.8383e-07	1.28326e-07	9.01276e-08	5.66202e-08	1.09443e-07	1.53189e-07	1.07799e-07	2.31884e-07	1.38777e-07	1.35665e-07	2.37791e-07	1.40593e-07	7.30789e-08	5.7537e-08	8.93104e-08	1.78025e-07	8.86729e-08	1.4607e-07	1.08202e-07	6.82803e-08	2.10911e-07	5.89352e-08	2.03092e-07	1.56906e-07	1.47527e-07	3.49164e-08
387.869	1.24691e-07	2.09788e-07	1.26522e-07	8.82791e-08	2.11947e-07	7.01274e-08	9.86984e-08	1.02684e-07	1.01198e-08	7.6336e-08	8.12935e-08	9.94126e-08	8.27987e-08	8.59797e-08	4.81859e-08	1.92962e-07	7.20897e-08	2.21655e-07	1.35188e-07	1.50708e-07	1.00631e-07	1.38034e-07	1.32679e-07	1.69123e-07	1.48299e-07	1.52237e-07	7.07055e-08	1.40289e-07	1.3963e-07	2.35833e-08	2.17811e-07	9.36589e-08	1.43583e-07	1.78735e-07	8.03953e-08	4.99927e-08	1.75892e-07	1.32949e-07	1.30103e-07	1.16575e-07	2.3647e-07	1.09291e-07	8.30006e-08	1.28721e-07	9.7785e-08	1.87916e-07	2.43963e-07	1.75374e-07	1.02582e-07
387.906	1.05939e-07	1.42156e-07	8.74497e-08	8.40745e-08	9.30003e-08	9.08498e-08	4.78746e-08	6.00617e-08	5.56167e-08	7.15645e-08	2.90607e-08	9.97054e-08	8.60188e-09	7.42533e-08	6.18349e-08	1.18351e-07	7.46293e-08	5.98312e-08	1.38264e-07	4.95916e-08	1.29131e-07	1.38289e-07	8.50765e-08	1.29488e-07	8.15999e-08	1.14334e-07	1.15853e-07	9.46815e-08	1.91219e-07	1.09037e-07	2.03569e-07	1.2569e-07	1.76808e-07	1.4912e-07	8.99015e-08	1.02312e-07	1.41421e-07	1.35186e-07	5.89373e-08	6.37923e-08	1.39797e-07	8.17901e-08	7.79713e-08	1.04679e-07	7.45276e-08	2.40521e-07	2.10383e-07	9.87833e-08	1.31791e-07
387.944	7.89988e-08	1.40125e-07	1.3765e-07	5.84894e-08	5.14005e-08	8.84184e-08	3.22411e-08	6.49535e-08	5.74144e-08	1.34148e-07	1.02682e-08	4.4909e-08	2.92689e-08	9.25699e-08	1.17874e-07	4.44139e-08	4.39036e-08	4.84444e-08	1.55233e-07	2.78599e-08	1.18613e-07	7.2932e-08	1.17738e-07	1.03828e-07	3.76305e-08	6.99512e-08	8.77621e-08	7.02609e-08	1.95245e-07	7.93315e-08	2.37675e-07	6.5669e-08	1.75128e-07	1.01666e-07	1.58372e-07	1.15042e-07	1.47322e-07	1.53116e-07	5.84116e-08	9.7144e-08	1.33193e-07	8.24195e-08	1.05307e-07	5.29301e-08	1.01271e-08	1.55104e-07	1.74751e-07	1.31172e-07	7.23561e-08
387.982	2.6606e-08	7.43327e-08	1.51329e-07	8.25994e-08	6.59181e-08	8.89006e-08	1.23293e-07	4.7289e-08	8.54564e-09	1.17496e-07	5.61205e-08	1.03976e-07	6.70408e-08	5.84599e-08	9.86023e-08	3.14562e-08	1.07001e-07	4.13275e-08	1.09617e-07	7.1976e-08	6.97722e-08	7.87819e-08	9.90063e-08	2.51748e-08	1.56387e-08	8.2518e-08	4.42446e-08	6.93709e-08	1.69595e-07	5.97224e-08	1.56279e-07	6.06334e-08	1.79328e-07	8.68214e-08	2.15319e-07	9.61132e-08	1.43368e-07	1.62897e-07	1.18286e-07	1.12475e-07	8.37519e-08	8.54987e-08	5.25665e-08	7.30713e-08	1.40312e-08	9.31124e-08	1.79973e-07	5.86548e-08	7.76506e-08
388.019	3.47692e-08	1.02104e-07	1.11146e-07	7.17212e-08	4.75297e-08	5.59683e-08	7.48526e-08	5.0948e-08	3.33355e-08	1.05599e-07	8.71677e-08	1.12837e-07	9.12467e-08	6.93664e-08	1.00064e-07	1.00772e-08	1.33548e-07	5.4609e-08	7.58033e-08	1.30103e-07	8.0794e-08	9.87526e-08	8.26143e-08	5.29233e-08	8.41314e-08	9.69806e-08	7.92999e-08	5.03313e-08	8.17273e-08	1.15368e-07	1.42314e-07	1.06291e-07	1.57625e-07	7.97568e-08	1.94511e-07	1.2324e-07	8.26143e-08	1.58113e-07	1.52717e-07	1.38328e-07	3.38368e-08	1.25689e-07	1.06219e-07	3.49575e-08	7.56069e-08	5.81775e-08	1.75283e-07	5.26073e-08	7.62009e-08
388.056	5.05174e-08	1.37703e-07	9.69825e-08	6.53065e-08	5.59336e-08	4.86382e-08	2.88513e-08	9.47084e-08	4.33108e-08	9.86432e-08	7.83834e-08	7.83401e-08	7.37622e-08	1.21654e-07	9.97191e-08	3.927e-08	1.78664e-07	4.54404e-08	8.46859e-08	8.66583e-08	7.26354e-08	1.68688e-07	6.01935e-08	1.17935e-07	1.29255e-07	1.4266e-07	1.48751e-07	9.1063e-08	1.22318e-07	1.8697e-07	1.22899e-07	1.05475e-07	1.2038e-07	1.25076e-07	1.51691e-07	1.11454e-07	7.38536e-08	1.24942e-07	1.06521e-07	1.06772e-07	1.1585e-07	1.0468e-07	9.31067e-08	3.27884e-08	6.34856e-08	6.79491e-08	1.54086e-07	1.33792e-07	1.20044e-07
388.094	8.36786e-08	8.28578e-08	1.07535e-07	7.74381e-08	1.21279e-07	8.25748e-08	3.98365e-08	1.40277e-07	9.33553e-08	7.61938e-08	8.82725e-08	8.89447e-08	7.09849e-08	8.88533e-08	1.76154e-07	8.42221e-08	1.05087e-07	1.02227e-07	1.01009e-07	9.76974e-08	5.13708e-08	9.17413e-08	7.30407e-08	1.22866e-07	1.82131e-07	6.34543e-08	1.43246e-07	1.7736e-07	1.49602e-07	1.47737e-07	1.4168e-07	8.93104e-08	1.06052e-07	1.90005e-07	1.4741e-07	1.4305e-07	1.07672e-07	1.39199e-07	8.64726e-08	1.13334e-07	1.57115e-07	1.40159e-07	1.03313e-07	8.02719e-08	6.72361e-08	1.14823e-07	1.02963e-07	1.31963e-07	1.12218e-07
388.132	1.10145e-07	4.50936e-08	1.41943e-07	1.58755e-07	1.0237e-07	5.98842e-08	1.71501e-08	1.21862e-07	6.48644e-08	1.06765e-07	1.42153e-07	9.15149e-08	3.06724e-08	1.38291e-07	1.23909e-07	1.32533e-07	3.67496e-08	1.41406e-07	5.74074e-08	1.15566e-07	5.17148e-08	9.81845e-08	7.25162e-08	6.34782e-08	1.25886e-07	1.15196e-07	1.79938e-07	1.09805e-07	8.82132e-08	1.32813e-07	9.30938e-08	1.41283e-07	1.7881e-07	1.79032e-07	1.77387e-07	1.94982e-07	7.64617e-08	1.24849e-07	9.55409e-08	1.27482e-07	8.83142e-08	1.08274e-07	1.04542e-07	8.79385e-08	3.02304e-08	3.49638e-07	1.09546e-07	1.63525e-07	6.95176e-08
388.169	1.20619e-07	8.92142e-08	1.99433e-07	7.26153e-08	5.22655e-08	7.47653e-08	9.80097e-08	1.3698e-07	9.46656e-08	2.02222e-07	1.77957e-07	1.03973e-07	5.41392e-08	2.16808e-07	9.33593e-08	1.34903e-07	7.29171e-08	1.5916e-07	4.15897e-08	7.2708e-08	1.05026e-07	1.58841e-07	1.17069e-07	2.43364e-08	1.15023e-07	8.56551e-08	2.23301e-07	8.34601e-08	9.20299e-08	1.77101e-07	2.30625e-07	2.15799e-07	1.55296e-07	1.62103e-07	2.15413e-07	1.61717e-07	1.4069e-07	1.12417e-07	1.98792e-07	1.77365e-07	2.24036e-07	1.23591e-07	1.02426e-07	1.74109e-07	1.31061e-07	3.6213e-07	1.94627e-07	1.31013e-07	1.13499e-07
388.207	9.98223e-08	1.73688e-07	1.23457e-07	1.4653e-07	9.5438e-08	2.31843e-08	1.31534e-07	1.07362e-07	1.09138e-07	1.03215e-07	1.48205e-07	1.0605e-07	1.1117e-07	1.1904e-07	9.79311e-08	1.91781e-07	9.2057e-08	9.32256e-08	4.79683e-08	8.87221e-08	1.03318e-07	1.44146e-07	1.63894e-07	1.68382e-07	1.7367e-07	9.54826e-08	1.66773e-07	1.97265e-07	1.59131e-07	1.50311e-07	2.35461e-07	1.91571e-07	1.33319e-07	2.40226e-07	2.74948e-07	1.51949e-07	1.61777e-07	7.6201e-08	1.84876e-07	1.70767e-07	2.81525e-07	1.24178e-07	2.65519e-07	1.48679e-07	1.22026e-07	3.06295e-07	1.90618e-07	2.23881e-07	1.87885e-07
388.244	9.99955e-08	1.39829e-07	1.25266e-07	1.44273e-07	3.49164e-08	9.47311e-08	1.28326e-07	9.14394e-08	6.00893e-08	9.75103e-08	9.94932e-08	6.9103e-08	6.84604e-08	1.28293e-07	1.05929e-07	1.56827e-07	5.44615e-08	7.63534e-08	4.39036e-08	1.22119e-07	1.01828e-07	1.00974e-07	2.26469e-07	2.21707e-07	2.29896e-07	1.08299e-07	1.75874e-07	1.53092e-07	1.57146e-07	9.43795e-08	1.6284e-07	1.46453e-07	1.82613e-07	2.20937e-07	2.14988e-07	1.28134e-07	1.4315e-07	1.11944e-07	1.81902e-07	1.53567e-07	2.47685e-07	1.30162e-07	3.14396e-07	1.29605e-07	3.01834e-08	2.60352e-07	2.30469e-07	1.85975e-07	1.23753e-07
388.282	7.57079e-08	9.06871e-08	1.44193e-07	1.12414e-07	8.26133e-08	1.05052e-07	1.1117e-07	1.02485e-07	1.24569e-07	1.28373e-07	9.69345e-08	1.44099e-07	2.88353e-08	1.92139e-07	1.36474e-07	9.44732e-08	2.56708e-08	6.76486e-08	7.63003e-08	1.45827e-07	1.41708e-07	1.63642e-07	1.95238e-07	1.47361e-07	1.57213e-07	1.34135e-07	2.26349e-07	1.258e-07	1.22053e-07	9.83202e-08	1.26286e-07	1.53192e-07	1.63348e-07	1.95218e-07	1.89492e-07	1.62839e-07	1.27427e-07	9.85521e-08	2.03569e-07	1.39579e-07	1.97986e-07	1.39197e-07	1.54923e-07	1.16025e-07	1.21876e-07	2.38537e-07	2.30293e-07	1.58697e-07	1.17592e-07
388.319	1.07156e-07	6.72034e-08	8.99022e-08	9.50086e-08	1.32537e-07	1.56358e-07	1.26055e-07	8.15934e-08	1.04502e-07	1.23868e-07	7.64617e-08	6.42267e-08	1.84911e-08	1.64027e-07	1.56855e-07	5.54655e-08	1.35496e-08	9.27646e-08	5.13513e-08	1.55964e-07	1.14161e-07	1.21623e-07	9.33051e-08	1.1846e-07	1.18037e-07	5.32972e-08	1.6199e-07	1.23239e-07	1.36442e-07	4.5326e-08	1.11216e-07	1.86072e-07	1.91473e-07	2.26589e-07	1.74998e-07	1.58197e-07	1.30041e-07	1.41115e-07	2.23872e-07	7.99627e-08	1.77626e-07	2.0134e-07	1.55669e-07	1.07362e-07	2.31688e-07	2.66793e-07	1.96825e-07	1.40578e-07	1.43397e-07
388.357	7.66945e-08	5.61495e-08	8.49729e-08	1.21198e-08	1.73461e-07	9.1997e-08	1.28891e-07	1.28907e-07	1.49041e-07	3.57165e-08	1.02326e-07	1.09889e-07	6.45317e-08	9.46815e-08	9.95959e-08	6.08378e-08	7.77032e-08	8.04434e-08	7.25123e-08	1.63044e-07	1.40504e-07	1.50087e-07	9.87766e-08	9.79958e-08	1.26166e-07	8.28578e-08	1.30234e-07	8.27987e-08	1.21352e-07	6.91657e-08	9.83004e-08	1.64081e-07	1.66317e-07	1.45943e-07	2.33862e-07	1.64647e-07	1.02252e-07	1.28373e-07	1.43217e-07	3.6655e-08	9.69945e-08	2.17331e-07	2.1094e-07	1.07763e-07	3.04997e-07	2.53597e-07	2.4641e-07	1.54556e-07	1.45031e-07
388.394	5.41888e-08	3.97372e-08	1.00328e-07	8.92142e-08	1.76855e-07	7.5592e-08	1.34031e-07	9.16437e-08	1.41723e-07	1.72063e-08	4.44094e-08	1.85236e-07	7.99917e-08	8.10215e-08	9.07158e-08	1.27499e-07	1.12181e-07	6.52995e-08	1.31954e-07	9.17793e-08	1.61835e-07	1.16365e-07	1.43229e-07	4.35787e-08	1.0772e-07	1.26166e-07	1.09899e-07	1.06979e-07	1.35951e-07	1.45279e-07	1.49761e-07	1.6468e-07	1.24781e-07	1.75957e-07	2.40269e-07	1.23882e-07	1.33789e-07	1.20279e-07	1.29368e-07	3.8479e-08	8.44554e-08	1.65953e-07	1.45862e-07	9.68298e-08	4.43694e-07	2.37671e-07	2.6358e-07	1.24845e-07	1.43295e-07
388.432	6.40488e-08	1.45827e-07	1.14821e-07	1.33258e-07	1.23061e-07	1.4757e-07	1.07379e-07	9.88194e-08	1.58405e-07	7.25327e-08	8.76126e-08	1.38099e-07	8.60396e-08	1.27399e-08	5.94925e-08	6.54622e-08	1.77909e-07	1.24016e-07	1.42822e-07	9.98784e-08	1.45648e-07	5.36068e-08	1.50271e-07	1.02114e-07	1.50271e-07	9.69355e-08	1.28369e-07	1.29331e-07	1.15284e-07	1.17983e-07	1.88101e-07	1.61212e-07	1.85033e-07	1.65406e-07	2.47747e-07	1.35449e-07	9.54286e-08	9.35657e-08	1.62267e-07	5.16275e-08	1.58741e-07	6.40897e-08	1.10806e-07	1.04943e-07	5.82602e-07	2.00858e-07	2.33334e-07	1.56343e-07	1.04056e-07
388.469	1.4059e-07	1.26089e-07	2.80557e-08	1.25531e-07	9.26156e-08	1.43147e-07	6.89062e-08	2.67638e-07	1.3165e-07	9.91887e-08	1.37656e-07	8.02055e-08	8.15265e-08	8.80924e-08	1.10794e-07	6.92836e-08	1.18423e-07	1.57115e-07	1.35565e-07	1.33176e-07	8.26133e-08	4.32442e-08	1.42696e-07	1.11275e-07	1.28702e-07	1.54461e-07	1.12432e-07	4.26741e-08	1.3658e-07	9.97395e-08	1.76629e-07	1.29709e-07	1.66171e-07	1.81592e-07	1.74514e-07	8.97665e-08	1.31383e-07	8.96506e-08	1.07156e-07	5.72288e-08	2.08435e-07	1.95812e-07	2.40585e-07	9.52944e-08	7.54885e-07	1.73876e-07	2.54816e-07	2.5204e-07	8.41915e-08
388.507	1.86574e-07	1.22121e-07	5.96291e-08	2.15871e-07	7.75652e-08	5.28666e-08	1.86613e-07	1.45038e-07	9.42662e-08	1.23511e-07	2.2567e-07	1.18955e-07	7.49857e-08	2.14895e-07	2.04046e-07	1.43898e-07	9.5611e-08	8.19189e-08	2.5871e-07	1.67946e-07	7.50698e-08	3.6056e-08	6.46481e-08	1.42682e-07	1.73877e-07	1.41175e-07	1.29486e-07	1.17032e-07	1.60373e-07	2.69419e-07	2.356e-07	2.43926e-07	2.41813e-07	1.97859e-07	1.98894e-07	2.16494e-07	1.24784e-07	2.47327e-07	3.04395e-07	1.93049e-07	1.73057e-07	2.21557e-07	2.45527e-07	1.95639e-07	8.02822e-07	2.70095e-07	1.96858e-07	2.46787e-07	1.21874e-07
388.544	1.68348e-07	1.16999e-07	1.72611e-07	1.64267e-07	1.73631e-07	8.53198e-08	1.4569e-07	8.02596e-08	1.54412e-07	1.83453e-07	1.45924e-07	1.60026e-07	1.60351e-07	2.23002e-07	1.22623e-07	2.32279e-07	1.20265e-07	1.19642e-07	1.8055e-07	2.02193e-07	1.30384e-07	1.96372e-07	1.10817e-07	9.71994e-08	7.45519e-08	1.5268e-07	2.01985e-07	1.21589e-07	1.58807e-07	2.62646e-07	3.43102e-07	1.8653e-07	1.9203e-07	1.70552e-07	3.95163e-07	2.29092e-07	1.72756e-07	2.2819e-07	1.85479e-07	3.17571e-07	2.64447e-07	1.26252e-07	1.92258e-07	2.07344e-07	7.1242e-07	2.63741e-07	4.04844e-07	2.24815e-07	2.12505e-07
388.582	1.24099e-07	9.32256e-08	1.54095e-07	1.69793e-07	1.53692e-07	1.0713e-07	1.28343e-07	9.78532e-08	1.78535e-07	1.46526e-07	1.03299e-07	8.88228e-08	1.56448e-07	1.48265e-07	6.45763e-08	1.3668e-07	5.26939e-08	1.1675e-07	1.5148e-07	1.56427e-07	1.64674e-07	1.84716e-07	9.46293e-08	1.13171e-07	2.94129e-08	1.94363e-07	2.02112e-07	1.14988e-07	1.53917e-07	2.40573e-07	2.76592e-07	1.08954e-07	1.88771e-07	1.10948e-07	2.57675e-07	1.80255e-07	1.02273e-07	2.66903e-07	1.20667e-07	1.99157e-07	1.89169e-07	1.24284e-07	1.51063e-07	1.21275e-07	6.32394e-07	1.91188e-07	2.83625e-07	1.20623e-07	1.74757e-07
388.619	1.06786e-07	1.03804e-07	9.46821e-08	1.65506e-07	9.68578e-08	9.72863e-08	1.30455e-07	9.94109e-08	1.57564e-07	1.20184e-07	1.49074e-07	1.3391e-07	1.45244e-07	1.12592e-07	4.47202e-08	1.49273e-07	1.32478e-07	1.03451e-07	1.06769e-07	1.24293e-07	1.50887e-07	1.32633e-07	7.12078e-08	1.89101e-07	4.91771e-08	1.34356e-07	1.91438e-07	1.62386e-07	1.68893e-07	2.46364e-07	2.14631e-07	1.13102e-07	1.81751e-07	1.78809e-07	2.04599e-07	1.8884e-07	1.32145e-07	3.33616e-07	1.31282e-07	1.47029e-07	2.23308e-07	1.40937e-07	1.69192e-07	6.00893e-08	5.79693e-07	1.63091e-07	2.0367e-07	1.67349e-07	1.9e-07
388.657	1.63936e-07	9.97198e-08	1.26689e-07	1.24844e-07	6.30887e-08	7.55341e-08	1.60135e-07	1.36165e-07	1.0314e-07	8.56896e-08	1.2885e-07	1.06469e-07	7.99665e-08	1.36442e-07	4.77691e-08	1.06181e-07	1.27549e-07	7.35783e-08	1.03802e-07	1.31032e-07	1.50945e-07	1.89852e-07	1.55628e-07	1.96543e-07	1.26287e-07	9.2436e-08	9.39576e-08	1.85218e-07	6.49678e-08	1.87338e-07	1.84092e-07	9.50356e-08	1.16365e-07	2.09959e-07	2.03377e-07	1.52311e-07	1.94303e-07	2.65573e-07	1.42717e-07	2.23881e-07	1.84673e-07	8.65224e-08	1.76171e-07	7.98861e-08	5.2342e-07	1.03808e-07	2.08116e-07	2.3427e-07	1.90071e-07
388.694	9.78485e-08	1.4917e-07	2.1619e-07	6.95643e-08	9.62001e-08	9.55455e-08	1.46179e-07	1.45284e-07	1.31963e-07	1.59064e-07	1.11762e-07	1.31943e-07	6.1096e-08	1.03373e-07	8.49736e-08	1.39209e-07	1.30972e-07	1.25109e-07	6.30656e-08	1.46673e-07	8.43601e-08	1.34962e-07	1.76009e-07	2.08648e-07	8.99395e-08	1.19042e-07	1.12432e-07	1.46285e-07	7.65924e-08	1.51691e-07	1.73743e-07	1.49048e-07	1.54741e-07	1.2267e-07	1.93197e-07	1.36819e-07	1.58808e-07	1.0459e-07	1.556e-07	2.12778e-07	2.24841e-07	5.57137e-08	1.96645e-07	1.50343e-07	4.0979e-07	1.54815e-07	1.76665e-07	2.13127e-07	1.31655e-07
388.732	2.94825e-08	1.46855e-07	1.43222e-07	1.29063e-07	1.73038e-07	1.44561e-07	1.49999e-07	1.49445e-07	1.31895e-07	1.0189e-07	1.08321e-07	8.89108e-08	2.37641e-08	9.36908e-08	3.73635e-08	1.31015e-07	1.45188e-07	1.3704e-07	8.167e-08	1.76309e-07	1.00511e-07	6.87294e-08	1.89097e-07	2.22475e-07	8.34603e-08	1.01905e-07	1.39204e-07	1.51908e-07	1.49074e-07	1.74224e-07	1.64264e-07	1.16875e-07	1.45707e-07	9.06422e-08	1.94405e-07	1.11944e-07	2.19628e-07	6.7837e-08	1.48273e-07	2.03786e-07	2.31852e-07	1.41798e-07	1.90996e-07	9.94198e-08	3.24414e-07	1.60173e-07	2.57414e-07	1.9956e-07	1.43152e-07
388.769	4.2307e-08	1.7248e-07	1.69074e-07	1.03184e-07	1.4943e-07	1.26136e-07	1.69314e-07	1.46944e-07	9.84324e-08	3.32165e-08	4.15197e-08	1.0736e-07	5.95516e-08	1.05818e-07	8.69548e-08	1.13956e-07	1.33176e-07	1.82039e-07	8.34578e-08	1.42153e-07	1.6866e-07	1.2387e-07	1.86959e-07	1.91395e-07	1.1117e-07	1.51184e-07	9.62789e-08	1.92483e-07	2.57834e-07	1.63149e-07	1.79388e-07	1.17831e-07	2.15681e-07	1.91558e-07	2.17923e-07	6.52213e-08	1.9418e-07	1.71052e-07	2.39181e-07	1.90363e-07	1.87047e-07	1.70868e-07	1.69636e-07	9.83671e-08	3.50159e-07	1.92883e-07	2.13022e-07	1.4737e-07	1.67614e-07
388.807	7.53168e-08	1.93113e-07	2.18951e-07	1.12093e-07	1.25686e-07	1.42148e-07	1.90549e-07	1.64027e-07	8.62078e-08	3.93921e-08	6.35749e-08	8.80821e-08	3.89084e-08	5.23719e-08	9.55175e-08	1.18516e-07	1.67513e-07	2.32059e-07	1.73566e-07	1.23874e-07	1.28849e-07	9.50927e-08	2.47329e-07	2.0494e-07	1.12904e-07	1.19444e-07	1.31418e-07	2.25593e-07	2.6282e-07	2.18448e-07	1.667e-07	1.21694e-07	1.86903e-07	2.49636e-07	1.69945e-07	6.63282e-08	2.08874e-07	2.12113e-07	2.04527e-07	1.78068e-07	1.90984e-07	1.69777e-07	2.80144e-07	2.85174e-08	4.00259e-07	2.41806e-07	1.81274e-07	2.25488e-07	1.76133e-07
388.844	7.70779e-08	2.5794e-07	2.27483e-07	1.58737e-07	9.10651e-08	1.84392e-07	2.01235e-07	2.17082e-07	1.55248e-07	4.63329e-08	1.23239e-07	9.47084e-08	9.55619e-08	8.93965e-08	1.22703e-07	2.11524e-07	7.27098e-08	1.31282e-07	1.97853e-07	6.80201e-08	9.40932e-08	1.00988e-07	2.69327e-07	2.62346e-07	1.68877e-07	1.80784e-07	9.33114e-08	2.51116e-07	3.53239e-07	2.16865e-07	2.35428e-07	1.30013e-07	2.34776e-07	2.54513e-07	1.54161e-07	2.42682e-07	1.65616e-07	2.56443e-07	3.06333e-07	1.80748e-07	1.32174e-07	1.22025e-07	3.05639e-07	2.41413e-07	3.2508e-07	2.27453e-07	1.95046e-07	2.75992e-07	1.85566e-07
388.882	1.24244e-07	2.0126e-07	1.867e-07	2.12421e-07	1.75488e-07	1.70338e-07	1.23903e-07	1.04309e-07	2.26651e-07	4.52615e-08	6.16164e-08	8.87392e-08	1.36018e-07	1.71629e-07	1.24538e-07	1.1579e-07	1.17673e-07	8.18743e-08	2.05074e-07	1.07118e-07	1.60268e-07	1.2286e-07	1.47149e-07	1.58537e-07	2.21479e-07	2.01829e-07	1.96627e-07	3.01341e-07	2.39561e-07	2.75645e-07	2.19425e-07	1.37463e-07	1.44101e-07	2.88371e-07	1.75835e-07	3.039e-07	1.27007e-07	2.15115e-07	3.20714e-07	4.1661e-07	1.51722e-07	1.4215e-07	2.37916e-07	2.32235e-07	4.22046e-07	2.18347e-07	1.67603e-07	2.49829e-07	2.37806e-07
388.919	1.47787e-07	1.95467e-07	1.97597e-07	1.43016e-07	1.2367e-07	1.38214e-07	1.49456e-07	1.30472e-07	1.44151e-07	9.13303e-08	8.01127e-08	9.67242e-08	1.1186e-07	1.87323e-07	9.21923e-08	6.40126e-08	1.6296e-07	1.14399e-07	1.92621e-07	1.05388e-07	1.32993e-07	1.16211e-07	1.03065e-07	1.5618e-07	1.23351e-07	1.35889e-07	1.31963e-07	1.85479e-07	1.88138e-07	2.23965e-07	1.83763e-07	1.6176e-07	1.59169e-07	2.10736e-07	1.3991e-07	2.9558e-07	1.30052e-07	2.11525e-07	2.4921e-07	2.89437e-07	1.62136e-07	1.1774e-07	1.47333e-07	1.98675e-07	3.93404e-07	2.18811e-07	2.25631e-07	2.40642e-07	2.72e-07
388.957	1.82877e-07	1.55495e-07	2.32836e-07	1.27036e-07	3.57144e-08	1.68211e-07	1.38291e-07	1.45827e-07	9.96872e-08	1.1537e-07	1.18446e-07	2.13709e-07	5.03491e-08	1.78808e-07	5.80918e-08	7.11434e-09	9.77701e-08	1.47322e-07	1.66473e-07	7.67843e-08	1.54096e-07	1.76656e-07	1.35758e-07	1.24582e-07	1.17671e-07	1.13012e-07	1.34308e-07	1.8646e-07	1.61334e-07	1.60328e-07	1.04754e-07	1.72088e-07	1.39735e-07	2.0214e-07	1.02352e-07	2.2749e-07	1.66196e-07	1.84536e-07	2.32e-07	1.62948e-07	1.87572e-07	1.18428e-07	1.46196e-07	1.55283e-07	3.81017e-07	1.96866e-07	2.52377e-07	1.99255e-07	2.47542e-07
388.995	1.26558e-07	8.16352e-08	1.97693e-07	2.29882e-07	5.55573e-08	1.27037e-07	1.05087e-07	1.29314e-07	1.17441e-07	1.01988e-07	9.27007e-08	2.68396e-07	1.01716e-07	1.69875e-07	3.97383e-08	2.84276e-08	7.55519e-08	1.99709e-07	1.30968e-07	1.43176e-07	1.92946e-07	1.20552e-07	1.36165e-07	8.91052e-08	2.0355e-07	1.26307e-07	1.57662e-07	1.59918e-07	1.39996e-07	1.30908e-07	1.03202e-07	1.78229e-07	1.53396e-07	2.33769e-07	1.40502e-07	2.18544e-07	1.59807e-07	1.89086e-07	1.93396e-07	1.87363e-07	2.7641e-07	1.63398e-07	1.26579e-07	1.36985e-07	3.48401e-07	1.67942e-07	2.33133e-07	2.16728e-07	2.01545e-07
389.032	5.58476e-08	7.96782e-08	1.70742e-07	2.38593e-07	1.02936e-07	1.15655e-07	3.54766e-08	1.75548e-07	1.3927e-07	9.26705e-08	1.06917e-07	1.94861e-07	1.23349e-07	1.28038e-07	4.4591e-08	1.92336e-08	9.07265e-08	1.32456e-07	9.7283e-08	1.73115e-07	2.10868e-07	9.35487e-08	6.13261e-08	9.97215e-08	1.88367e-07	1.44911e-07	1.26207e-07	1.67946e-07	1.58519e-07	1.77709e-07	1.80748e-07	2.03911e-07	1.39223e-07	2.80296e-07	1.76855e-07	2.24379e-07	2.01086e-07	1.30166e-07	2.05908e-07	2.01622e-07	2.90969e-07	1.29891e-07	1.32144e-07	9.65822e-08	3.44054e-07	2.35798e-07	3.05587e-07	2.52828e-07	2.04061e-07
389.069	1.07432e-07	1.76801e-07	1.28369e-07	2.09724e-07	9.72461e-08	1.06294e-07	3.77464e-08	1.29131e-07	2.5167e-07	7.57175e-08	1.14576e-07	1.33165e-07	1.24328e-07	7.33489e-08	9.85521e-08	5.64771e-08	1.62789e-07	9.97215e-08	9.05055e-08	1.58624e-07	1.91334e-07	1.51088e-07	1.53234e-07	1.57652e-07	1.71703e-07	1.32962e-07	8.56253e-08	1.97717e-07	1.40431e-07	1.70383e-07	1.88072e-07	2.36338e-07	1.96369e-07	2.40742e-07	2.7147e-07	2.4153e-07	1.9543e-07	1.2897e-07	1.93947e-07	2.47188e-07	2.39758e-07	1.64015e-07	1.70378e-07	1.66769e-07	3.86444e-07	2.74882e-07	2.7585e-07	2.84214e-07	2.14521e-07
389.107	8.21837e-08	1.62445e-07	9.36589e-08	1.60609e-07	8.56252e-08	1.09623e-07	7.61356e-08	1.26554e-07	1.68184e-07	6.84191e-08	8.46157e-08	1.01206e-07	1.33714e-07	9.86334e-08	3.78034e-08	1.33176e-07	1.57027e-07	1.21359e-07	1.85635e-07	1.55966e-07	1.41577e-07	1.94675e-07	1.81506e-07	1.45836e-07	1.1509e-07	1.27276e-07	1.3294e-07	1.74919e-07	1.71206e-07	1.93115e-07	1.38099e-07	2.52776e-07	2.39382e-07	2.60042e-07	2.35859e-07	1.91409e-07	1.68292e-07	1.35134e-07	1.60325e-07	2.27402e-07	2.00412e-07	2.15741e-07	1.33875e-07	1.88008e-07	3.59226e-07	2.48873e-07	2.44289e-07	2.69376e-07	2.20154e-07
389.145	9.09739e-08	1.37967e-07	1.45708e-07	1.62526e-07	5.71239e-08	1.3604e-07	1.60443e-07	1.11909e-07	1.99408e-07	1.65959e-07	7.64962e-08	1.34469e-07	1.73406e-07	9.11078e-08	9.83437e-08	1.67154e-07	1.14435e-07	1.57225e-07	1.80139e-07	1.62975e-07	1.79417e-07	3.21088e-07	1.64401e-07	1.56222e-07	7.28766e-08	1.28566e-07	1.27276e-07	1.39493e-07	1.41503e-07	1.64208e-07	1.97111e-07	2.19582e-07	1.73967e-07	1.8141e-07	1.57281e-07	2.09785e-07	1.05431e-07	1.74922e-07	2.22783e-07	2.31849e-07	3.00394e-07	2.29896e-07	1.49245e-07	1.9655e-07	3.24581e-07	2.24818e-07	8.57479e-08	2.91135e-07	4.6587e-07
389.182	1.56663e-07	1.24524e-07	1.58435e-07	1.13153e-07	8.29422e-08	1.10817e-07	2.17529e-07	1.59928e-07	2.08567e-07	1.54028e-07	2.27776e-07	5.74743e-08	1.57393e-07	9.98403e-08	1.75626e-07	2.24959e-07	1.93559e-07	1.46906e-07	9.11078e-08	2.31339e-07	2.07482e-07	2.96031e-07	1.47699e-07	3.34638e-07	1.90995e-07	2.54235e-07	1.36915e-07	1.74894e-07	3.21147e-07	1.69209e-07	2.41174e-07	2.74989e-07	2.35174e-07	2.19376e-07	1.5316e-07	1.75385e-07	1.7016e-07	3.68981e-07	2.377e-07	2.32594e-07	2.26253e-07	3.65815e-07	2.26653e-07	1.90033e-07	4.02032e-07	3.48997e-07	2.70789e-07	3.35818e-07	5.3412e-07
389.22	1.06371e-07	1.27141e-07	9.06869e-08	1.80507e-07	1.20951e-07	1.45332e-07	2.27489e-07	1.62919e-07	1.94187e-07	2.02514e-07	2.02727e-07	1.21193e-07	1.93467e-07	1.45873e-07	2.10939e-07	2.34083e-07	2.41163e-07	1.66579e-07	1.0613e-07	2.34461e-07	1.66073e-07	1.63417e-07	1.58415e-07	2.47441e-07	3.08628e-07	2.83886e-07	1.96873e-07	1.75182e-07	3.27129e-07	2.0114e-07	2.04597e-07	3.04176e-07	2.84821e-07	3.24035e-07	2.43522e-07	1.29421e-07	2.77183e-07	3.77133e-07	3.15209e-07	2.55415e-07	2.81527e-07	2.91663e-07	2.32123e-07	1.89789e-07	3.87262e-07	3.77279e-07	2.97885e-07	3.26302e-07	4.39416e-07
389.257	9.06588e-08	7.46903e-08	9.98978e-08	1.32312e-07	1.38032e-07	1.57105e-07	1.72234e-07	1.55647e-07	1.50309e-07	1.39836e-07	1.66245e-07	1.73945e-07	2.22053e-07	1.29677e-07	2.19039e-07	2.55999e-07	1.60378e-07	1.1625e-07	8.39724e-08	2.32304e-07	1.63644e-07	1.61365e-07	1.59783e-07	1.2395e-07	2.35997e-07	1.9591e-07	2.92551e-07	1.8055e-07	2.25234e-07	2.35915e-07	2.75987e-07	2.25994e-07	3.02628e-07	2.65967e-07	2.51277e-07	1.7936e-07	2.67266e-07	3.16933e-07	3.04554e-07	3.30502e-07	2.86271e-07	2.17998e-07	2.17396e-07	2.23751e-07	3.80569e-07	3.15927e-07	2.37887e-07	2.83276e-07	3.30138e-07
389.295	8.99354e-08	9.27765e-08	9.42662e-08	9.29631e-08	1.3248e-07	1.05046e-07	1.02029e-07	1.12072e-07	8.80841e-08	1.79268e-07	1.52336e-07	2.34296e-07	2.6572e-07	3.28807e-08	2.14683e-07	2.69263e-07	1.22154e-07	1.40187e-07	1.15547e-07	2.15295e-07	1.62748e-07	1.73509e-07	1.76384e-07	1.66914e-07	2.16388e-07	2.34498e-07	2.88784e-07	1.65508e-07	1.59131e-07	1.15817e-07	2.99683e-07	1.60277e-07	2.94554e-07	2.49278e-07	3.37074e-07	2.32419e-07	2.09338e-07	2.17351e-07	3.06757e-07	3.03457e-07	2.93631e-07	2.05033e-07	1.50945e-07	1.51095e-07	4.19382e-07	2.68898e-07	1.6579e-07	2.32994e-07	2.24587e-07
389.332	8.93771e-08	1.12589e-07	1.07154e-07	5.8628e-08	7.35228e-08	9.94198e-08	1.46526e-07	1.02701e-07	6.19576e-08	8.57467e-08	1.94496e-07	2.18378e-07	2.38762e-07	1.12147e-07	1.73051e-07	2.44204e-07	9.57192e-08	1.36338e-07	2.07221e-07	2.226e-07	1.62665e-07	1.86894e-07	1.87393e-07	1.73194e-07	1.59274e-07	2.41838e-07	2.72884e-07	2.17066e-07	2.7338e-07	1.88101e-07	2.61842e-07	1.46198e-07	2.66831e-07	2.84936e-07	3.70392e-07	3.03014e-07	2.79938e-07	1.73455e-07	2.30054e-07	2.9145e-07	3.31312e-07	2.28128e-07	1.48482e-07	1.22798e-07	4.43721e-07	2.08399e-07	2.02586e-07	2.12899e-07	2.25298e-07
389.37	9.74517e-08	1.347e-07	1.38743e-07	1.14652e-07	3.35173e-08	8.38075e-08	2.11293e-07	1.57889e-07	8.78229e-08	1.32755e-07	1.65262e-07	2.1871e-07	1.8646e-07	2.3322e-07	1.88622e-07	1.58087e-07	1.20884e-07	1.85218e-07	1.98371e-07	2.13544e-07	2.25766e-07	1.66072e-07	2.14892e-07	1.51816e-07	1.77382e-07	2.65144e-07	3.10379e-07	2.42391e-07	2.63486e-07	1.92993e-07	2.76872e-07	1.34673e-07	2.95157e-07	2.22768e-07	2.75219e-07	2.94765e-07	2.73989e-07	2.51702e-07	2.60889e-07	3.5464e-07	3.27131e-07	2.07835e-07	1.65218e-07	1.24338e-07	3.51001e-07	2.79689e-07	2.43066e-07	2.20876e-07	2.43412e-07
389.407	6.96874e-08	1.06426e-07	1.35577e-07	1.51777e-07	7.21986e-08	3.19856e-08	1.20952e-07	1.22867e-07	1.79927e-07	1.26784e-07	1.51856e-07	2.23621e-07	2.06016e-07	2.28529e-07	2.20825e-07	1.10832e-07	1.71274e-07	1.66513e-07	1.63177e-07	2.60683e-07	2.35759e-07	1.80609e-07	1.84069e-07	1.16892e-07	2.12259e-07	2.11789e-07	2.6492e-07	3.05345e-07	2.18949e-07	1.97605e-07	2.76264e-07	1.48037e-07	2.73475e-07	2.6529e-07	2.63296e-07	2.16192e-07	2.21381e-07	2.68727e-07	2.43747e-07	2.94825e-07	2.71583e-07	2.19793e-07	1.95825e-07	1.36957e-07	2.84028e-07	2.44141e-07	2.70239e-07	2.67388e-07	3.01112e-07
389.445	1.07759e-07	1.22617e-07	1.11985e-07	1.36314e-07	1.12295e-07	5.10561e-08	1.35085e-07	4.17242e-08	1.42323e-07	1.23969e-07	1.5203e-07	1.53636e-07	1.7729e-07	1.74894e-07	1.95014e-07	1.84294e-07	1.72543e-07	1.31746e-07	1.81325e-07	2.52347e-07	2.16388e-07	1.45367e-07	1.71761e-07	1.19347e-07	2.15607e-07	1.85087e-07	2.07185e-07	2.83724e-07	2.18954e-07	2.29848e-07	3.07029e-07	2.15965e-07	2.69761e-07	2.47434e-07	2.46717e-07	2.26552e-07	2.31992e-07	3.04177e-07	2.67323e-07	1.85164e-07	2.3427e-07	2.14617e-07	2.23022e-07	1.18034e-07	2.5731e-07	3.14772e-07	3.32228e-07	2.88194e-07	2.49709e-07
389.482	1.26047e-07	1.2387e-07	8.88228e-08	2.59727e-07	1.2235e-07	4.20242e-08	1.19541e-07	1.01791e-07	1.05892e-07	1.1896e-07	1.1579e-07	2.71882e-07	2.11364e-07	1.46083e-07	2.23027e-07	1.60942e-07	1.88106e-07	1.6781e-07	1.42696e-07	2.41124e-07	1.95987e-07	1.41503e-07	1.74719e-07	1.39079e-07	2.90546e-07	1.8993e-07	2.82953e-07	2.57983e-07	1.96034e-07	3.31408e-07	3.13984e-07	2.30711e-07	3.01766e-07	2.4654e-07	3.97118e-07	3.61955e-07	2.43342e-07	3.02801e-07	2.67335e-07	2.37039e-07	3.04916e-07	3.04681e-07	2.21992e-07	1.85941e-07	3.17072e-07	3.10284e-07	3.02391e-07	2.73403e-07	1.81964e-07
389.52	2.45206e-07	6.55253e-08	2.14447e-07	2.24761e-07	1.06165e-07	8.24115e-08	1.15746e-07	1.27706e-07	1.20599e-07	1.29318e-07	1.53723e-07	2.79995e-07	2.43376e-07	1.21875e-07	1.85372e-07	1.12234e-07	1.70504e-07	2.34704e-07	1.64202e-07	2.11107e-07	3.79643e-07	1.59469e-07	3.09767e-07	2.61462e-07	3.3541e-07	2.47968e-07	3.41997e-07	3.27957e-07	3.23267e-07	3.60598e-07	2.51481e-07	2.46255e-07	2.90965e-07	2.28859e-07	4.11914e-07	2.51981e-07	3.55625e-07	2.50128e-07	2.6123e-07	3.35809e-07	3.5372e-07	3.27998e-07	2.71046e-07	2.51012e-07	4.43445e-07	3.19529e-07	3.84167e-07	3.00704e-07	2.21389e-07
389.557	3.37027e-07	1.10673e-07	1.78173e-07	1.53275e-07	1.44696e-07	1.42677e-07	2.05852e-07	6.7593e-08	1.82482e-07	2.72627e-07	1.33241e-07	1.96419e-07	1.49102e-07	2.30864e-07	2.35964e-07	2.13185e-07	2.3068e-07	1.87448e-07	2.70237e-07	2.32337e-07	3.22908e-07	1.32949e-07	2.15708e-07	3.07603e-07	3.70958e-07	3.85498e-07	3.10919e-07	2.84216e-07	2.44433e-07	2.74241e-07	2.74545e-07	3.58981e-07	4.54453e-07	2.94917e-07	3.92618e-07	2.15834e-07	2.84245e-07	3.26237e-07	3.5694e-07	2.75117e-07	2.73325e-07	3.22301e-07	3.12088e-07	3.19063e-07	3.67393e-07	2.98385e-07	3.14067e-07	3.31534e-07	2.04619e-07
389.595	2.24661e-07	1.4821e-07	1.24694e-07	1.47902e-07	1.47242e-07	1.21502e-07	1.80276e-07	4.0101e-08	1.58034e-07	2.11254e-07	8.41906e-08	1.65614e-07	1.67199e-07	2.18472e-07	1.6423e-07	1.33241e-07	2.20385e-07	1.57183e-07	2.7638e-07	2.52164e-07	2.19793e-07	1.96636e-07	1.92374e-07	2.86923e-07	3.43707e-07	3.44353e-07	2.58939e-07	3.19772e-07	2.82706e-07	2.2014e-07	2.60696e-07	3.09767e-07	3.76663e-07	3.21595e-07	3.94555e-07	2.41464e-07	2.51388e-07	3.13493e-07	2.83458e-07	2.26253e-07	2.50081e-07	2.4013e-07	2.70056e-07	3.06422e-07	3.0296e-07	2.52448e-07	2.8656e-07	2.7162e-07	2.08607e-07
389.632	1.8382e-07	1.66148e-07	1.48362e-07	1.18902e-07	1.30195e-07	1.74894e-07	1.52229e-07	1.48021e-07	1.8078e-07	9.80962e-08	1.2085e-07	8.23171e-08	2.1857e-07	1.67608e-07	1.58143e-07	1.09227e-07	2.09262e-07	1.65151e-07	2.04303e-07	1.81499e-07	2.16419e-07	2.08534e-07	1.74235e-07	2.60945e-07	3.08207e-07	2.68206e-07	2.00112e-07	2.80157e-07	2.6765e-07	2.15547e-07	2.22892e-07	2.74998e-07	3.58098e-07	3.40014e-07	3.38587e-07	2.5944e-07	2.64684e-07	2.07488e-07	2.88932e-07	2.11403e-07	2.58733e-07	2.23135e-07	2.42123e-07	3.62481e-07	2.83785e-07	3.0173e-07	2.26559e-07	2.67824e-07	1.8246e-07
389.67	1.62277e-07	2.02482e-07	2.06727e-07	1.0713e-07	1.22712e-07	1.82858e-07	1.90965e-07	1.5681e-07	1.92309e-07	1.05523e-07	8.45903e-08	1.78302e-07	2.70897e-07	1.62515e-07	1.26187e-07	1.17222e-07	1.55527e-07	1.22888e-07	1.5263e-07	1.57644e-07	2.86949e-07	1.59502e-07	1.76241e-07	2.47309e-07	2.2594e-07	2.07634e-07	2.24458e-07	2.35108e-07	2.58068e-07	2.67013e-07	3.36798e-07	2.91656e-07	2.85079e-07	3.16031e-07	2.88115e-07	2.57931e-07	2.51977e-07	1.77661e-07	2.19503e-07	2.25989e-07	2.21792e-07	1.8922e-07	1.95411e-07	4.44092e-07	2.98616e-07	2.45077e-07	1.69888e-07	2.29327e-07	1.60144e-07
389.707	2.1002e-07	1.27703e-07	1.88429e-07	1.453e-07	9.05338e-08	1.97553e-07	1.91105e-07	1.61038e-07	1.19874e-07	1.23572e-07	1.18491e-07	1.34737e-07	2.12516e-07	1.8101e-07	5.57494e-08	1.01555e-07	1.81076e-07	1.32401e-07	1.36978e-07	1.90382e-07	1.99581e-07	1.8491e-07	2.01145e-07	2.29297e-07	1.86962e-07	1.86648e-07	2.40962e-07	2.59381e-07	2.24745e-07	2.34294e-07	2.67297e-07	3.01248e-07	2.53094e-07	2.71244e-07	2.17277e-07	2.36469e-07	2.20076e-07	1.78458e-07	2.1508e-07	1.79576e-07	2.09236e-07	2.08116e-07	2.31188e-07	6.47836e-07	3.06243e-07	2.42058e-07	1.96594e-07	2.95944e-07	1.59954e-07
389.745	1.73732e-07	1.35055e-07	1.74665e-07	1.38584e-07	1.07152e-07	1.78039e-07	1.58761e-07	1.53235e-07	1.09766e-07	1.16091e-07	1.53871e-07	1.25912e-07	1.56127e-07	2.10537e-07	1.23914e-07	7.68598e-08	2.34825e-07	1.26579e-07	1.20913e-07	1.77481e-07	1.68799e-07	1.90108e-07	2.17551e-07	2.58492e-07	1.68469e-07	1.76386e-07	2.42053e-07	2.85246e-07	2.48661e-07	1.89014e-07	2.39733e-07	2.23348e-07	2.50319e-07	2.54955e-07	2.40715e-07	2.06756e-07	2.15856e-07	2.27607e-07	2.57364e-07	1.94137e-07	2.84895e-07	1.97116e-07	1.94537e-07	9.11176e-07	3.12172e-07	2.24308e-07	1.87013e-07	2.7808e-07	1.86969e-07
389.782	1.47407e-07	1.41911e-07	1.50522e-07	1.69995e-07	1.50743e-07	1.70929e-07	1.74577e-07	1.24198e-07	1.20279e-07	1.83424e-07	1.93715e-07	1.53472e-07	1.53315e-07	2.37956e-07	1.76523e-07	6.80988e-08	1.83438e-07	7.1518e-08	9.04467e-08	1.79753e-07	2.32505e-07	2.04124e-07	1.62901e-07	2.50036e-07	2.06178e-07	2.51377e-07	2.43579e-07	2.42765e-07	2.30219e-07	2.30281e-07	2.35681e-07	2.08669e-07	1.989e-07	2.34913e-07	2.62839e-07	2.55991e-07	2.56512e-07	2.53712e-07	2.8004e-07	1.84608e-07	2.26134e-07	1.74039e-07	1.6671e-07	1.37906e-06	2.62891e-07	1.47535e-07	1.75899e-07	2.88152e-07	1.99712e-07
389.82	1.32052e-07	1.2886e-07	1.94262e-07	1.91101e-07	1.98399e-07	1.24567e-07	2.05237e-07	1.4391e-07	1.43952e-07	1.80869e-07	1.92729e-07	1.61572e-07	1.47148e-07	1.77557e-07	1.72444e-07	1.10891e-07	2.3165e-07	8.6611e-08	1.67578e-07	2.19546e-07	2.27988e-07	1.86369e-07	1.43222e-07	2.47539e-07	1.95992e-07	2.37524e-07	1.91189e-07	2.86559e-07	2.13418e-07	2.52873e-07	2.14357e-07	3.53212e-07	2.31363e-07	3.00047e-07	2.56149e-07	2.94278e-07	2.79679e-07	4.70863e-07	4.17392e-07	1.93372e-07	2.07502e-07	1.47286e-07	1.16399e-07	1.78069e-06	2.2785e-07	1.59236e-07	2.54956e-07	2.67445e-07	2.03983e-07
389.857	1.22024e-07	1.09229e-07	3.23779e-07	1.83687e-07	2.0641e-07	1.56358e-07	2.49969e-07	1.8228e-07	1.86075e-07	2.46369e-07	1.87447e-07	2.05567e-07	2.52578e-07	1.48546e-07	1.60832e-07	1.3791e-07	2.49969e-07	1.53403e-07	2.11828e-07	1.66388e-07	2.40644e-07	2.50437e-07	3.44954e-07	3.57163e-07	1.83447e-07	1.87817e-07	2.64898e-07	4.31248e-07	1.92544e-07	2.58026e-07	4.08859e-07	4.03104e-07	3.06772e-07	3.4224e-07	2.62011e-07	2.73633e-07	3.71772e-07	3.82497e-07	3.8155e-07	2.78984e-07	3.3354e-07	1.53167e-07	1.84506e-07	1.67088e-06	2.05769e-07	1.03527e-07	2.39988e-07	2.66247e-07	2.62506e-07
389.895	1.98885e-07	2.29353e-07	2.50047e-07	1.74458e-07	1.87416e-07	2.62167e-07	2.28054e-07	2.105e-07	1.56419e-07	2.6209e-07	2.64066e-07	1.5939e-07	1.94766e-07	2.52871e-07	1.75501e-07	1.3604e-07	2.16862e-07	2.42053e-07	2.10537e-07	1.48217e-07	2.28646e-07	1.60582e-07	3.08099e-07	3.80078e-07	2.14889e-07	2.83082e-07	2.99469e-07	4.13198e-07	2.46489e-07	1.87674e-07	3.61883e-07	3.07443e-07	2.81688e-07	2.81768e-07	2.70032e-07	2.64639e-07	3.51099e-07	3.39859e-07	3.31728e-07	2.40714e-07	3.12945e-07	2.88038e-07	2.83468e-07	1.40476e-06	3.53902e-07	2.70382e-07	2.20215e-07	3.66284e-07	2.56244e-07
389.933	1.28036e-07	2.43029e-07	2.21348e-07	1.51691e-07	2.41857e-07	2.96288e-07	2.64262e-07	1.56855e-07	1.63507e-07	2.70049e-07	1.77754e-07	1.28669e-07	1.94409e-07	2.76043e-07	1.87881e-07	1.83291e-07	1.96509e-07	2.57906e-07	1.81752e-07	1.14066e-07	1.71636e-07	1.71718e-07	2.55103e-07	3.46266e-07	2.14917e-07	2.56756e-07	3.11807e-07	3.23793e-07	2.81054e-07	1.66885e-07	3.34776e-07	3.06394e-07	2.78704e-07	2.43747e-07	2.33347e-07	2.05522e-07	2.4939e-07	3.02391e-07	3.48559e-07	1.98967e-07	3.20989e-07	2.62156e-07	2.63784e-07	1.1568e-06	2.7879e-07	3.06704e-07	2.72103e-07	3.54248e-07	2.27905e-07
389.97	1.70876e-07	2.27061e-07	2.47872e-07	1.89545e-07	2.33767e-07	1.97307e-07	2.65959e-07	1.81858e-07	2.06373e-07	2.53842e-07	1.76924e-07	1.63631e-07	1.30628e-07	2.71272e-07	1.40288e-07	1.71127e-07	2.04857e-07	2.40155e-07	2.12113e-07	1.63233e-07	1.53723e-07	2.29804e-07	1.99712e-07	2.87982e-07	2.33864e-07	2.38377e-07	2.99709e-07	2.79682e-07	2.40355e-07	1.18004e-07	3.56087e-07	2.58559e-07	2.24372e-07	2.14447e-07	2.31082e-07	2.21479e-07	2.36473e-07	2.17869e-07	2.66882e-07	2.03196e-07	3.08423e-07	1.83867e-07	2.25647e-07	1.03264e-06	2.83317e-07	2.38769e-07	2.46948e-07	2.37152e-07	1.9749e-07
390.008	1.74223e-07	2.65273e-07	2.29837e-07	1.97408e-07	2.29734e-07	2.13944e-07	2.11506e-07	1.72852e-07	2.42367e-07	2.18117e-07	2.81248e-07	1.82746e-07	1.38978e-07	2.56111e-07	2.49926e-07	2.01377e-07	2.08467e-07	2.38255e-07	1.95404e-07	1.95402e-07	1.60485e-07	2.03818e-07	2.40969e-07	2.85107e-07	2.80573e-07	2.73602e-07	2.02232e-07	2.85744e-07	2.5638e-07	7.98712e-08	2.76306e-07	2.27419e-07	2.4283e-07	2.07476e-07	2.09098e-07	2.03129e-07	2.32418e-07	1.65122e-07	1.7431e-07	1.96263e-07	2.48469e-07	2.42181e-07	2.59394e-07	9.27855e-07	2.67203e-07	1.7976e-07	2.30593e-07	2.1473e-07	1.76479e-07
390.045	1.82836e-07	2.36896e-07	1.42027e-07	2.13017e-07	1.88885e-07	1.98379e-07	1.62265e-07	1.33028e-07	2.96805e-07	1.47063e-07	2.22533e-07	2.19348e-07	1.79901e-07	2.74334e-07	2.40123e-07	2.06591e-07	1.87443e-07	2.5044e-07	2.6349e-07	2.35708e-07	2.24078e-07	2.34788e-07	2.14512e-07	2.51461e-07	2.82302e-07	2.50053e-07	2.06413e-07	2.59612e-07	2.57595e-07	1.45053e-07	2.79574e-07	2.41417e-07	2.0796e-07	2.48917e-07	1.82976e-07	1.51939e-07	1.37947e-07	1.86054e-07	1.59507e-07	1.90826e-07	3.12185e-07	2.48665e-07	3.05818e-07	8.40159e-07	2.3724e-07	1.44592e-07	2.0789e-07	1.51406e-07	2.55705e-07
390.082	2.68738e-07	2.66762e-07	1.86075e-07	2.21202e-07	1.97985e-07	1.88643e-07	1.58423e-07	2.10088e-07	2.73008e-07	1.71121e-07	1.91399e-07	1.78329e-07	2.21785e-07	2.1754e-07	1.83619e-07	2.01227e-07	2.33024e-07	2.02727e-07	2.85052e-07	2.57847e-07	2.85294e-07	2.37773e-07	2.33616e-07	2.58137e-07	2.33268e-07	2.46706e-07	2.29311e-07	2.58492e-07	2.02986e-07	2.70234e-07	2.37679e-07	1.73881e-07	2.16281e-07	3.0762e-07	1.65433e-07	1.5927e-07	2.32469e-07	1.36641e-07	1.92774e-07	2.00869e-07	2.3521e-07	2.04811e-07	2.68556e-07	7.45556e-07	1.86978e-07	1.9472e-07	2.04606e-07	1.53426e-07	3.02926e-07
390.12	2.35195e-07	2.27874e-07	1.69074e-07	2.09601e-07	1.64966e-07	1.71762e-07	1.15746e-07	2.51715e-07	2.73409e-07	2.14917e-07	2.36621e-07	1.92801e-07	2.32e-07	2.25704e-07	2.27168e-07	2.40616e-07	2.86538e-07	1.69659e-07	3.05227e-07	2.75167e-07	2.24471e-07	1.98417e-07	2.70936e-07	2.8881e-07	2.47886e-07	2.20181e-07	2.15773e-07	2.49151e-07	1.69433e-07	2.96296e-07	2.56487e-07	1.99201e-07	2.44574e-07	2.36006e-07	2.61863e-07	1.83617e-07	2.72175e-07	1.36035e-07	1.41232e-07	2.00494e-07	2.8559e-07	1.66371e-07	2.4729e-07	6.44061e-07	1.83084e-07	1.47493e-07	1.96894e-07	2.0151e-07	2.57705e-07
390.158	2.30427e-07	2.50838e-07	1.46112e-07	1.77406e-07	2.09897e-07	1.95072e-07	1.4099e-07	3.0222e-07	2.52958e-07	1.87417e-07	1.72253e-07	2.44834e-07	1.94444e-07	2.89599e-07	2.47307e-07	2.51699e-07	3.4505e-07	2.40892e-07	2.46855e-07	2.83621e-07	2.08708e-07	2.03818e-07	2.2295e-07	2.70791e-07	4.29453e-07	2.26595e-07	2.60985e-07	2.87132e-07	2.17991e-07	2.3366e-07	2.38496e-07	2.95111e-07	2.84341e-07	2.39194e-07	2.9378e-07	2.00139e-07	2.4471e-07	1.97117e-07	1.86965e-07	1.73427e-07	2.18655e-07	1.62944e-07	2.54869e-07	6.42975e-07	3.79701e-07	2.56416e-07	2.36224e-07	3.12202e-07	2.07712e-07
390.195	2.10829e-07	2.93821e-07	1.46032e-07	3.29111e-07	2.86265e-07	2.04137e-07	2.07e-07	3.50652e-07	3.55642e-07	2.39225e-07	2.169e-07	2.36719e-07	1.97967e-07	3.14917e-07	2.51085e-07	2.93317e-07	3.22497e-07	2.91965e-07	2.54651e-07	3.97287e-07	1.27991e-07	4.02681e-07	3.18686e-07	3.5443e-07	4.69554e-07	2.12075e-07	2.73849e-07	3.08085e-07	1.94971e-07	2.87517e-07	2.4884e-07	3.89176e-07	2.65626e-07	3.49196e-07	2.86642e-07	3.83889e-07	2.5703e-07	2.16174e-07	2.02786e-07	1.64034e-07	2.07339e-07	2.20558e-07	2.50154e-07	5.49184e-07	3.84401e-07	2.55305e-07	1.84399e-07	3.17535e-07	3.36558e-07
390.233	1.74223e-07	2.63554e-07	1.69369e-07	2.79819e-07	2.38935e-07	2.17846e-07	1.97904e-07	4.02717e-07	3.0444e-07	3.424e-07	2.93068e-07	2.07459e-07	1.75237e-07	3.06541e-07	2.9959e-07	2.84339e-07	2.69816e-07	3.61161e-07	2.13903e-07	3.81183e-07	2.02084e-07	3.95506e-07	3.01892e-07	3.14083e-07	3.16074e-07	3.60563e-07	2.65267e-07	2.59978e-07	2.36582e-07	3.35224e-07	2.59453e-07	3.29993e-07	2.3427e-07	2.87183e-07	2.67819e-07	3.65152e-07	3.27194e-07	2.27587e-07	2.13988e-07	1.27666e-07	2.02522e-07	3.29719e-07	2.57625e-07	5.73479e-07	3.28088e-07	3.1708e-07	1.36348e-07	2.88179e-07	3.08601e-07
390.27	2.45126e-07	2.74317e-07	1.84147e-07	2.7593e-07	2.38869e-07	2.03914e-07	2.24742e-07	3.37767e-07	3.62777e-07	2.50486e-07	2.72513e-07	2.09249e-07	2.21222e-07	2.16944e-07	3.01985e-07	3.22458e-07	2.13647e-07	3.02104e-07	1.9274e-07	3.21818e-07	2.1244e-07	3.28058e-07	3.26088e-07	3.41106e-07	2.86364e-07	2.91881e-07	2.53618e-07	2.88799e-07	2.02566e-07	2.93411e-07	2.9122e-07	2.4554e-07	1.85696e-07	2.28294e-07	2.18657e-07	1.78397e-07	2.45627e-07	2.26401e-07	2.08756e-07	1.38164e-07	1.83838e-07	3.14452e-07	2.50443e-07	5.5033e-07	2.41594e-07	2.80001e-07	1.53517e-07	2.53903e-07	2.1936e-07
390.308	2.16583e-07	2.2262e-07	1.92567e-07	2.56411e-07	1.80023e-07	1.93994e-07	2.14722e-07	2.42913e-07	2.88028e-07	2.07003e-07	2.01436e-07	2.02489e-07	2.86226e-07	2.12636e-07	2.98123e-07	2.68801e-07	2.32054e-07	2.48504e-07	1.99171e-07	3.04146e-07	2.76485e-07	2.56972e-07	3.86522e-07	2.79889e-07	2.74969e-07	2.62009e-07	2.56478e-07	2.40774e-07	2.50765e-07	2.42843e-07	2.83567e-07	2.66521e-07	2.72597e-07	2.19951e-07	2.35826e-07	1.67182e-07	1.6479e-07	2.22482e-07	1.53638e-07	2.08714e-07	2.62747e-07	2.90025e-07	1.8109e-07	4.77888e-07	2.31035e-07	2.92998e-07	2.11181e-07	2.41193e-07	1.99992e-07
390.345	2.24201e-07	1.7353e-07	2.28977e-07	2.09104e-07	1.9487e-07	2.27988e-07	2.40777e-07	2.69209e-07	2.12782e-07	1.90079e-07	1.73421e-07	1.83679e-07	2.41708e-07	2.06448e-07	3.22835e-07	3.14916e-07	2.24566e-07	2.23413e-07	2.21546e-07	3.20836e-07	2.47359e-07	2.39073e-07	3.19769e-07	3.11557e-07	2.18149e-07	2.28859e-07	2.14847e-07	2.3768e-07	2.10834e-07	2.08166e-07	3.23504e-07	2.72335e-07	2.45304e-07	1.66919e-07	2.86932e-07	1.87096e-07	1.58422e-07	1.82811e-07	1.38989e-07	2.60252e-07	2.43181e-07	2.13658e-07	2.22205e-07	4.33947e-07	1.86943e-07	2.47407e-07	2.096e-07	2.08542e-07	2.25883e-07
390.383	2.4621e-07	1.82277e-07	2.54979e-07	1.94117e-07	1.91407e-07	2.80334e-07	2.52812e-07	2.44403e-07	1.96109e-07	2.62335e-07	1.85621e-07	1.76885e-07	2.38608e-07	2.70998e-07	2.92197e-07	3.14406e-07	2.42119e-07	2.34079e-07	2.19997e-07	3.03866e-07	2.10955e-07	2.87659e-07	2.79286e-07	2.59489e-07	2.03069e-07	2.08946e-07	2.01105e-07	2.87731e-07	2.17338e-07	3.09143e-07	3.16098e-07	2.43922e-07	2.59247e-07	1.91193e-07	2.69848e-07	2.45868e-07	2.00181e-07	1.51207e-07	2.0245e-07	2.34293e-07	1.52544e-07	1.68624e-07	1.49984e-07	4.25152e-07	1.97315e-07	2.55317e-07	1.77276e-07	1.66204e-07	2.23822e-07
390.42	2.43676e-07	1.3409e-07	2.0623e-07	2.36876e-07	2.45632e-07	2.34428e-07	2.69811e-07	2.3635e-07	2.32307e-07	2.53803e-07	3.14753e-07	1.35686e-07	2.57799e-07	2.79216e-07	2.23679e-07	2.27608e-07	3.16808e-07	2.2667e-07	2.90427e-07	2.959e-07	2.24765e-07	2.6527e-07	3.12746e-07	2.51409e-07	1.97246e-07	2.55591e-07	1.92062e-07	3.16044e-07	2.63442e-07	3.22636e-07	3.11238e-07	2.43793e-07	2.77459e-07	2.33302e-07	1.72615e-07	1.37858e-07	1.93206e-07	1.5829e-07	1.94498e-07	1.9558e-07	1.31315e-07	1.56501e-07	1.61523e-07	4.15149e-07	1.76981e-07	2.17138e-07	1.87832e-07	1.78039e-07	2.23608e-07
390.458	2.37756e-07	1.24431e-07	1.26459e-07	2.58728e-07	2.13313e-07	2.1755e-07	2.66875e-07	1.90661e-07	2.54988e-07	1.77819e-07	2.30638e-07	1.36102e-07	3.47455e-07	2.7446e-07	2.09367e-07	2.05454e-07	2.53423e-07	3.24736e-07	3.07081e-07	2.62674e-07	2.58731e-07	2.71792e-07	3.5851e-07	2.65461e-07	2.54972e-07	3.05e-07	2.02366e-07	2.81552e-07	2.58565e-07	2.72325e-07	2.24373e-07	2.8403e-07	2.88329e-07	2.23769e-07	1.32123e-07	1.14815e-07	1.97554e-07	1.88355e-07	2.34473e-07	1.30635e-07	1.26175e-07	1.93888e-07	1.89792e-07	3.64797e-07	1.92574e-07	2.20742e-07	1.63768e-07	1.86081e-07	2.21624e-07
390.495	2.60327e-07	1.80287e-07	2.22948e-07	2.3107e-07	1.73056e-07	2.61775e-07	2.75687e-07	1.88509e-07	2.59133e-07	2.57192e-07	3.12353e-07	2.41459e-07	3.17694e-07	2.33251e-07	2.41721e-07	1.84931e-07	2.70113e-07	2.96901e-07	3.39007e-07	2.97672e-07	3.74016e-07	2.4349e-07	3.50316e-07	2.48203e-07	2.93851e-07	2.94211e-07	3.73938e-07	2.1987e-07	3.28296e-07	2.48578e-07	1.83181e-07	2.39549e-07	2.20475e-07	2.44127e-07	1.81929e-07	1.97399e-07	1.44408e-07	1.67773e-07	2.70214e-07	1.51857e-07	1.46417e-07	1.89059e-07	1.46132e-07	4.97018e-07	2.39089e-07	3.06174e-07	1.51954e-07	1.68163e-07	2.27997e-07
390.533	2.8032e-07	3.37767e-07	2.19434e-07	2.64548e-07	2.54886e-07	2.57912e-07	3.03014e-07	2.47839e-07	3.5641e-07	2.74035e-07	2.76276e-07	2.86838e-07	2.21581e-07	2.99482e-07	2.08162e-07	3.46663e-07	2.97706e-07	1.96218e-07	3.73428e-07	2.60697e-07	3.65576e-07	3.17925e-07	3.0495e-07	2.02883e-07	4.43099e-07	2.272e-07	3.48349e-07	2.46945e-07	2.75802e-07	2.38742e-07	2.31163e-07	3.60342e-07	2.19383e-07	3.96056e-07	2.1168e-07	2.89879e-07	1.96638e-07	3.73405e-07	2.04604e-07	1.59441e-07	1.8346e-07	1.24026e-07	1.55298e-07	4.93251e-07	3.24778e-07	2.7406e-07	1.58278e-07	2.47347e-07	2.33759e-07
390.57	2.44205e-07	2.71272e-07	3.01403e-07	2.86052e-07	3.09236e-07	2.33863e-07	2.80157e-07	4.06347e-07	2.65522e-07	2.80017e-07	2.78002e-07	3.64248e-07	2.84811e-07	2.49826e-07	1.79048e-07	3.11684e-07	2.60961e-07	2.46635e-07	3.05643e-07	3.05332e-07	2.76474e-07	4.09649e-07	4.46514e-07	2.01016e-07	3.66576e-07	2.1523e-07	2.8984e-07	2.99666e-07	1.75638e-07	2.23497e-07	2.49854e-07	2.54868e-07	3.10244e-07	3.82838e-07	3.34828e-07	3.38315e-07	2.02197e-07	3.74674e-07	2.25492e-07	1.9613e-07	1.73763e-07	1.23798e-07	1.60383e-07	3.9793e-07	2.59901e-07	1.67616e-07	1.61154e-07	2.51322e-07	3.0975e-07
390.608	2.06459e-07	2.55803e-07	3.5124e-07	2.90635e-07	2.15665e-07	2.10795e-07	3.11185e-07	3.75698e-07	2.86013e-07	2.46753e-07	2.61465e-07	3.26858e-07	2.23416e-07	1.977e-07	2.7122e-07	2.4349e-07	2.15093e-07	2.5892e-07	2.57236e-07	1.7155e-07	2.95677e-07	3.48494e-07	4.23717e-07	1.95166e-07	3.08515e-07	2.48222e-07	3.06613e-07	2.77741e-07	1.7756e-07	2.4499e-07	2.1e-07	2.18227e-07	3.05108e-07	3.09512e-07	2.34084e-07	3.59596e-07	1.6452e-07	3.20046e-07	2.15559e-07	1.6122e-07	1.59447e-07	1.24548e-07	1.86135e-07	4.08935e-07	2.4288e-07	1.93784e-07	1.85003e-07	2.41343e-07	1.97264e-07
390.645	1.88085e-07	2.20827e-07	4.09556e-07	3.09531e-07	2.05638e-07	1.75973e-07	3.3537e-07	3.52942e-07	2.91397e-07	2.24806e-07	2.14796e-07	2.92929e-07	2.46191e-07	2.4187e-07	3.08309e-07	2.37266e-07	2.07133e-07	2.27488e-07	2.09557e-07	1.43359e-07	3.12689e-07	3.2876e-07	3.36911e-07	1.56031e-07	2.53311e-07	2.27021e-07	2.98768e-07	2.90907e-07	1.81112e-07	2.785e-07	2.30224e-07	1.8511e-07	2.78048e-07	3.10911e-07	2.40876e-07	3.09853e-07	2.13112e-07	2.44128e-07	1.85071e-07	1.65515e-07	1.47368e-07	1.19575e-07	2.39283e-07	3.71259e-07	2.2046e-07	1.16622e-07	2.22491e-07	2.42616e-07	1.6637e-07
390.683	2.61243e-07	2.40164e-07	3.39486e-07	3.36361e-07	2.31907e-07	2.09949e-07	3.21832e-07	3.09978e-07	2.79938e-07	1.82455e-07	2.54176e-07	2.9487e-07	2.42109e-07	2.54027e-07	3.19413e-07	3.2038e-07	2.1187e-07	2.39687e-07	2.34338e-07	2.04806e-07	2.52112e-07	2.93288e-07	3.35413e-07	1.68066e-07	1.87647e-07	3.18375e-07	2.69136e-07	2.68225e-07	2.14113e-07	3.00615e-07	2.80719e-07	1.73796e-07	2.74971e-07	2.69713e-07	2.51836e-07	3.00731e-07	1.59956e-07	2.72524e-07	1.75981e-07	2.33514e-07	1.7255e-07	1.44612e-07	3.1525e-07	3.33554e-07	2.01764e-07	7.35112e-08	1.73586e-07	1.58408e-07	1.54675e-07
390.72	2.40593e-07	2.71965e-07	3.81213e-07	2.58181e-07	2.6994e-07	2.17531e-07	3.47211e-07	3.01045e-07	2.71578e-07	1.83289e-07	2.66252e-07	2.8248e-07	2.84821e-07	3.22935e-07	2.66233e-07	3.06272e-07	2.11107e-07	2.46265e-07	2.65964e-07	2.63455e-07	2.35292e-07	2.39717e-07	2.7632e-07	2.86035e-07	2.25674e-07	2.99146e-07	3.16288e-07	2.86138e-07	2.93411e-07	2.65816e-07	2.94555e-07	2.0954e-07	3.09875e-07	2.95552e-07	2.01443e-07	2.72772e-07	1.8198e-07	2.58044e-07	1.65051e-07	2.13497e-07	2.17904e-07	1.26501e-07	2.75965e-07	4.06757e-07	1.73694e-07	1.25538e-07	2.2006e-07	2.11242e-07	1.4972e-07
390.758	2.66877e-07	3.48328e-07	3.73168e-07	2.61116e-07	3.01198e-07	2.38683e-07	3.11772e-07	2.85105e-07	3.02456e-07	2.16983e-07	2.90886e-07	2.59247e-07	3.42948e-07	3.42467e-07	2.45302e-07	3.42246e-07	1.94499e-07	3.05746e-07	3.42004e-07	2.88055e-07	3.10739e-07	2.43586e-07	2.81749e-07	3.21655e-07	2.73377e-07	2.97795e-07	2.68995e-07	3.2128e-07	2.3244e-07	2.67342e-07	3.19786e-07	1.80485e-07	2.71971e-07	3.24662e-07	2.39637e-07	2.32838e-07	2.14633e-07	2.1064e-07	1.13806e-07	2.2872e-07	2.11794e-07	1.45623e-07	2.6261e-07	3.38901e-07	1.38208e-07	1.59154e-07	2.22673e-07	1.81682e-07	1.4143e-07
390.795	2.99161e-07	3.7062e-07	3.31793e-07	2.8482e-07	3.07584e-07	2.23508e-07	3.15781e-07	2.75352e-07	3.39411e-07	3.16286e-07	2.60908e-07	2.72477e-07	3.42935e-07	3.34238e-07	2.61722e-07	3.15925e-07	2.63285e-07	3.07665e-07	3.42437e-07	2.86556e-07	2.94222e-07	2.97671e-07	2.83806e-07	3.17458e-07	2.83515e-07	2.99915e-07	2.76707e-07	3.01926e-07	2.57226e-07	2.64116e-07	3.03483e-07	1.82351e-07	2.68383e-07	2.85398e-07	3.05736e-07	1.98122e-07	2.16235e-07	1.96531e-07	9.20013e-08	2.5424e-07	1.99868e-07	1.83533e-07	2.4413e-07	3.46368e-07	1.96534e-07	2.22152e-07	2.16282e-07	2.15292e-07	1.38592e-07
390.833	3.11756e-07	4.00186e-07	2.57168e-07	2.64801e-07	3.32947e-07	2.60577e-07	3.58841e-07	2.93897e-07	3.68704e-07	3.15256e-07	3.65197e-07	2.90384e-07	4.24876e-07	3.50103e-07	3.33385e-07	3.07927e-07	3.6185e-07	3.45027e-07	3.68488e-07	3.91582e-07	3.00981e-07	3.04376e-07	3.26373e-07	3.24089e-07	3.59656e-07	2.36099e-07	3.74988e-07	3.49079e-07	2.74968e-07	2.81413e-07	3.82761e-07	2.44112e-07	2.91896e-07	2.88703e-07	2.99078e-07	2.65148e-07	1.93034e-07	2.09194e-07	1.2794e-07	3.30495e-07	2.19912e-07	3.0195e-07	2.30477e-07	2.93223e-07	3.05748e-07	2.82392e-07	2.89404e-07	2.83457e-07	1.55135e-07
390.87	3.87018e-07	4.15168e-07	2.93415e-07	3.00211e-07	4.0312e-07	4.65153e-07	3.84714e-07	3.86469e-07	4.42385e-07	3.3477e-07	4.19787e-07	2.18759e-07	4.07326e-07	4.57355e-07	3.00204e-07	3.5608e-07	4.17718e-07	3.24959e-07	4.28227e-07	4.81694e-07	4.77973e-07	2.8403e-07	3.70722e-07	3.24695e-07	3.36897e-07	3.17558e-07	3.96684e-07	3.18607e-07	4.00842e-07	2.79322e-07	3.61159e-07	3.18604e-07	3.41302e-07	2.94269e-07	2.34376e-07	2.57797e-07	1.88549e-07	3.42894e-07	3.03155e-07	2.39232e-07	2.43596e-07	2.90185e-07	2.5502e-07	3.9086e-07	3.16132e-07	2.37548e-07	2.51615e-07	3.25577e-07	2.63133e-07
390.908	2.82095e-07	4.06458e-07	3.49113e-07	3.24901e-07	4.69289e-07	3.51219e-07	3.00244e-07	4.77802e-07	4.26888e-07	3.88714e-07	4.34946e-07	3.52567e-07	3.44353e-07	5.17467e-07	2.8759e-07	5.50732e-07	3.62272e-07	4.30131e-07	3.82598e-07	3.40212e-07	3.5473e-07	4.3269e-07	3.84315e-07	3.46357e-07	4.0473e-07	3.19847e-07	4.0023e-07	2.97199e-07	2.76863e-07	3.48163e-07	2.92758e-07	4.02078e-07	3.24419e-07	3.39806e-07	2.34567e-07	2.55071e-07	3.26586e-07	3.8338e-07	2.32476e-07	1.90086e-07	3.19268e-07	2.33131e-07	3.95976e-07	3.23376e-07	2.76787e-07	1.93402e-07	2.37959e-07	2.41479e-07	3.75186e-07
390.945	2.59683e-07	3.00786e-07	3.53171e-07	3.77886e-07	4.22811e-07	3.73662e-07	3.23165e-07	4.04125e-07	4.49918e-07	4.48536e-07	4.29185e-07	3.41469e-07	3.27902e-07	4.74278e-07	3.28979e-07	4.91593e-07	3.66758e-07	3.69017e-07	3.52316e-07	2.53582e-07	3.6281e-07	3.51689e-07	3.19875e-07	2.96796e-07	4.00784e-07	2.99905e-07	3.38316e-07	2.78082e-07	2.47089e-07	3.18202e-07	2.5865e-07	3.37386e-07	2.39789e-07	3.08992e-07	2.9134e-07	2.47797e-07	2.55979e-07	3.44436e-07	2.13698e-07	1.39843e-07	2.19589e-07	1.8801e-07	4.79667e-07	3.36611e-07	2.44907e-07	2.0245e-07	2.42123e-07	1.57154e-07	2.5384e-07
390.983	2.9396e-07	2.87659e-07	3.8395e-07	3.83012e-07	3.84544e-07	4.13179e-07	3.53239e-07	3.63217e-07	4.54843e-07	4.76166e-07	4.17507e-07	3.73314e-07	3.57053e-07	4.16018e-07	3.64373e-07	3.82852e-07	4.31451e-07	3.8537e-07	3.16459e-07	2.26462e-07	3.52316e-07	3.09093e-07	3.17393e-07	3.61597e-07	3.56897e-07	2.91988e-07	3.26469e-07	3.13989e-07	3.40017e-07	3.4301e-07	3.01664e-07	3.00984e-07	2.4876e-07	2.45235e-07	2.84714e-07	1.83991e-07	3.03881e-07	3.10861e-07	1.95131e-07	1.39179e-07	1.46874e-07	1.31798e-07	5.85359e-07	3.6883e-07	2.5084e-07	2.17651e-07	2.65787e-07	1.91416e-07	1.80908e-07
391.021	2.97313e-07	3.35386e-07	3.4542e-07	4.33219e-07	3.407e-07	4.13672e-07	3.32479e-07	3.19406e-07	4.13369e-07	3.61061e-07	3.92086e-07	3.84105e-07	3.75663e-07	4.11522e-07	3.65095e-07	3.30169e-07	4.05096e-07	3.76546e-07	3.22753e-07	3.04174e-07	3.44966e-07	2.67941e-07	3.27442e-07	3.10601e-07	2.77558e-07	3.06769e-07	3.33281e-07	3.55028e-07	3.37925e-07	3.2209e-07	2.52448e-07	2.83602e-07	2.76034e-07	2.89162e-07	2.36004e-07	1.75267e-07	2.99171e-07	2.56662e-07	1.73509e-07	1.78461e-07	1.46071e-07	1.43657e-07	7.15723e-07	3.62928e-07	1.68072e-07	2.35738e-07	2.42009e-07	1.43989e-07	2.37994e-07
391.058	3.66231e-07	2.65014e-07	2.90811e-07	4.03355e-07	3.74835e-07	3.67623e-07	3.63403e-07	2.87644e-07	4.37048e-07	3.29035e-07	3.81317e-07	3.34863e-07	4.17965e-07	3.93865e-07	3.58726e-07	3.50823e-07	3.37547e-07	3.6663e-07	3.39699e-07	3.37787e-07	3.46887e-07	3.7138e-07	3.46167e-07	3.00615e-07	3.58132e-07	3.09854e-07	3.34084e-07	3.22815e-07	3.0557e-07	2.75927e-07	2.5502e-07	2.36345e-07	3.3575e-07	2.86417e-07	2.20445e-07	2.19545e-07	2.69206e-07	2.52966e-07	2.07809e-07	2.10893e-07	1.18912e-07	1.50903e-07	8.81228e-07	3.01303e-07	1.64677e-07	2.31777e-07	2.39694e-07	1.2093e-07	2.84426e-07
391.095	3.44668e-07	2.64551e-07	3.13626e-07	3.45188e-07	4.08898e-07	3.9622e-07	3.73652e-07	3.70097e-07	4.30187e-07	3.3104e-07	3.57966e-07	3.42355e-07	3.98831e-07	4.21529e-07	3.62938e-07	3.37978e-07	3.88142e-07	3.94828e-07	3.68542e-07	3.39811e-07	2.77892e-07	3.64744e-07	3.55928e-07	3.28327e-07	3.17646e-07	3.22155e-07	3.31799e-07	2.95246e-07	3.17483e-07	2.76015e-07	2.32719e-07	2.6368e-07	3.17949e-07	2.65739e-07	2.2592e-07	2.39449e-07	2.34216e-07	2.18913e-07	2.09492e-07	2.71371e-07	1.24316e-07	1.3746e-07	1.17228e-06	2.80931e-07	1.81593e-07	2.19911e-07	2.44229e-07	1.27271e-07	2.44561e-07
391.133	3.15411e-07	2.69435e-07	3.34186e-07	3.5183e-07	3.96496e-07	3.76459e-07	4.19658e-07	3.60963e-07	4.12666e-07	3.4911e-07	3.80913e-07	3.34207e-07	4.26562e-07	4.45063e-07	3.41222e-07	3.90211e-07	3.88822e-07	3.52719e-07	3.53057e-07	3.55668e-07	3.73184e-07	3.67251e-07	3.93964e-07	2.81695e-07	3.4705e-07	2.99221e-07	3.21689e-07	3.01296e-07	3.1891e-07	3.9319e-07	2.70465e-07	2.65947e-07	2.18452e-07	2.52571e-07	2.22691e-07	1.51192e-07	2.86765e-07	2.61408e-07	1.99469e-07	2.14668e-07	1.9204e-07	1.49629e-07	1.58696e-06	3.55736e-07	1.81228e-07	2.59823e-07	2.07665e-07	2.06753e-07	2.35971e-07
391.171	3.4547e-07	3.4836e-07	3.18463e-07	3.2681e-07	4.37661e-07	3.47939e-07	4.71859e-07	3.52394e-07	3.88798e-07	3.69212e-07	3.27695e-07	3.36808e-07	5.83121e-07	3.66014e-07	4.22582e-07	3.54375e-07	4.02572e-07	3.80311e-07	3.51673e-07	3.53933e-07	3.74433e-07	4.03826e-07	5.16458e-07	4.04591e-07	3.59063e-07	3.03197e-07	3.76178e-07	2.55752e-07	3.64103e-07	4.12579e-07	3.40582e-07	3.20379e-07	2.97536e-07	2.13497e-07	3.74483e-07	2.48786e-07	3.60948e-07	2.38994e-07	2.00524e-07	2.38438e-07	2.98783e-07	9.97942e-08	2.23088e-06	4.52581e-07	2.38221e-07	3.14474e-07	2.634e-07	2.22015e-07	3.2008e-07
391.208	3.27606e-07	4.09927e-07	3.07547e-07	4.59261e-07	4.3931e-07	4.62586e-07	4.10886e-07	3.50662e-07	5.29105e-07	5.25971e-07	3.30451e-07	3.65732e-07	4.95656e-07	3.74511e-07	4.63043e-07	3.52881e-07	5.02088e-07	4.13538e-07	3.877e-07	5.03443e-07	4.04281e-07	3.8343e-07	4.34251e-07	4.25996e-07	3.6019e-07	3.74213e-07	4.63566e-07	3.30669e-07	4.69653e-07	3.18037e-07	3.15385e-07	3.31951e-07	3.46468e-07	3.0149e-07	2.85337e-07	2.98228e-07	3.44421e-07	2.27177e-07	2.60861e-07	3.29891e-07	2.96357e-07	1.43824e-07	3.05559e-06	5.28036e-07	3.24739e-07	3.14415e-07	3.07702e-07	3.19489e-07	2.62362e-07
391.246	3.5404e-07	5.19775e-07	3.18727e-07	4.52513e-07	3.84328e-07	4.45525e-07	4.01034e-07	3.17533e-07	4.40515e-07	5.01049e-07	3.74068e-07	4.7954e-07	3.69648e-07	3.84246e-07	3.87606e-07	3.98018e-07	4.57264e-07	3.71509e-07	3.55461e-07	4.13292e-07	3.73697e-07	3.22383e-07	4.10763e-07	3.15343e-07	4.3264e-07	3.11751e-07	3.41492e-07	3.04842e-07	4.39497e-07	3.23947e-07	2.96104e-07	3.86666e-07	2.89081e-07	3.96148e-07	2.89964e-07	2.96426e-07	3.30707e-07	3.29201e-07	2.08989e-07	2.60863e-07	1.99291e-07	1.00572e-07	3.25196e-06	3.83024e-07	2.9318e-07	2.76095e-07	3.04366e-07	2.37685e-07	2.77824e-07
391.283	3.56598e-07	4.5294e-07	3.0191e-07	4.36325e-07	3.83273e-07	4.09594e-07	3.38461e-07	3.68996e-07	3.89549e-07	4.30969e-07	4.31959e-07	4.05913e-07	3.21832e-07	4.55821e-07	3.73424e-07	4.17252e-07	4.52671e-07	3.72996e-07	3.08743e-07	3.57351e-07	3.59415e-07	2.52709e-07	3.55527e-07	3.07169e-07	3.92549e-07	2.79184e-07	3.50186e-07	2.52852e-07	3.64936e-07	3.16293e-07	2.91139e-07	3.1879e-07	2.48337e-07	3.28369e-07	3.01061e-07	2.52237e-07	2.43037e-07	2.70981e-07	2.42126e-07	2.99439e-07	1.32957e-07	1.34774e-07	2.82629e-06	3.32419e-07	2.56766e-07	2.70981e-07	2.30187e-07	2.11153e-07	2.80138e-07
391.321	3.20768e-07	3.83073e-07	3.05204e-07	3.6603e-07	3.51844e-07	3.72062e-07	3.33236e-07	3.92e-07	2.77556e-07	3.28939e-07	3.78868e-07	3.81806e-07	3.88809e-07	4.46351e-07	3.86182e-07	3.97942e-07	4.03704e-07	3.52644e-07	3.05097e-07	3.25277e-07	4.35823e-07	2.92889e-07	2.44509e-07	2.84803e-07	3.63113e-07	2.79691e-07	3.1178e-07	2.18822e-07	3.8064e-07	2.92331e-07	3.55729e-07	3.287e-07	3.4088e-07	2.81071e-07	2.61945e-07	2.45918e-07	2.58566e-07	2.50685e-07	2.73257e-07	2.55202e-07	1.32916e-07	1.71791e-07	2.26447e-06	3.56709e-07	2.38615e-07	2.52783e-07	2.40143e-07	2.2916e-07	2.73197e-07
391.358	3.38557e-07	3.58708e-07	3.51656e-07	3.55974e-07	3.7177e-07	3.00736e-07	3.63012e-07	4.23684e-07	3.49548e-07	2.78532e-07	4.20192e-07	3.72596e-07	3.59339e-07	4.93415e-07	3.88809e-07	3.57202e-07	3.98872e-07	3.55357e-07	2.98629e-07	3.37343e-07	3.82892e-07	4.29673e-07	2.9516e-07	3.45375e-07	3.15381e-07	3.42449e-07	3.27881e-07	2.79315e-07	3.929e-07	2.87308e-07	3.84721e-07	3.21901e-07	3.27408e-07	2.99244e-07	2.60359e-07	2.06908e-07	2.47112e-07	2.41676e-07	2.59018e-07	2.44151e-07	2.20002e-07	1.70849e-07	1.87212e-06	3.0532e-07	2.40781e-07	2.86507e-07	2.87382e-07	2.229e-07	2.70059e-07
391.396	3.8683e-07	3.37393e-07	3.62335e-07	2.8968e-07	4.01327e-07	3.33752e-07	3.35805e-07	4.2e-07	3.65983e-07	3.19906e-07	3.76913e-07	3.71396e-07	2.76559e-07	4.25271e-07	4.28889e-07	3.76213e-07	4.13755e-07	3.21655e-07	3.19548e-07	3.57032e-07	3.19314e-07	4.22219e-07	3.24296e-07	3.51982e-07	3.06032e-07	3.74724e-07	3.62423e-07	2.68906e-07	3.71632e-07	3.25306e-07	3.18306e-07	2.85606e-07	2.99351e-07	3.49535e-07	2.51104e-07	1.96389e-07	2.22899e-07	3.03377e-07	2.15326e-07	1.85051e-07	2.22557e-07	1.15822e-07	1.5009e-06	3.20487e-07	2.65403e-07	2.56139e-07	2.75461e-07	2.31419e-07	2.6358e-07
391.433	4.27122e-07	3.51442e-07	3.86546e-07	3.40159e-07	4.3016e-07	3.49982e-07	4.0615e-07	4.1498e-07	3.76663e-07	3.81934e-07	3.78139e-07	3.69415e-07	2.69919e-07	3.64136e-07	4.03776e-07	2.99521e-07	4.17174e-07	3.66278e-07	3.63298e-07	3.64032e-07	3.18144e-07	3.779e-07	3.80467e-07	3.53388e-07	3.31578e-07	4.43332e-07	3.40412e-07	3.31342e-07	2.76836e-07	3.17297e-07	3.48155e-07	3.4115e-07	2.63936e-07	3.35306e-07	2.74828e-07	1.58216e-07	3.12657e-07	3.17096e-07	2.32471e-07	1.38417e-07	1.56661e-07	1.07706e-07	1.2669e-06	3.5784e-07	2.83516e-07	2.72455e-07	3.22782e-07	2.40951e-07	2.22574e-07
391.471	3.70131e-07	4.15912e-07	3.10919e-07	3.72313e-07	4.28759e-07	3.36164e-07	3.70393e-07	4.15166e-07	3.86831e-07	3.99439e-07	3.25133e-07	3.70274e-07	3.53219e-07	3.67195e-07	3.10791e-07	2.21675e-07	3.91626e-07	3.62155e-07	3.38062e-07	3.09873e-07	3.4052e-07	2.6548e-07	4.0672e-07	4.27244e-07	3.15355e-07	3.70687e-07	2.99244e-07	3.30445e-07	2.58552e-07	3.13525e-07	3.54144e-07	3.874e-07	3.09234e-07	3.0168e-07	2.70325e-07	1.94605e-07	2.75327e-07	3.41052e-07	2.37272e-07	1.95565e-07	1.84016e-07	1.67103e-07	1.05785e-06	3.31157e-07	2.60537e-07	2.58859e-07	3.71314e-07	2.52099e-07	2.32575e-07
391.508	4.05446e-07	6.02832e-07	3.92538e-07	3.73644e-07	3.66525e-07	4.111e-07	3.96862e-07	5.80273e-07	3.7125e-07	3.45236e-07	2.79041e-07	5.51495e-07	3.50752e-07	4.30521e-07	2.99586e-07	3.00559e-07	4.08554e-07	3.63034e-07	3.29358e-07	3.12847e-07	3.41118e-07	3.11688e-07	6.03335e-07	4.08358e-07	2.57705e-07	3.20167e-07	3.66401e-07	3.86372e-07	2.69904e-07	4.93951e-07	2.8833e-07	5.01839e-07	4.06475e-07	2.29943e-07	3.04224e-07	3.47782e-07	3.40742e-07	4.01377e-07	2.27467e-07	3.09644e-07	2.05137e-07	1.26568e-07	9.35242e-07	3.36761e-07	1.74231e-07	3.47502e-07	3.123e-07	2.25816e-07	2.46724e-07
391.546	4.8975e-07	5.34087e-07	4.24131e-07	3.93404e-07	5.30459e-07	4.49359e-07	3.90419e-07	5.03031e-07	3.93304e-07	3.91207e-07	2.93223e-07	5.40443e-07	4.0899e-07	3.94831e-07	4.66631e-07	3.68264e-07	4.22928e-07	4.21111e-07	4.16935e-07	3.43014e-07	2.62009e-07	4.69782e-07	4.44588e-07	3.97613e-07	2.4073e-07	4.29197e-07	4.02246e-07	3.56585e-07	2.9043e-07	4.04992e-07	3.13183e-07	3.55464e-07	3.73635e-07	2.56276e-07	3.11544e-07	3.94251e-07	2.93317e-07	3.84344e-07	2.18748e-07	2.64818e-07	2.39913e-07	1.45571e-07	9.04002e-07	3.04631e-07	2.07584e-07	3.51978e-07	3.69751e-07	3.22705e-07	3.38685e-07
391.583	4.72122e-07	4.50049e-07	3.79878e-07	3.83914e-07	4.44734e-07	5.54809e-07	4.75082e-07	4.53611e-07	4.53625e-07	3.88842e-07	4.95614e-07	4.18219e-07	3.7762e-07	3.98814e-07	4.43004e-07	4.80812e-07	5.15267e-07	4.41847e-07	4.43778e-07	3.49049e-07	4.55798e-07	4.4586e-07	4.01456e-07	4.0485e-07	2.81337e-07	3.88911e-07	4.12871e-07	4.04917e-07	3.37417e-07	3.36659e-07	2.95317e-07	3.21267e-07	3.32149e-07	3.20165e-07	2.94982e-07	4.07907e-07	1.88975e-07	2.52909e-07	2.47458e-07	1.34993e-07	2.59953e-07	1.03461e-07	9.50268e-07	3.05528e-07	2.98019e-07	2.88146e-07	3.4242e-07	3.56923e-07	3.61801e-07
391.621	4.04606e-07	3.9981e-07	3.43435e-07	3.40307e-07	4.17146e-07	4.72343e-07	4.59735e-07	4.20217e-07	3.66992e-07	3.57351e-07	4.07843e-07	3.26162e-07	3.14977e-07	3.64497e-07	3.92092e-07	4.77811e-07	4.44031e-07	3.97808e-07	3.77169e-07	2.96683e-07	3.71573e-07	4.11334e-07	3.43958e-07	3.81797e-07	3.42627e-07	3.24641e-07	3.77864e-07	3.51551e-07	3.4141e-07	3.14763e-07	2.35753e-07	2.58282e-07	3.06187e-07	3.11202e-07	3.23048e-07	3.69456e-07	2.25164e-07	2.18174e-07	2.32125e-07	1.27553e-07	2.53171e-07	1.68917e-07	8.45867e-07	3.22419e-07	2.93071e-07	3.03306e-07	2.04425e-07	3.48483e-07	3.29762e-07
391.658	3.11205e-07	3.26343e-07	3.51106e-07	3.61437e-07	3.84275e-07	4.17019e-07	3.76014e-07	3.92989e-07	3.56982e-07	3.35544e-07	3.91846e-07	3.28166e-07	3.39273e-07	3.60395e-07	4.00333e-07	4.75353e-07	4.15764e-07	3.49864e-07	3.2967e-07	3.4141e-07	3.57475e-07	2.86195e-07	3.78606e-07	3.25112e-07	3.33478e-07	3.20745e-07	3.54985e-07	3.23311e-07	3.44123e-07	3.02238e-07	2.73579e-07	2.5861e-07	3.48319e-07	3.43178e-07	3.68494e-07	2.67809e-07	2.7329e-07	2.13313e-07	2.34596e-07	1.30776e-07	1.96967e-07	1.78869e-07	7.54046e-07	3.11545e-07	2.80906e-07	2.80024e-07	1.3313e-07	2.8231e-07	3.63702e-07
391.696	3.51789e-07	3.33784e-07	2.59329e-07	3.39161e-07	3.80735e-07	3.69834e-07	3.39642e-07	4.1262e-07	3.60439e-07	3.55373e-07	3.87367e-07	3.58896e-07	3.41583e-07	3.39511e-07	3.59033e-07	3.62117e-07	4.35979e-07	3.5361e-07	3.12206e-07	3.38967e-07	3.38752e-07	2.64884e-07	3.15262e-07	3.42704e-07	3.23041e-07	3.14761e-07	3.22771e-07	3.06562e-07	3.58701e-07	2.94667e-07	2.94136e-07	2.77721e-07	3.45142e-07	3.33697e-07	3.31315e-07	2.65328e-07	2.32422e-07	2.43174e-07	2.21095e-07	2.10413e-07	2.25737e-07	2.04056e-07	7.05228e-07	2.85284e-07	2.54571e-07	2.5985e-07	1.75191e-07	2.05536e-07	2.81718e-07
391.733	2.93883e-07	3.68799e-07	2.41304e-07	3.74893e-07	4.07288e-07	3.93082e-07	3.72262e-07	3.4548e-07	3.27144e-07	3.38243e-07	3.45278e-07	4.12001e-07	3.05952e-07	3.1312e-07	3.89391e-07	3.22187e-07	4.20603e-07	3.64599e-07	3.63327e-07	2.7797e-07	3.83005e-07	3.35485e-07	3.11278e-07	3.44501e-07	3.04677e-07	2.88542e-07	2.85063e-07	3.1805e-07	2.895e-07	2.55835e-07	2.60702e-07	2.4964e-07	2.75332e-07	3.45041e-07	3.5414e-07	2.76096e-07	2.00511e-07	2.18499e-07	2.47714e-07	2.16211e-07	2.27361e-07	2.39233e-07	6.71554e-07	3.08214e-07	2.99638e-07	2.65853e-07	2.47253e-07	1.8554e-07	3.04465e-07
391.771	2.76246e-07	3.78757e-07	3.07826e-07	4.03615e-07	3.56147e-07	2.8304e-07	3.14825e-07	3.28533e-07	3.41899e-07	3.37389e-07	3.15455e-07	4.11494e-07	3.16743e-07	2.72353e-07	3.36135e-07	2.48918e-07	3.33847e-07	2.64057e-07	3.63096e-07	3.0846e-07	3.58671e-07	3.02952e-07	2.58122e-07	3.58958e-07	3.08291e-07	2.92321e-07	3.15427e-07	3.17788e-07	2.57741e-07	2.24233e-07	2.75153e-07	2.39646e-07	2.10092e-07	2.64599e-07	3.25207e-07	2.66492e-07	2.63332e-07	2.15071e-07	2.50063e-07	2.13321e-07	2.54302e-07	2.07191e-07	7.02272e-07	2.64412e-07	2.44045e-07	3.07863e-07	2.47889e-07	2.55451e-07	3.11064e-07
391.808	2.9972e-07	3.51145e-07	2.85225e-07	4.62698e-07	3.05615e-07	2.93574e-07	3.59332e-07	2.92087e-07	3.39252e-07	3.67711e-07	2.80737e-07	4.12497e-07	3.29062e-07	2.45917e-07	2.4732e-07	2.72144e-07	3.33478e-07	3.0318e-07	2.855e-07	2.86611e-07	2.91445e-07	2.3402e-07	2.65883e-07	3.43399e-07	3.00173e-07	3.1339e-07	3.02669e-07	2.87716e-07	2.95701e-07	2.14846e-07	3.01372e-07	2.79322e-07	2.7085e-07	2.83974e-07	2.69587e-07	2.86828e-07	2.04073e-07	2.542e-07	2.15829e-07	2.2644e-07	2.5726e-07	2.25414e-07	6.5643e-07	2.87214e-07	2.62508e-07	3.15728e-07	2.33222e-07	2.38878e-07	3.55747e-07
391.846	2.88114e-07	3.9298e-07	3.26533e-07	5.53952e-07	3.30917e-07	4.47237e-07	3.4068e-07	2.6257e-07	3.91847e-07	3.26661e-07	3.85404e-07	4.50274e-07	3.88656e-07	2.95943e-07	2.39989e-07	4.48152e-07	2.77301e-07	3.12379e-07	2.13658e-07	2.69268e-07	3.04314e-07	2.07506e-07	3.16395e-07	3.3374e-07	3.3441e-07	3.04032e-07	2.50281e-07	2.94074e-07	2.62627e-07	3.04011e-07	2.9107e-07	2.79537e-07	2.56529e-07	3.86299e-07	2.88062e-07	2.36281e-07	2.51206e-07	2.11918e-07	2.57272e-07	1.60342e-07	2.30943e-07	1.98669e-07	7.42256e-07	2.82635e-07	3.50408e-07	2.84572e-07	2.50128e-07	2.75527e-07	4.35263e-07
391.883	2.96356e-07	3.98429e-07	3.7266e-07	4.29463e-07	4.22292e-07	4.1064e-07	4.3648e-07	3.46362e-07	4.14699e-07	3.84732e-07	3.26469e-07	4.00879e-07	3.68057e-07	2.6677e-07	4.62918e-07	4.68863e-07	2.79933e-07	4.05981e-07	2.23637e-07	4.05101e-07	3.17297e-07	2.21896e-07	4.3005e-07	3.87343e-07	3.78717e-07	4.29634e-07	2.88435e-07	2.84218e-07	2.7435e-07	2.93414e-07	3.34935e-07	2.67521e-07	2.39113e-07	3.25421e-07	2.81531e-07	2.2157e-07	1.71389e-07	3.07171e-07	2.17259e-07	1.61004e-07	2.09475e-07	1.77899e-07	6.0853e-07	4.46995e-07	3.2522e-07	2.51904e-07	3.29265e-07	4.15883e-07	4.0677e-07
391.921	3.7984e-07	3.47752e-07	3.41502e-07	4.01604e-07	3.7675e-07	3.71653e-07	3.85759e-07	3.6038e-07	4.34387e-07	3.56752e-07	3.31105e-07	3.77817e-07	2.79691e-07	3.1558e-07	4.24006e-07	3.25181e-07	5.1812e-07	3.73622e-07	3.91403e-07	3.56054e-07	2.23633e-07	1.02113e-07	2.61792e-07	3.99932e-07	3.57363e-07	3.97817e-07	2.63719e-07	3.70539e-07	3.25684e-07	2.91569e-07	2.89275e-07	3.49804e-07	2.08542e-07	3.62462e-07	2.7092e-07	2.28785e-07	1.63341e-07	2.5175e-07	2.42179e-07	1.6586e-07	2.18238e-07	2.75733e-07	5.73902e-07	4.05661e-07	3.12165e-07	2.48491e-07	3.40016e-07	3.57675e-07	4.20995e-07
391.959	3.94088e-07	2.65155e-07	3.84143e-07	3.76822e-07	3.39591e-07	3.89688e-07	3.37578e-07	3.92155e-07	3.21969e-07	2.89178e-07	3.27468e-07	2.98145e-07	2.68403e-07	3.19421e-07	2.49592e-07	2.33824e-07	3.89132e-07	3.13062e-07	3.40427e-07	3.1139e-07	1.97975e-07	1.49116e-07	2.51169e-07	3.39151e-07	2.88569e-07	3.41945e-07	3.03829e-07	3.25265e-07	2.34736e-07	2.74622e-07	3.03403e-07	2.76257e-07	2.35973e-07	2.79973e-07	2.72104e-07	2.29666e-07	2.23397e-07	1.88417e-07	1.89061e-07	1.37486e-07	2.21988e-07	2.48891e-07	5.76411e-07	3.60793e-07	3.00238e-07	2.69893e-07	3.07656e-07	3.48671e-07	3.89992e-07
391.996	3.55666e-07	2.72571e-07	3.6901e-07	3.44545e-07	2.89125e-07	3.38287e-07	2.92466e-07	3.33e-07	2.86506e-07	2.89443e-07	2.99282e-07	3.23998e-07	3.08536e-07	3.2352e-07	1.64971e-07	1.94772e-07	3.53049e-07	3.38661e-07	2.47144e-07	2.02533e-07	2.20066e-07	2.34352e-07	2.07007e-07	3.39123e-07	2.99734e-07	2.75955e-07	2.69248e-07	3.13634e-07	1.83335e-07	2.03164e-07	2.48739e-07	2.48154e-07	1.72072e-07	2.25612e-07	2.00698e-07	1.58555e-07	2.74504e-07	2.30224e-07	6.91488e-08	1.68454e-07	2.52872e-07	2.43664e-07	5.90202e-07	3.21839e-07	2.95559e-07	2.85126e-07	2.44254e-07	3.47769e-07	3.15876e-07
392.034	2.69369e-07	3.17029e-07	3.97053e-07	2.13857e-07	2.99517e-07	3.22498e-07	3.70089e-07	3.18436e-07	3.10013e-07	3.46377e-07	2.70111e-07	4.01404e-07	2.6888e-07	2.27032e-07	1.18741e-07	2.21056e-07	3.07896e-07	3.24741e-07	2.41276e-07	2.14028e-07	2.45031e-07	2.44598e-07	1.77896e-07	2.64902e-07	3.25087e-07	2.94877e-07	2.76223e-07	3.36018e-07	1.7255e-07	1.76762e-07	2.28796e-07	2.66721e-07	1.69116e-07	2.11391e-07	1.99755e-07	1.31579e-07	2.35219e-07	2.25742e-07	7.80207e-08	1.22326e-07	2.96858e-07	3.36148e-07	5.39807e-07	3.28464e-07	3.01732e-07	2.50552e-07	2.80914e-07	3.08545e-07	3.37604e-07
392.071	3.341e-07	2.92968e-07	3.60402e-07	2.28792e-07	3.11544e-07	3.22458e-07	3.60269e-07	2.58996e-07	3.4106e-07	3.29014e-07	2.96181e-07	3.75295e-07	2.83465e-07	2.26212e-07	2.0425e-07	2.95726e-07	2.88035e-07	2.50573e-07	1.63764e-07	2.75859e-07	2.58451e-07	2.63949e-07	2.21735e-07	2.47751e-07	2.66633e-07	2.60396e-07	3.14067e-07	3.42003e-07	1.82757e-07	1.64379e-07	2.63565e-07	2.66576e-07	2.12603e-07	2.20062e-07	1.30482e-07	1.34645e-07	1.92364e-07	2.56692e-07	1.25086e-07	1.92422e-07	2.93967e-07	3.60641e-07	4.83571e-07	3.48825e-07	2.18477e-07	1.83521e-07	3.01496e-07	2.86503e-07	4.30007e-07
392.109	3.86318e-07	2.9652e-07	2.97795e-07	2.9652e-07	2.72605e-07	3.47706e-07	3.93838e-07	2.91421e-07	3.41408e-07	3.37909e-07	3.221e-07	3.11061e-07	2.71363e-07	2.67232e-07	2.17539e-07	2.18562e-07	2.81989e-07	2.17558e-07	2.0669e-07	2.43143e-07	2.24912e-07	2.64291e-07	2.18452e-07	1.83463e-07	2.5006e-07	3.36659e-07	2.67691e-07	2.22733e-07	1.93464e-07	1.59749e-07	2.73004e-07	2.61339e-07	2.11032e-07	1.8612e-07	1.46874e-07	1.30342e-07	2.11565e-07	2.48025e-07	1.47285e-07	1.8768e-07	2.20733e-07	4.15794e-07	5.13613e-07	2.88841e-07	2.0239e-07	2.52236e-07	3.03426e-07	2.63674e-07	4.9933e-07
392.146	3.56874e-07	2.34297e-07	3.15649e-07	3.06772e-07	3.27093e-07	3.49011e-07	3.74256e-07	3.41574e-07	3.35993e-07	3.11167e-07	3.13426e-07	2.71224e-07	2.57381e-07	2.68945e-07	2.59432e-07	3.33002e-07	2.62174e-07	2.19408e-07	3.0252e-07	2.45397e-07	2.6117e-07	2.36145e-07	2.25955e-07	2.03434e-07	2.65414e-07	3.04601e-07	1.84777e-07	2.01258e-07	1.88441e-07	1.73193e-07	2.02679e-07	2.50669e-07	1.3215e-07	1.84456e-07	1.81703e-07	1.18222e-07	2.40307e-07	2.33045e-07	2.02319e-07	1.81598e-07	1.55645e-07	5.38794e-07	5.15258e-07	3.32734e-07	1.80288e-07	2.07064e-07	3.24831e-07	2.45837e-07	4.50628e-07
392.184	3.55783e-07	2.54468e-07	3.47563e-07	4.28887e-07	3.31553e-07	4.6528e-07	3.7548e-07	2.59435e-07	4.80226e-07	4.57e-07	4.31493e-07	2.98914e-07	2.98243e-07	3.97911e-07	2.0911e-07	3.77494e-07	3.62027e-07	2.2558e-07	4.15072e-07	2.27976e-07	3.28354e-07	2.13592e-07	1.52154e-07	2.29098e-07	2.6631e-07	2.65576e-07	2.29731e-07	2.15447e-07	2.31902e-07	1.39834e-07	1.70171e-07	3.02176e-07	1.13099e-07	2.8929e-07	1.60694e-07	1.70131e-07	1.7739e-07	1.84846e-07	1.84676e-07	1.82335e-07	1.36944e-07	6.45538e-07	4.5125e-07	2.7394e-07	2.05929e-07	2.29023e-07	3.01793e-07	3.05579e-07	4.77882e-07
392.221	3.48283e-07	3.55352e-07	4.8611e-07	3.91013e-07	3.45234e-07	4.05985e-07	5.68798e-07	3.15144e-07	4.27891e-07	3.70149e-07	4.95939e-07	3.34481e-07	3.33122e-07	3.8509e-07	3.76151e-07	3.76177e-07	3.4127e-07	4.30258e-07	3.28813e-07	2.511e-07	2.46897e-07	3.40228e-07	2.38721e-07	2.0859e-07	2.64051e-07	3.2242e-07	2.36005e-07	2.8818e-07	2.01409e-07	2.58013e-07	2.26137e-07	2.44563e-07	1.82755e-07	2.39623e-07	2.94183e-07	1.47521e-07	1.31628e-07	2.10958e-07	1.70227e-07	1.42493e-07	7.41887e-08	6.1326e-07	4.07907e-07	2.97924e-07	2.42788e-07	2.81186e-07	3.3901e-07	2.40708e-07	4.39599e-07
392.259	3.27912e-07	3.49975e-07	3.81163e-07	3.59893e-07	5.73466e-07	3.60113e-07	4.8503e-07	3.2924e-07	4.0243e-07	3.61706e-07	3.84125e-07	3.19094e-07	3.72954e-07	3.35694e-07	4.24292e-07	3.10926e-07	2.85404e-07	3.78351e-07	3.23203e-07	2.85398e-07	2.20226e-07	2.68445e-07	2.41763e-07	1.52075e-07	2.44711e-07	3.79153e-07	1.79478e-07	2.42044e-07	1.92358e-07	2.11354e-07	2.22631e-07	2.04943e-07	2.02735e-07	2.07868e-07	2.5452e-07	1.30684e-07	1.67536e-07	1.69869e-07	2.03081e-07	9.93022e-08	9.50427e-08	6.94631e-07	4.17963e-07	2.99259e-07	3.10419e-07	2.86647e-07	3.31815e-07	2.60632e-07	4.76275e-07
392.296	3.44671e-07	3.89931e-07	3.01483e-07	3.33884e-07	4.45359e-07	2.82464e-07	4.37132e-07	3.00194e-07	4.15629e-07	3.0766e-07	3.30199e-07	3.31218e-07	3.09066e-07	3.54047e-07	3.80982e-07	3.56405e-07	2.5024e-07	3.63465e-07	3.309e-07	3.43548e-07	2.47877e-07	2.08553e-07	1.81995e-07	1.34969e-07	2.48253e-07	2.89688e-07	1.99524e-07	2.39665e-07	1.82385e-07	2.52981e-07	2.17577e-07	1.64214e-07	1.90515e-07	2.2888e-07	1.90621e-07	1.40514e-07	1.21068e-07	1.45733e-07	1.37934e-07	1.57659e-07	9.50386e-08	9.04917e-07	4.453e-07	2.61175e-07	2.3834e-07	2.37528e-07	2.98423e-07	2.91141e-07	5.29038e-07
392.334	3.45327e-07	3.33315e-07	3.26354e-07	2.95513e-07	3.12561e-07	3.36798e-07	3.64171e-07	3.54204e-07	3.39163e-07	2.62716e-07	2.96749e-07	2.93066e-07	2.56339e-07	3.8097e-07	2.55582e-07	3.26137e-07	3.03588e-07	2.93726e-07	2.4675e-07	3.41118e-07	2.77942e-07	2.20624e-07	1.48575e-07	2.13778e-07	1.83693e-07	3.33283e-07	2.30111e-07	2.30968e-07	1.89108e-07	2.70383e-07	2.07186e-07	1.61801e-07	1.59178e-07	1.77782e-07	1.93721e-07	1.29764e-07	1.36385e-07	1.15559e-07	1.2965e-07	1.48785e-07	9.7251e-08	1.16374e-06	5.12265e-07	2.97394e-07	2.64658e-07	2.04739e-07	2.41482e-07	2.78408e-07	6.13969e-07
392.371	3.89903e-07	2.74395e-07	2.88452e-07	2.91434e-07	2.31787e-07	3.9669e-07	2.90602e-07	3.13427e-07	3.02546e-07	2.17073e-07	2.78424e-07	2.82843e-07	3.28704e-07	3.37006e-07	2.30475e-07	2.95552e-07	3.0557e-07	2.34928e-07	2.92936e-07	3.51587e-07	2.8531e-07	2.78209e-07	1.4216e-07	2.55478e-07	1.84137e-07	3.34012e-07	2.77156e-07	2.22356e-07	2.31692e-07	2.3346e-07	1.70539e-07	1.82423e-07	1.12191e-07	1.78806e-07	2.04009e-07	1.96141e-07	1.64532e-07	1.51037e-07	1.65518e-07	1.35077e-07	1.56153e-07	1.42709e-06	5.28494e-07	2.8222e-07	3.26177e-07	1.80889e-07	2.04473e-07	2.65814e-07	5.78623e-07
392.409	3.63652e-07	3.51333e-07	3.16627e-07	3.6377e-07	2.54718e-07	3.33765e-07	2.9838e-07	3.12868e-07	3.572e-07	1.81962e-07	3.00434e-07	2.45692e-07	3.28812e-07	3.35065e-07	3.07544e-07	2.45692e-07	2.56006e-07	2.68938e-07	2.78692e-07	2.83256e-07	2.88131e-07	2.83516e-07	1.58041e-07	2.40214e-07	2.04473e-07	3.23162e-07	2.49441e-07	2.4753e-07	2.71172e-07	2.57874e-07	1.90615e-07	1.80973e-07	1.94779e-07	1.60665e-07	2.33916e-07	2.11114e-07	1.24531e-07	1.80297e-07	1.55878e-07	1.02808e-07	1.9692e-07	1.77496e-06	4.86958e-07	3.14748e-07	2.95916e-07	2.17659e-07	2.37275e-07	2.55199e-07	6.12827e-07
392.446	3.52689e-07	3.35661e-07	3.34762e-07	3.20586e-07	2.83556e-07	3.11286e-07	2.90901e-07	3.14382e-07	3.53543e-07	2.25837e-07	2.90128e-07	2.31692e-07	2.62197e-07	2.8027e-07	2.2477e-07	2.086e-07	2.61864e-07	2.93618e-07	2.80091e-07	2.48464e-07	2.1196e-07	2.23959e-07	2.18069e-07	1.78079e-07	2.00184e-07	2.63402e-07	2.1845e-07	2.4134e-07	2.70867e-07	2.52023e-07	2.3556e-07	1.77078e-07	1.5504e-07	2.12216e-07	2.2482e-07	2.15349e-07	1.52317e-07	1.74346e-07	1.52545e-07	1.47541e-07	1.52682e-07	2.22395e-06	3.96058e-07	3.46834e-07	2.9465e-07	2.61172e-07	3.22819e-07	3.60889e-07	5.87416e-07
392.484	4.18172e-07	3.15347e-07	3.46081e-07	3.56973e-07	3.07009e-07	3.11207e-07	2.33312e-07	3.49963e-07	3.31535e-07	3.15878e-07	3.13701e-07	2.57942e-07	3.14863e-07	2.52831e-07	2.28536e-07	2.39692e-07	2.30503e-07	2.42419e-07	3.44665e-07	2.60655e-07	2.27643e-07	2.48809e-07	2.844e-07	1.96178e-07	2.20876e-07	2.59456e-07	1.72521e-07	2.34091e-07	2.23291e-07	2.74056e-07	1.99811e-07	1.81911e-07	1.2121e-07	2.13477e-07	1.74306e-07	2.35848e-07	1.0356e-07	1.68241e-07	1.58433e-07	1.63792e-07	1.41916e-07	3.1275e-06	3.67918e-07	3.80082e-07	2.33652e-07	2.70103e-07	3.60044e-07	3.23456e-07	5.83988e-07
392.521	5.17788e-07	2.83773e-07	3.94146e-07	4.53586e-07	3.43642e-07	4.86078e-07	3.28049e-07	3.14332e-07	3.91004e-07	3.62318e-07	3.33074e-07	3.3558e-07	3.17363e-07	3.2328e-07	2.99733e-07	2.42118e-07	2.56861e-07	1.70085e-07	4.56199e-07	2.8841e-07	2.03115e-07	2.39196e-07	2.40951e-07	1.59728e-07	2.14823e-07	2.721e-07	1.68163e-07	2.81634e-07	3.34424e-07	3.30831e-07	2.05812e-07	1.94003e-07	8.0803e-08	1.93373e-07	1.03281e-07	1.94457e-07	1.68131e-07	1.50444e-07	1.48563e-07	1.35327e-07	1.30554e-07	4.46895e-06	3.82224e-07	3.5242e-07	1.56106e-07	2.82071e-07	3.20166e-07	2.93577e-07	6.02247e-07
392.559	4.11216e-07	3.15933e-07	3.93981e-07	4.36461e-07	3.90237e-07	4.04497e-07	3.93019e-07	6.5113e-07	5.09746e-07	3.84333e-07	4.83165e-07	4.27214e-07	3.57457e-07	3.45534e-07	3.89753e-07	3.63285e-07	2.6557e-07	2.53024e-07	4.33417e-07	3.07448e-07	2.33305e-07	2.8418e-07	2.58836e-07	1.80283e-07	2.39161e-07	3.20394e-07	2.28953e-07	2.68586e-07	1.64853e-07	3.4556e-07	2.53606e-07	1.95867e-07	1.58205e-07	1.92281e-07	2.28611e-07	1.67419e-07	1.70559e-07	1.84662e-07	1.32443e-07	9.27466e-08	2.22222e-07	5.98194e-06	5.39333e-07	3.8833e-07	2.41631e-07	2.52061e-07	2.07009e-07	3.4052e-07	6.54865e-07
392.596	4.39938e-07	3.82513e-07	4.03124e-07	4.00879e-07	4.14591e-07	3.71889e-07	3.64569e-07	5.70277e-07	3.92004e-07	3.85743e-07	3.36087e-07	4.06472e-07	4.44697e-07	3.33369e-07	4.13152e-07	3.11187e-07	3.36429e-07	3.5432e-07	3.42835e-07	2.39618e-07	2.48664e-07	2.668e-07	2.37812e-07	1.99421e-07	2.38802e-07	3.56835e-07	2.30265e-07	2.53189e-07	1.60803e-07	3.05818e-07	2.34475e-07	1.60652e-07	2.28376e-07	1.66675e-07	2.4873e-07	1.53284e-07	1.11156e-07	1.26837e-07	1.42557e-07	1.06328e-07	2.16142e-07	5.73671e-06	5.19378e-07	3.15958e-07	2.61044e-07	2.65346e-07	2.34468e-07	3.73557e-07	7.44897e-07
392.634	3.89866e-07	4.49713e-07	3.13419e-07	4.04981e-07	4.3734e-07	3.53863e-07	3.52333e-07	4.38705e-07	4.10571e-07	3.4709e-07	3.78671e-07	3.42083e-07	3.81786e-07	2.82242e-07	4.08627e-07	3.10569e-07	3.82274e-07	3.19915e-07	2.7081e-07	2.77235e-07	2.40499e-07	2.55592e-07	2.39283e-07	2.36017e-07	1.9742e-07	3.62458e-07	2.8271e-07	1.2136e-07	1.20777e-07	2.8594e-07	2.21317e-07	2.10613e-07	2.15684e-07	2.03588e-07	1.97996e-07	1.47337e-07	6.3097e-08	1.0476e-07	4.77241e-08	1.90834e-07	1.75391e-07	4.93618e-06	4.4373e-07	2.9145e-07	2.79874e-07	2.77867e-07	2.09213e-07	3.40993e-07	8.04704e-07
392.671	3.97264e-07	3.88788e-07	2.60466e-07	4.60303e-07	4.05668e-07	3.41301e-07	3.22927e-07	4.10392e-07	3.71422e-07	3.29e-07	3.35306e-07	3.35161e-07	3.1712e-07	2.26758e-07	3.20563e-07	2.85801e-07	3.18891e-07	2.78983e-07	2.8102e-07	2.67101e-07	1.87577e-07	2.24237e-07	2.63373e-07	2.57005e-07	2.16682e-07	3.30406e-07	2.76523e-07	1.02569e-07	1.17703e-07	2.4847e-07	1.8792e-07	1.77576e-07	2.49965e-07	1.95023e-07	1.57963e-07	1.48298e-07	8.56511e-08	1.06967e-07	9.12569e-08	1.52457e-07	1.61729e-07	3.9769e-06	4.21343e-07	2.74187e-07	2.53843e-07	2.55405e-07	2.9639e-07	3.74523e-07	8.7241e-07
392.709	3.64705e-07	3.48465e-07	2.21233e-07	4.04177e-07	3.15419e-07	3.31216e-07	2.93273e-07	3.62234e-07	3.7086e-07	2.96864e-07	3.17257e-07	3.39115e-07	3.07531e-07	2.45398e-07	2.68842e-07	2.62098e-07	2.33284e-07	2.7939e-07	2.63871e-07	2.145e-07	2.14695e-07	2.28959e-07	2.18546e-07	2.24582e-07	2.46675e-07	2.29744e-07	2.62355e-07	1.28823e-07	1.36969e-07	2.21174e-07	1.85448e-07	1.90346e-07	2.26658e-07	1.70452e-07	1.56501e-07	1.85422e-07	1.94923e-07	9.78988e-08	1.03911e-07	1.52158e-07	1.43688e-07	3.20872e-06	4.22473e-07	2.91304e-07	2.61474e-07	2.73834e-07	2.63054e-07	3.53914e-07	9.65651e-07
392.746	3.61872e-07	3.57256e-07	2.50008e-07	3.49119e-07	3.64343e-07	3.36625e-07	3.72833e-07	3.10429e-07	3.56302e-07	3.1065e-07	3.52807e-07	3.01407e-07	3.5052e-07	2.74944e-07	2.41169e-07	2.72989e-07	2.10292e-07	2.88755e-07	2.70373e-07	1.56696e-07	2.42395e-07	1.8733e-07	2.58832e-07	1.53986e-07	1.97866e-07	2.25242e-07	2.79342e-07	1.04322e-07	2.04473e-07	1.65517e-07	1.29733e-07	2.3533e-07	1.43909e-07	1.40582e-07	1.73492e-07	1.53284e-07	1.61204e-07	1.3747e-07	7.84577e-08	1.34486e-07	2.06801e-07	2.65069e-06	3.84416e-07	2.32444e-07	2.39187e-07	2.71632e-07	2.54149e-07	3.21854e-07	9.31146e-07
392.784	3.28351e-07	3.82839e-07	3.25643e-07	3.69651e-07	3.57333e-07	3.57048e-07	4.13412e-07	3.11829e-07	3.18939e-07	2.92562e-07	4.08382e-07	2.88808e-07	3.66135e-07	2.96916e-07	2.64828e-07	3.3341e-07	2.74911e-07	2.24773e-07	2.63484e-07	2.48879e-07	2.31998e-07	1.72909e-07	2.51679e-07	1.96782e-07	1.80078e-07	2.13403e-07	2.80725e-07	1.91421e-07	2.67045e-07	1.86471e-07	1.34611e-07	2.40537e-07	1.66236e-07	1.52258e-07	2.15924e-07	8.30065e-08	1.52807e-07	1.05313e-07	1.09277e-07	1.46928e-07	2.68982e-07	2.19651e-06	4.34412e-07	2.06667e-07	2.22082e-07	2.15767e-07	2.04486e-07	3.61315e-07	8.75881e-07
392.821	3.56451e-07	3.69716e-07	3.52045e-07	3.77392e-07	3.3003e-07	2.6907e-07	4.6169e-07	3.60198e-07	3.24843e-07	2.98546e-07	3.90522e-07	2.55355e-07	3.03385e-07	2.82636e-07	3.32423e-07	3.04225e-07	3.29248e-07	2.30223e-07	2.2624e-07	2.47336e-07	2.26681e-07	2.43069e-07	2.49582e-07	1.96388e-07	1.88888e-07	2.12604e-07	2.88571e-07	2.56509e-07	2.47153e-07	2.53071e-07	1.34285e-07	2.00845e-07	1.89305e-07	1.33343e-07	2.58575e-07	8.28672e-08	1.56673e-07	1.06861e-07	1.83153e-07	1.34201e-07	2.33002e-07	1.81123e-06	3.81858e-07	1.76567e-07	1.57128e-07	2.41085e-07	1.62057e-07	3.42122e-07	8.78267e-07
392.859	4.53145e-07	3.8013e-07	5.51471e-07	4.31027e-07	4.20397e-07	3.19176e-07	3.91491e-07	3.22058e-07	2.75487e-07	4.12829e-07	3.70898e-07	2.56341e-07	3.01942e-07	2.91194e-07	3.69077e-07	2.60832e-07	2.89039e-07	2.52171e-07	3.25232e-07	2.14441e-07	3.01194e-07	2.4841e-07	2.35743e-07	1.58532e-07	2.82138e-07	2.03708e-07	2.70169e-07	2.88077e-07	2.71585e-07	1.97944e-07	1.40124e-07	2.81453e-07	1.71772e-07	1.60973e-07	1.90252e-07	1.26936e-07	2.01594e-07	9.37501e-08	1.34308e-07	9.61192e-08	2.55898e-07	1.58459e-06	3.31411e-07	2.00277e-07	2.2363e-07	2.98258e-07	1.89563e-07	3.82637e-07	9.95251e-07
392.896	5.11164e-07	5.38881e-07	5.09326e-07	4.26604e-07	3.81325e-07	4.0903e-07	3.64255e-07	3.37895e-07	3.89116e-07	4.45115e-07	3.89162e-07	2.9057e-07	3.17766e-07	4.30088e-07	3.63365e-07	3.00299e-07	2.76752e-07	2.52789e-07	3.50104e-07	2.07872e-07	2.65242e-07	3.00362e-07	3.67618e-07	1.75785e-07	2.98251e-07	2.93389e-07	2.26012e-07	2.89129e-07	2.43685e-07	2.49102e-07	1.89402e-07	2.53993e-07	2.51725e-07	1.22994e-07	2.61463e-07	1.21277e-07	1.8334e-07	8.28079e-08	1.0761e-07	1.7934e-08	2.92392e-07	1.44675e-06	4.36633e-07	2.76956e-07	2.34736e-07	2.52369e-07	2.15142e-07	3.28766e-07	1.03094e-06
392.934	4.61272e-07	5.41732e-07	4.50966e-07	3.83764e-07	3.33166e-07	4.06381e-07	3.2517e-07	3.04751e-07	3.82453e-07	3.45082e-07	3.13234e-07	3.5231e-07	2.85605e-07	3.75491e-07	2.56449e-07	2.42115e-07	3.0358e-07	2.50862e-07	3.2872e-07	2.56995e-07	2.11775e-07	2.68505e-07	3.46357e-07	2.40251e-07	2.11776e-07	2.4197e-07	1.99749e-07	2.2576e-07	2.62518e-07	2.07387e-07	1.32583e-07	1.95477e-07	2.35093e-07	8.80461e-08	1.49018e-07	1.14701e-07	1.74234e-07	7.3634e-08	7.2609e-08	1.19727e-07	3.42765e-07	1.33526e-06	3.93295e-07	3.26725e-07	1.96141e-07	2.48657e-07	2.06714e-07	2.59835e-07	1.11623e-06
392.971	4.6771e-07	4.23462e-07	4.44457e-07	4.09333e-07	3.61439e-07	3.77847e-07	3.35379e-07	3.07508e-07	3.4509e-07	3.4744e-07	2.76915e-07	3.45971e-07	2.79846e-07	3.63705e-07	2.24607e-07	2.69757e-07	3.09616e-07	3.2867e-07	3.39543e-07	2.59903e-07	2.89728e-07	2.06581e-07	2.77135e-07	1.72156e-07	1.67694e-07	2.39589e-07	2.41415e-07	2.12236e-07	1.84392e-07	2.20246e-07	1.45871e-07	1.51068e-07	2.21691e-07	1.25119e-07	1.52346e-07	1.04613e-07	1.2599e-07	8.79476e-08	6.01103e-08	1.12336e-07	3.09237e-07	1.18982e-06	3.39533e-07	2.45488e-07	2.51555e-07	2.61077e-07	1.46874e-07	2.66756e-07	1.30001e-06
393.009	3.87212e-07	4.64386e-07	3.82586e-07	3.70222e-07	3.22783e-07	4.23338e-07	2.91749e-07	3.30641e-07	3.29436e-07	3.61624e-07	3.34315e-07	3.39546e-07	3.35305e-07	2.84244e-07	2.67567e-07	2.91749e-07	2.96814e-07	2.80276e-07	2.50269e-07	2.77732e-07	2.55755e-07	3.0699e-07	2.18159e-07	2.52232e-07	2.24675e-07	2.87867e-07	1.58124e-07	2.42369e-07	1.00567e-07	2.55823e-07	1.65471e-07	2.60611e-07	1.95156e-07	1.4729e-07	8.74445e-08	5.19939e-08	1.09077e-07	1.72169e-07	5.05107e-08	1.77476e-07	3.77509e-07	1.25555e-06	3.50474e-07	2.99952e-07	1.76757e-07	2.32841e-07	1.42779e-07	2.16908e-07	1.66107e-06
393.047	3.95473e-07	4.18005e-07	3.93174e-07	4.04212e-07	3.2091e-07	4.24164e-07	3.21597e-07	2.65452e-07	3.68909e-07	3.47832e-07	3.26431e-07	3.00977e-07	3.28319e-07	2.29738e-07	2.84606e-07	3.15832e-07	3.57398e-07	2.51106e-07	2.29946e-07	2.84476e-07	2.67694e-07	3.10844e-07	2.35525e-07	2.59938e-07	2.29982e-07	2.85589e-07	1.59447e-07	2.32345e-07	1.38749e-07	2.22156e-07	1.14552e-07	2.69284e-07	1.77121e-07	1.61469e-07	1.3039e-07	6.65037e-08	1.46039e-07	1.46123e-07	1.05821e-07	1.78377e-07	3.40775e-07	1.2065e-06	3.13942e-07	3.32402e-07	1.89648e-07	2.4397e-07	1.57762e-07	2.04474e-07	1.67276e-06
393.084	4.08814e-07	3.76784e-07	3.84193e-07	3.26165e-07	3.2731e-07	3.8069e-07	3.73702e-07	2.91406e-07	3.98194e-07	3.45229e-07	3.71531e-07	3.4195e-07	3.17648e-07	2.50975e-07	2.92508e-07	2.91807e-07	3.82437e-07	2.51395e-07	1.87629e-07	2.73598e-07	2.50255e-07	2.82394e-07	2.06735e-07	2.69947e-07	2.19254e-07	2.64644e-07	1.83424e-07	2.04144e-07	1.71349e-07	1.93319e-07	1.55123e-07	2.25144e-07	1.28107e-07	1.96178e-07	1.34006e-07	5.90132e-08	1.49224e-07	1.378e-07	1.10659e-07	1.49133e-07	3.26992e-07	1.21191e-06	3.29555e-07	2.83539e-07	1.5498e-07	2.41633e-07	1.55046e-07	2.36558e-07	1.7846e-06
393.122	4.93649e-07	3.75914e-07	4.59496e-07	3.10697e-07	3.09334e-07	3.53377e-07	3.49557e-07	3.86865e-07	3.28438e-07	3.65638e-07	4.14175e-07	3.51984e-07	3.17472e-07	3.20316e-07	2.96203e-07	2.49439e-07	3.39739e-07	2.93784e-07	2.09914e-07	2.51581e-07	2.67819e-07	2.96357e-07	2.02991e-07	2.76959e-07	3.02322e-07	2.3638e-07	1.41807e-07	1.40605e-07	1.75965e-07	2.18084e-07	1.27093e-07	1.48298e-07	1.78631e-07	1.67136e-07	1.64849e-07	6.07285e-08	1.47052e-07	1.13572e-07	1.19297e-07	1.42053e-07	3.8641e-07	1.17196e-06	3.34017e-07	2.60223e-07	1.75185e-07	1.97944e-07	1.62678e-07	2.92144e-07	1.9677e-06
393.159	5.09976e-07	3.44641e-07	4.51445e-07	3.01554e-07	3.47394e-07	3.01449e-07	3.4759e-07	4.21896e-07	3.5954e-07	3.73071e-07	4.04497e-07	3.47946e-07	2.73469e-07	3.23595e-07	2.81881e-07	2.25884e-07	2.62933e-07	3.46073e-07	2.21667e-07	2.23036e-07	2.45235e-07	3.06852e-07	1.76314e-07	2.822e-07	3.18733e-07	2.60844e-07	1.91874e-07	1.36743e-07	2.10238e-07	2.17249e-07	1.35756e-07	1.25843e-07	1.8092e-07	1.10842e-07	7.87231e-08	7.28635e-08	1.36924e-07	1.22374e-07	1.03808e-07	1.16892e-07	3.86046e-07	1.11512e-06	3.63576e-07	1.99119e-07	1.77325e-07	1.70574e-07	1.94232e-07	3.13484e-07	2.15741e-06
393.197	4.18908e-07	3.394e-07	4.04664e-07	2.95427e-07	3.5885e-07	2.81886e-07	3.39325e-07	4.43671e-07	3.35659e-07	3.4473e-07	3.78682e-07	3.47699e-07	2.89486e-07	3.23256e-07	3.1096e-07	3.16135e-07	1.94755e-07	3.46697e-07	2.67431e-07	1.39141e-07	2.44638e-07	2.81597e-07	2.38062e-07	2.60074e-07	2.61702e-07	2.60242e-07	2.25863e-07	1.44715e-07	2.63937e-07	1.86361e-07	1.43629e-07	7.56677e-08	1.1192e-07	1.6036e-07	1.16257e-07	4.3353e-08	9.12042e-08	7.98733e-08	9.67041e-08	1.14329e-07	4.23503e-07	1.06688e-06	3.73653e-07	1.68916e-07	1.75391e-07	7.98272e-08	2.26152e-07	3.46806e-07	2.34512e-06
393.234	3.5665e-07	3.35369e-07	4.15426e-07	3.0995e-07	3.4626e-07	3.09978e-07	2.87057e-07	4.01357e-07	3.28491e-07	3.14412e-07	3.58645e-07	3.81243e-07	3.39842e-07	3.32296e-07	3.55863e-07	3.45869e-07	2.19357e-07	3.05561e-07	2.76187e-07	1.77336e-07	2.49741e-07	2.79256e-07	2.8426e-07	2.35603e-07	2.30755e-07	1.81182e-07	2.3182e-07	1.43629e-07	2.58157e-07	2.17818e-07	1.63767e-07	7.09554e-08	8.5509e-08	1.08309e-07	1.21882e-07	9.28007e-09	1.03131e-07	5.38349e-08	8.98101e-08	1.3041e-07	4.79587e-07	9.38976e-07	3.89041e-07	2.47156e-07	2.40702e-07	1.35159e-07	2.12604e-07	3.82498e-07	2.63044e-06
393.272	3.44841e-07	3.51996e-07	3.9309e-07	3.69096e-07	3.38754e-07	3.32468e-07	3.02182e-07	3.53495e-07	3.48071e-07	3.68018e-07	3.70379e-07	3.10193e-07	3.43958e-07	3.47441e-07	3.70021e-07	3.2046e-07	2.12845e-07	2.63707e-07	2.2576e-07	2.02252e-07	2.17147e-07	2.71755e-07	2.57242e-07	1.91896e-07	2.70118e-07	1.46821e-07	2.31079e-07	1.69439e-07	1.71533e-07	2.67211e-07	1.83136e-07	1.12533e-07	1.48564e-07	1.6076e-07	8.77533e-08	3.29952e-08	8.67089e-08	3.57666e-08	9.0713e-08	1.42027e-07	5.39742e-07	8.81587e-07	2.96998e-07	2.56259e-07	2.51916e-07	1.44682e-07	2.16777e-07	3.54651e-07	2.87641e-06
393.309	3.38606e-07	3.81142e-07	3.86808e-07	4.2815e-07	3.65204e-07	3.52766e-07	3.62769e-07	3.80278e-07	4.24035e-07	3.47595e-07	3.45459e-07	2.75372e-07	3.36377e-07	3.73114e-07	3.44275e-07	3.12411e-07	2.36283e-07	3.07033e-07	2.55009e-07	2.21317e-07	1.81182e-07	2.20742e-07	1.96389e-07	1.87715e-07	2.61897e-07	1.49373e-07	2.32804e-07	1.80478e-07	1.55306e-07	2.70984e-07	2.0392e-07	1.54617e-07	2.06579e-07	2.00865e-07	1.92065e-07	8.51049e-08	8.77123e-08	4.20586e-08	8.81947e-08	1.4664e-07	5.75006e-07	8.16059e-07	3.09536e-07	2.27493e-07	2.40143e-07	1.21793e-07	2.53197e-07	3.38877e-07	2.99831e-06
393.347	3.88689e-07	3.80653e-07	3.83255e-07	4.28045e-07	3.93564e-07	3.47849e-07	3.69692e-07	3.8317e-07	4.36273e-07	3.36659e-07	3.20956e-07	2.68541e-07	3.24659e-07	3.24297e-07	2.6927e-07	2.97355e-07	2.28103e-07	3.30342e-07	2.42985e-07	2.25882e-07	1.73039e-07	2.30611e-07	1.78998e-07	2.47455e-07	1.80209e-07	1.73862e-07	2.43768e-07	2.28449e-07	8.13861e-08	1.95409e-07	2.2644e-07	2.03811e-07	1.99707e-07	1.34489e-07	2.16236e-07	1.1181e-07	8.18468e-08	3.6976e-08	2.49319e-08	1.98984e-07	6.05041e-07	8.24958e-07	3.62764e-07	2.41589e-07	2.90319e-07	1.16348e-07	2.72032e-07	3.24212e-07	2.92316e-06
393.384	3.68458e-07	4.11729e-07	4.32258e-07	4.87629e-07	3.59333e-07	3.76863e-07	3.50621e-07	3.32344e-07	3.87769e-07	3.12675e-07	3.48374e-07	3.5517e-07	2.96803e-07	2.70719e-07	2.61317e-07	3.58177e-07	3.01167e-07	3.31684e-07	2.34364e-07	2.35145e-07	2.54823e-07	2.22329e-07	2.15449e-07	2.36502e-07	1.42835e-07	1.97703e-07	2.52712e-07	1.97372e-07	1.007e-07	2.19798e-07	2.67267e-07	2.04229e-07	2.00906e-07	1.55109e-07	1.54513e-07	1.04528e-07	4.39949e-08	7.77247e-08	4.87145e-08	1.99072e-07	5.99747e-07	7.79243e-07	3.58802e-07	2.58864e-07	2.7475e-07	1.21633e-07	2.68133e-07	2.65529e-07	2.7496e-06
393.422	3.76659e-07	3.95157e-07	4.02269e-07	4.37537e-07	3.37583e-07	3.78691e-07	3.4202e-07	2.95374e-07	3.66081e-07	3.09497e-07	3.87365e-07	4.16184e-07	2.77001e-07	2.72722e-07	2.90094e-07	3.00533e-07	3.19181e-07	2.76387e-07	2.19513e-07	2.47437e-07	2.86439e-07	2.13569e-07	2.77303e-07	1.78818e-07	9.46147e-08	1.7524e-07	2.91669e-07	2.17052e-07	9.55681e-08	1.94034e-07	2.77721e-07	1.5203e-07	1.98977e-07	1.8966e-07	1.50669e-07	1.09538e-07	6.95233e-08	1.22498e-07	4.37671e-08	1.85533e-07	6.11739e-07	7.46752e-07	3.94584e-07	3.03675e-07	2.74781e-07	1.53937e-07	2.45107e-07	2.90025e-07	2.49271e-06
393.459	3.89254e-07	4.58666e-07	3.83837e-07	3.99425e-07	3.46929e-07	4.12356e-07	3.30481e-07	2.83953e-07	3.55352e-07	3.29218e-07	3.25951e-07	4.23833e-07	2.73417e-07	2.90934e-07	3.15459e-07	1.86081e-07	3.16178e-07	1.94803e-07	1.76895e-07	2.47771e-07	2.73474e-07	2.01786e-07	2.25539e-07	1.98288e-07	9.61234e-08	2.00669e-07	2.59537e-07	2.57093e-07	3.28904e-08	1.97408e-07	2.20876e-07	1.38861e-07	1.20326e-07	1.73575e-07	1.39701e-07	1.53396e-08	1.15823e-07	7.97598e-08	8.00418e-08	1.05435e-07	6.30443e-07	7.10588e-07	3.92856e-07	2.88269e-07	2.05039e-07	2.10051e-07	1.96301e-07	3.18491e-07	2.15596e-06
393.497	4.03344e-07	4.71917e-07	4.5071e-07	4.08033e-07	3.25819e-07	4.58204e-07	3.1388e-07	3.38549e-07	3.35628e-07	3.55866e-07	2.87552e-07	3.91385e-07	2.92091e-07	2.71467e-07	3.03728e-07	1.6714e-07	2.81519e-07	1.39091e-07	2.11517e-07	2.29811e-07	2.81639e-07	2.46675e-07	2.71947e-07	2.33356e-07	1.29331e-07	1.81263e-07	2.5219e-07	1.93809e-07	3.06963e-08	1.7529e-07	2.11658e-07	1.20057e-07	1.07769e-07	1.78034e-07	1.46657e-07	3.91828e-08	1.25679e-07	3.02277e-08	6.73262e-08	1.28644e-07	7.24246e-07	7.18947e-07	4.38117e-07	3.09909e-07	1.74278e-07	2.41595e-07	1.23988e-07	3.50427e-07	1.83233e-06
393.534	4.3196e-07	4.30131e-07	4.10169e-07	3.48622e-07	3.64683e-07	4.65616e-07	3.00335e-07	3.33623e-07	3.14745e-07	3.65952e-07	2.5765e-07	3.39726e-07	3.56571e-07	2.37894e-07	3.43968e-07	2.00572e-07	3.01067e-07	1.78675e-07	2.30066e-07	2.50834e-07	2.8258e-07	2.99521e-07	2.49523e-07	2.3615e-07	1.25417e-07	1.62357e-07	2.55596e-07	2.10959e-07	6.05725e-08	1.60584e-07	1.86761e-07	1.47457e-07	1.44049e-07	1.39762e-07	1.49509e-07	1.80169e-08	1.25224e-07	3.1622e-08	8.59355e-08	1.70489e-07	7.81243e-07	7.28468e-07	4.54101e-07	2.69501e-07	2.44686e-07	2.22776e-07	2.12512e-07	4.40762e-07	1.54977e-06
393.572	4.12692e-07	4.58338e-07	3.8842e-07	2.90261e-07	3.98811e-07	4.14627e-07	2.99518e-07	3.45898e-07	2.97976e-07	3.51365e-07	2.43617e-07	2.93967e-07	3.74588e-07	3.05508e-07	3.68581e-07	2.51952e-07	3.31956e-07	2.01236e-07	2.21348e-07	3.19802e-07	2.60334e-07	3.06297e-07	2.19363e-07	2.52664e-07	7.26873e-08	1.34354e-07	2.85574e-07	2.64482e-07	1.65794e-07	1.13751e-07	1.82123e-07	1.39588e-07	1.31066e-07	1.58809e-07	1.5294e-07	8.0991e-08	1.44805e-07	4.28847e-08	1.15401e-07	1.85285e-07	8.38021e-07	6.70504e-07	4.45142e-07	2.57163e-07	2.76206e-07	1.76017e-07	3.16333e-07	4.34595e-07	1.42563e-06
393.609	3.67134e-07	4.76384e-07	4.12156e-07	2.61176e-07	3.88745e-07	4.10386e-07	3.53904e-07	3.45441e-07	3.0211e-07	3.86958e-07	2.92913e-07	2.85042e-07	3.7102e-07	3.43905e-07	3.92705e-07	3.06035e-07	3.19979e-07	2.48887e-07	2.33416e-07	3.29042e-07	2.45047e-07	3.57325e-07	2.42567e-07	2.0351e-07	5.60089e-08	1.96902e-07	2.9573e-07	2.09238e-07	1.90333e-07	1.36743e-07	1.43058e-07	1.81784e-07	1.33384e-07	2.08106e-07	1.57361e-07	1.41429e-07	2.22245e-07	5.27309e-08	1.51482e-07	1.44125e-07	9.14006e-07	6.76611e-07	5.07849e-07	2.92902e-07	2.53381e-07	1.60661e-07	3.06512e-07	4.70006e-07	1.22514e-06
393.647	3.93272e-07	4.09891e-07	3.09592e-07	2.84298e-07	4.69703e-07	4.53451e-07	3.28986e-07	3.07129e-07	2.99696e-07	3.98651e-07	2.80842e-07	2.89432e-07	3.53836e-07	3.5524e-07	3.43118e-07	3.16235e-07	3.28577e-07	2.44231e-07	3.3164e-07	3.18469e-07	2.29379e-07	3.52348e-07	2.5495e-07	1.46755e-07	1.48813e-07	2.82118e-07	2.48104e-07	2.11937e-07	1.94731e-07	1.91672e-07	1.36125e-07	1.21532e-07	1.37447e-07	2.0353e-07	2.05496e-07	1.17072e-07	2.36476e-07	3.78034e-08	6.00964e-08	1.04543e-07	9.9509e-07	6.75147e-07	4.72655e-07	3.65324e-07	2.01839e-07	1.81182e-07	2.74344e-07	4.44955e-07	1.13961e-06
393.684	4.33898e-07	3.58645e-07	3.26878e-07	3.5129e-07	4.66449e-07	3.74192e-07	3.32194e-07	3.09708e-07	3.08543e-07	4.99647e-07	3.92257e-07	2.91678e-07	3.35006e-07	3.74896e-07	3.00603e-07	3.20664e-07	2.50415e-07	2.96428e-07	3.19085e-07	3.09044e-07	2.3153e-07	3.04641e-07	3.07771e-07	1.40312e-07	1.61239e-07	3.35791e-07	3.07659e-07	2.32132e-07	2.60146e-07	1.97265e-07	2.50173e-07	1.28107e-07	2.02451e-07	2.06082e-07	2.09438e-07	1.20254e-07	1.64294e-07	5.63959e-08	3.98434e-08	1.45028e-07	1.14584e-06	5.95571e-07	5.13526e-07	3.4778e-07	2.60775e-07	2.52274e-07	2.60844e-07	3.73572e-07	1.09518e-06
393.722	4.03252e-07	3.84271e-07	3.52189e-07	4.25186e-07	4.31608e-07	3.95223e-07	3.40521e-07	4.5952e-07	3.82829e-07	5.22553e-07	4.28856e-07	4.66199e-07	3.62651e-07	3.93904e-07	2.7654e-07	3.90147e-07	2.63569e-07	2.25919e-07	2.75034e-07	3.6273e-07	3.13835e-07	3.43449e-07	3.27702e-07	1.86082e-07	2.21691e-07	2.78599e-07	2.51599e-07	2.29475e-07	2.65968e-07	2.17106e-07	2.85378e-07	1.20746e-07	2.02033e-07	2.54761e-07	3.31962e-07	6.85039e-08	1.22128e-07	5.94532e-08	2.68516e-07	1.72868e-07	1.35782e-06	6.33756e-07	4.57992e-07	2.96641e-07	2.56815e-07	2.51556e-07	2.34986e-07	3.20855e-07	1.06111e-06
393.759	4.0778e-07	5.06799e-07	3.55271e-07	4.31318e-07	3.44623e-07	4.13409e-07	4.62101e-07	5.16653e-07	4.09616e-07	5.02988e-07	3.72209e-07	5.02907e-07	3.1805e-07	3.46447e-07	2.5628e-07	3.42308e-07	3.08831e-07	2.71331e-07	3.06325e-07	3.4496e-07	3.704e-07	3.74697e-07	2.38133e-07	2.16672e-07	2.12137e-07	2.34275e-07	2.00879e-07	1.62635e-07	2.56276e-07	1.43891e-07	2.40467e-07	2.06436e-07	2.25481e-07	2.4514e-07	2.14501e-07	1.16673e-07	7.30188e-08	1.09102e-07	2.17357e-07	1.76754e-07	1.45967e-06	6.00504e-07	4.2533e-07	3.22857e-07	2.43585e-07	2.70704e-07	2.79043e-07	4.07276e-07	8.74842e-07
393.797	5.56912e-07	4.92166e-07	3.74497e-07	4.43977e-07	3.53766e-07	4.0677e-07	4.62573e-07	4.9355e-07	3.87151e-07	4.11946e-07	3.11009e-07	4.28537e-07	3.57532e-07	3.48679e-07	3.97868e-07	3.09898e-07	3.95235e-07	3.07011e-07	3.43201e-07	2.46198e-07	4.29151e-07	3.31157e-07	1.91352e-07	4.00732e-07	2.32426e-07	2.3422e-07	1.09589e-07	1.49846e-07	2.77894e-07	1.49247e-07	1.64207e-07	3.34994e-07	2.2801e-07	2.4867e-07	1.1931e-07	2.1084e-07	1.04528e-07	9.3047e-08	1.21273e-07	2.01829e-07	1.65671e-06	5.52159e-07	3.08398e-07	2.73645e-07	2.33356e-07	2.90645e-07	2.94696e-07	4.74698e-07	7.6077e-07
393.834	4.86844e-07	3.85176e-07	4.98424e-07	4.21488e-07	4.07758e-07	4.27092e-07	3.67218e-07	4.06016e-07	3.87326e-07	3.31106e-07	3.54985e-07	3.56355e-07	3.13792e-07	2.61463e-07	3.35703e-07	3.24406e-07	3.28426e-07	3.05719e-07	3.52712e-07	2.40845e-07	4.13922e-07	3.08057e-07	1.22988e-07	4.41406e-07	2.28246e-07	2.89298e-07	1.09795e-07	1.85336e-07	2.6812e-07	1.78029e-07	1.47694e-07	2.33555e-07	1.90008e-07	2.57831e-07	1.50525e-07	1.22894e-07	8.93176e-08	9.97191e-08	2.68145e-08	2.58628e-07	1.85202e-06	5.10224e-07	2.59453e-07	2.70128e-07	1.59548e-07	2.76652e-07	2.66561e-07	5.55089e-07	7.4671e-07
393.872	4.06997e-07	3.44692e-07	4.18603e-07	4.10226e-07	4.3924e-07	3.81327e-07	3.30488e-07	3.73854e-07	3.5129e-07	3.30736e-07	3.66746e-07	3.97654e-07	2.65118e-07	2.95618e-07	3.47446e-07	3.119e-07	2.00051e-07	3.76656e-07	3.67905e-07	1.97944e-07	2.85994e-07	2.95377e-07	1.1828e-07	3.41624e-07	2.28428e-07	2.29666e-07	9.08537e-08	1.38594e-07	2.40003e-07	1.35963e-07	2.00672e-07	2.03992e-07	1.40132e-07	1.58548e-07	1.52796e-07	1.24598e-07	6.95217e-08	1.30951e-07	3.40708e-08	3.19053e-07	2.17835e-06	5.03345e-07	2.40121e-07	2.7456e-07	1.92766e-07	2.51651e-07	2.40629e-07	6.18473e-07	7.62709e-07
393.909	4.07477e-07	3.37433e-07	3.63258e-07	3.51308e-07	3.74861e-07	3.82113e-07	2.60471e-07	3.66091e-07	3.04184e-07	3.52171e-07	2.91768e-07	4.15619e-07	2.27129e-07	2.96338e-07	3.80425e-07	3.0336e-07	1.56184e-07	4.24053e-07	3.32953e-07	1.75691e-07	2.14692e-07	2.06761e-07	1.41527e-07	2.22994e-07	2.55425e-07	2.94879e-07	8.00834e-08	1.25412e-07	1.6674e-07	1.77187e-07	1.79133e-07	1.44196e-07	1.46535e-07	1.58216e-07	9.78568e-08	1.22326e-07	6.48399e-08	9.019e-08	5.1371e-08	3.11055e-07	2.66933e-06	5.37495e-07	2.522e-07	2.44972e-07	1.63987e-07	2.49078e-07	2.23979e-07	6.29666e-07	7.39772e-07
393.947	3.92689e-07	3.3022e-07	3.21533e-07	2.78503e-07	2.82173e-07	3.41041e-07	2.40275e-07	3.28592e-07	2.58551e-07	3.46457e-07	2.53302e-07	3.93136e-07	2.46624e-07	2.81772e-07	3.47022e-07	2.9724e-07	1.8245e-07	3.59068e-07	2.78487e-07	1.7393e-07	1.85941e-07	2.41661e-07	1.47795e-07	1.68164e-07	2.47098e-07	3.24757e-07	1.01288e-07	1.38462e-07	1.3118e-07	1.81713e-07	1.45087e-07	1.27919e-07	1.5924e-07	1.44699e-07	1.03892e-07	7.47804e-08	2.41707e-08	5.95868e-08	1.95524e-08	3.04698e-07	3.36153e-06	4.96068e-07	3.10964e-07	2.24858e-07	2.04222e-07	2.46744e-07	1.85775e-07	6.45336e-07	6.6891e-07
393.985	3.93042e-07	3.65635e-07	3.29356e-07	2.54015e-07	2.3452e-07	2.8515e-07	2.58985e-07	2.74881e-07	2.33599e-07	3.64333e-07	2.01992e-07	3.37427e-07	2.30442e-07	2.32175e-07	2.44721e-07	2.56862e-07	2.17687e-07	2.93416e-07	2.74378e-07	2.3894e-07	1.89139e-07	2.08184e-07	8.70178e-08	2.00904e-07	2.05361e-07	2.94919e-07	1.64682e-07	1.74644e-07	1.14408e-07	1.70247e-07	1.36176e-07	8.26889e-08	1.43437e-07	8.57541e-08	1.11712e-07	1.0028e-07	5.61984e-08	5.03496e-08	8.65674e-08	2.96188e-07	4.92988e-06	5.02287e-07	2.54234e-07	1.6739e-07	2.42181e-07	2.19527e-07	1.27027e-07	6.60582e-07	5.94614e-07
394.022	3.86575e-07	3.93998e-07	3.55986e-07	2.78304e-07	2.34198e-07	2.70103e-07	2.24593e-07	3.16182e-07	2.51829e-07	3.37761e-07	2.19433e-07	2.8824e-07	1.95388e-07	2.34475e-07	2.13151e-07	2.7729e-07	2.48768e-07	2.22627e-07	2.57133e-07	2.74743e-07	2.38572e-07	2.26341e-07	7.26545e-08	1.90965e-07	2.00669e-07	1.95409e-07	1.11077e-07	2.46417e-07	9.4829e-08	1.44865e-07	1.25372e-07	6.88498e-08	8.70854e-08	3.15478e-08	9.34204e-08	5.36943e-08	8.719e-08	7.01475e-08	1.18955e-07	3.16624e-07	6.99771e-06	4.92704e-07	2.30153e-07	1.64138e-07	2.14873e-07	2.55723e-07	1.4813e-07	7.09192e-07	6.56096e-07
394.06	3.67554e-07	3.76665e-07	3.26094e-07	3.13652e-07	2.80584e-07	2.99161e-07	2.43883e-07	3.45239e-07	2.82975e-07	2.79945e-07	2.84949e-07	2.54489e-07	2.10935e-07	2.6776e-07	2.38362e-07	3.44573e-07	2.716e-07	2.04157e-07	2.06697e-07	2.62936e-07	2.47352e-07	2.05394e-07	1.33863e-07	1.48041e-07	1.77094e-07	1.58283e-07	1.2101e-07	2.55371e-07	1.33076e-07	4.71762e-08	1.30169e-07	1.00772e-08	8.56992e-08	5.13277e-08	9.33114e-08	1.05939e-07	3.10846e-08	8.82774e-08	1.86023e-07	4.17986e-07	9.04151e-06	4.41434e-07	1.41062e-07	2.19103e-07	2.38886e-07	1.89001e-07	2.67642e-07	8.1148e-07	6.71421e-07
394.097	3.54532e-07	3.42277e-07	3.22779e-07	3.34495e-07	2.78843e-07	3.38392e-07	2.86887e-07	3.51527e-07	3.22102e-07	3.00949e-07	3.20327e-07	2.37708e-07	2.17316e-07	2.25033e-07	3.05293e-07	3.30925e-07	2.86958e-07	1.70012e-07	1.63566e-07	2.74017e-07	2.50418e-07	2.21348e-07	1.14872e-07	1.54191e-07	1.7524e-07	9.65649e-08	1.59441e-07	2.25061e-07	1.35571e-07	2.65898e-08	7.28851e-08	3.22433e-08	1.29745e-07	3.33669e-08	6.27348e-08	1.39109e-07	3.51823e-08	7.75652e-08	2.15e-07	4.35932e-07	9.03398e-06	4.13829e-07	1.2263e-07	2.22929e-07	2.35727e-07	1.63972e-07	2.93241e-07	8.67893e-07	6.04219e-07
394.135	3.90159e-07	4.08012e-07	3.59938e-07	2.75176e-07	2.54657e-07	3.69003e-07	3.35095e-07	4.08509e-07	3.06144e-07	2.76992e-07	2.7917e-07	2.74283e-07	2.53459e-07	2.02746e-07	2.84034e-07	2.20103e-07	3.17671e-07	2.13985e-07	1.24575e-07	2.71573e-07	2.56737e-07	1.63234e-07	1.13953e-07	1.5075e-07	1.7227e-07	7.23775e-08	1.79258e-07	1.53065e-07	4.35704e-08	6.11831e-08	5.13781e-08	2.07375e-08	1.3918e-07	4.72857e-08	5.63024e-08	1.05321e-07	7.14383e-08	1.59783e-07	2.26481e-07	4.25301e-07	7.80708e-06	4.57348e-07	1.90794e-07	1.57574e-07	2.37706e-07	2.10024e-07	2.97525e-07	9.01148e-07	5.96354e-07
394.172	3.41367e-07	3.41601e-07	4.21696e-07	2.95519e-07	2.52556e-07	4.31552e-07	2.74974e-07	4.47984e-07	2.85589e-07	2.79573e-07	2.44978e-07	3.15395e-07	2.53862e-07	1.84157e-07	2.4382e-07	1.75884e-07	2.06993e-07	1.95749e-07	1.30886e-07	1.77665e-07	2.19269e-07	1.19527e-07	9.96871e-08	1.97214e-07	1.98527e-07	1.01856e-07	1.60247e-07	1.18483e-07	7.19341e-08	9.48255e-08	5.67586e-08	2.1239e-08	8.67443e-08	6.3088e-08	4.78836e-08	9.86334e-08	1.33785e-07	1.58271e-07	2.24098e-07	4.45867e-07	6.52666e-06	4.36423e-07	2.06956e-07	1.57318e-07	2.17075e-07	2.26155e-07	3.03021e-07	9.26946e-07	5.86574e-07
394.21	3.4023e-07	3.49412e-07	4.13039e-07	3.06934e-07	2.57816e-07	3.769e-07	2.35417e-07	4.13204e-07	2.32895e-07	2.99284e-07	2.45019e-07	2.37853e-07	2.3466e-07	1.95063e-07	2.23094e-07	1.69319e-07	1.49707e-07	1.92364e-07	5.19939e-08	1.40312e-07	1.42609e-07	6.49599e-08	1.11464e-07	1.66256e-07	1.73536e-07	1.67265e-07	1.45388e-07	1.31025e-07	6.86734e-08	1.21112e-07	5.3183e-08	1.9379e-08	3.79117e-08	5.80349e-08	1.02121e-07	1.05586e-07	1.20702e-07	1.89459e-07	2.31989e-07	4.23176e-07	5.33186e-06	4.83065e-07	2.3576e-07	1.4805e-07	1.62767e-07	2.08768e-07	2.99812e-07	1.06491e-06	6.07896e-07
394.247	3.57944e-07	3.03908e-07	4.4217e-07	2.53435e-07	2.55022e-07	3.17397e-07	2.49019e-07	2.42864e-07	2.13966e-07	3.33792e-07	2.86623e-07	2.68198e-07	2.45214e-07	2.5457e-07	2.28105e-07	1.56089e-07	1.46874e-07	1.87253e-07	9.37498e-08	1.51674e-07	1.1733e-07	5.12988e-08	1.10771e-07	7.81756e-08	1.08104e-07	1.27142e-07	1.46812e-07	8.80461e-08	1.88127e-08	1.26699e-07	4.16399e-08	1.42431e-08	7.05326e-08	6.63345e-08	1.05033e-07	1.20952e-07	9.22393e-08	2.26311e-07	2.334e-07	4.70398e-07	4.34116e-06	4.95221e-07	2.76402e-07	1.43594e-07	1.67103e-07	2.15067e-07	2.91447e-07	1.22939e-06	5.93161e-07
394.285	3.26104e-07	2.0904e-07	4.08155e-07	2.59117e-07	2.65698e-07	2.7797e-07	2.58987e-07	1.96967e-07	1.8778e-07	2.96644e-07	2.806e-07	2.18858e-07	2.59637e-07	2.23138e-07	2.22903e-07	1.94132e-07	1.89223e-07	2.1574e-07	1.31978e-07	1.54538e-07	9.73012e-08	7.70344e-08	1.63804e-07	6.8486e-08	1.31006e-07	4.95982e-08	8.60537e-08	8.07028e-08	4.79729e-08	1.42779e-07	9.16184e-08	3.92884e-08	7.36267e-08	3.85686e-08	5.86656e-08	1.31094e-07	1.5704e-07	2.79107e-07	2.13059e-07	5.05604e-07	3.73267e-06	4.41753e-07	2.55334e-07	1.78263e-07	1.4941e-07	2.46407e-07	2.73623e-07	1.39216e-06	6.34671e-07
394.322	2.4397e-07	2.25249e-07	3.76915e-07	2.76677e-07	2.39311e-07	2.7657e-07	3.26099e-07	2.14138e-07	1.75785e-07	2.49146e-07	2.53412e-07	2.40646e-07	1.63954e-07	1.83931e-07	2.20217e-07	2.22163e-07	2.98446e-07	1.60946e-07	1.87966e-07	1.48323e-07	8.62261e-08	1.02439e-07	1.89841e-07	1.23912e-07	8.10824e-08	1.41771e-07	3.21849e-08	3.85527e-08	1.36974e-07	1.09668e-07	4.71762e-08	3.92215e-08	5.33814e-08	5.50996e-08	4.84293e-08	1.21521e-07	1.83347e-07	2.53354e-07	2.49279e-07	5.05179e-07	3.15887e-06	4.14045e-07	2.92362e-07	1.68269e-07	1.68285e-07	2.13777e-07	3.0933e-07	1.59219e-06	6.21015e-07
394.36	2.4492e-07	2.84476e-07	3.75348e-07	2.9162e-07	3.66765e-07	2.91414e-07	3.59343e-07	2.82724e-07	1.88731e-07	3.03705e-07	2.69019e-07	2.3158e-07	1.77849e-07	1.93071e-07	2.36466e-07	2.37046e-07	3.34511e-07	1.06074e-07	3.63465e-07	1.55403e-07	1.03892e-07	1.18908e-07	2.53795e-07	1.17112e-07	8.42754e-08	1.12241e-07	1.5028e-07	2.64269e-07	1.80557e-07	5.85576e-08	1.66481e-07	2.68735e-08	6.62088e-08	9.58857e-08	4.68656e-08	3.06724e-08	2.64014e-07	2.21615e-07	3.07961e-07	5.89163e-07	2.74701e-06	4.04604e-07	2.76388e-07	1.67899e-07	1.41527e-07	2.48232e-07	2.96049e-07	1.81249e-06	5.87576e-07
394.397	3.18332e-07	2.5242e-07	3.30878e-07	2.62086e-07	3.34779e-07	2.79381e-07	2.72974e-07	2.65025e-07	2.09486e-07	3.43069e-07	2.68264e-07	2.5921e-07	2.15744e-07	3.26728e-07	1.88014e-07	2.00689e-07	2.44463e-07	9.03149e-08	2.35637e-07	2.2623e-07	9.79888e-08	1.94464e-07	2.2058e-07	1.21512e-07	1.47487e-07	6.51212e-08	1.42159e-07	1.86715e-07	1.83838e-07	1.19716e-07	3.15827e-07	4.19183e-08	1.59948e-07	1.31962e-07	2.15236e-07	7.0392e-08	2.99084e-07	2.453e-07	3.81345e-07	7.46788e-07	2.41451e-06	3.96601e-07	3.02676e-07	2.06246e-07	2.24106e-07	2.40784e-07	3.21174e-07	2.19581e-06	6.75493e-07
394.435	3.39976e-07	2.08945e-07	3.47019e-07	2.83604e-07	2.56563e-07	3.28759e-07	2.99171e-07	3.09769e-07	2.87601e-07	2.74309e-07	2.28723e-07	2.6709e-07	2.24377e-07	3.54821e-07	2.31109e-07	1.92741e-07	1.44951e-07	2.1084e-07	1.50277e-07	2.40168e-07	1.61172e-07	1.96408e-07	1.38341e-07	1.7335e-07	2.4227e-07	1.92735e-07	1.77635e-07	8.43238e-08	1.9791e-07	1.60267e-07	2.65005e-07	1.05294e-07	3.42239e-07	1.26754e-07	2.33088e-07	1.61513e-07	2.70956e-07	3.85605e-07	3.60562e-07	7.7579e-07	1.88622e-06	4.10747e-07	3.29894e-07	3.13249e-07	2.92755e-07	2.70313e-07	2.75604e-07	2.66578e-06	6.54564e-07
394.472	3.79013e-07	2.52783e-07	3.90076e-07	2.78949e-07	2.30712e-07	3.25412e-07	3.57972e-07	3.2588e-07	2.60151e-07	2.09956e-07	2.51251e-07	2.3556e-07	2.59444e-07	2.96335e-07	2.77093e-07	1.91195e-07	1.72954e-07	2.23574e-07	1.28047e-07	1.98752e-07	2.21392e-07	2.4475e-07	9.41414e-08	2.4782e-07	2.79945e-07	1.42656e-07	1.40582e-07	1.53065e-07	2.93888e-07	1.88774e-07	1.95825e-07	1.70483e-07	2.92452e-07	3.15789e-07	1.88143e-07	2.87351e-07	2.90832e-07	4.85964e-07	3.5562e-07	8.29669e-07	1.71904e-06	4.01648e-07	3.01869e-07	2.98019e-07	3.1967e-07	3.33319e-07	2.54315e-07	2.96609e-06	7.1478e-07
394.51	3.85748e-07	2.52883e-07	3.9187e-07	2.32574e-07	2.38292e-07	3.06231e-07	3.86941e-07	2.74056e-07	2.90359e-07	1.85246e-07	2.86629e-07	2.06889e-07	2.68367e-07	2.54798e-07	2.67281e-07	2.29086e-07	1.63568e-07	1.63206e-07	1.34718e-07	2.14075e-07	1.74449e-07	2.68286e-07	8.76228e-08	1.64949e-07	2.49802e-07	1.31311e-07	1.11876e-07	1.39409e-07	2.90135e-07	1.92998e-07	1.76267e-07	1.46903e-07	2.54178e-07	3.5459e-07	2.01034e-07	2.38299e-07	2.84363e-07	4.10825e-07	3.21666e-07	8.21587e-07	1.60068e-06	3.40712e-07	3.69626e-07	2.60148e-07	2.92231e-07	3.54933e-07	2.08533e-07	3.1438e-06	6.61743e-07
394.547	3.46428e-07	3.04739e-07	2.9991e-07	1.89901e-07	1.8541e-07	3.49697e-07	3.98011e-07	3.3421e-07	3.38128e-07	2.20785e-07	3.06673e-07	2.10607e-07	2.49927e-07	2.13477e-07	2.24597e-07	2.7535e-07	1.81668e-07	1.69438e-07	9.05155e-08	2.18251e-07	1.13609e-07	2.76144e-07	7.2609e-08	7.20994e-08	1.61784e-07	1.35068e-07	1.73238e-07	9.40504e-08	2.26555e-07	1.60495e-07	1.2425e-07	1.90934e-07	1.64677e-07	3.13216e-07	2.08651e-07	1.98221e-07	2.69817e-07	4.01147e-07	2.4171e-07	7.33791e-07	1.46254e-06	3.11817e-07	3.95266e-07	2.86466e-07	2.57951e-07	3.27029e-07	2.4873e-07	3.0706e-06	5.86152e-07
394.585	3.56333e-07	3.02731e-07	3.15494e-07	1.88858e-07	2.21174e-07	3.15832e-07	3.1056e-07	3.44498e-07	3.78799e-07	2.34458e-07	2.75509e-07	2.66541e-07	2.89716e-07	2.19246e-07	2.0191e-07	2.92177e-07	2.03811e-07	2.22558e-07	1.34042e-07	1.98189e-07	1.67321e-07	2.46121e-07	8.28135e-08	5.55384e-08	1.31536e-07	1.28791e-07	1.62943e-07	1.3852e-07	1.48536e-07	1.84512e-07	7.65497e-08	1.07665e-07	1.56335e-07	3.35505e-07	1.809e-07	1.89133e-07	3.03126e-07	4.2707e-07	2.43392e-07	7.58155e-07	1.36658e-06	2.84251e-07	3.43851e-07	2.36994e-07	2.33045e-07	3.15152e-07	2.31014e-07	2.8531e-06	5.94487e-07
394.622	3.42753e-07	2.54029e-07	3.6658e-07	2.54532e-07	2.70914e-07	2.91604e-07	2.81814e-07	3.0224e-07	3.67466e-07	2.64015e-07	2.91333e-07	3.0222e-07	2.6083e-07	2.50978e-07	2.30772e-07	2.55684e-07	2.4592e-07	2.06908e-07	1.25034e-07	1.62045e-07	1.9839e-07	1.60968e-07	1.48033e-07	7.66488e-08	1.54906e-07	1.53071e-07	1.25145e-07	1.06825e-07	1.11866e-07	2.54828e-07	7.98236e-08	6.13988e-08	1.60113e-07	2.91445e-07	2.11836e-07	2.06072e-07	2.59324e-07	4.00917e-07	2.57888e-07	9.06676e-07	1.25083e-06	3.1399e-07	3.06035e-07	2.59254e-07	2.58285e-07	3.27778e-07	2.64928e-07	2.49635e-06	6.41378e-07
394.66	2.9497e-07	2.22994e-07	2.97704e-07	2.06282e-07	3.30541e-07	3.53621e-07	3.10506e-07	3.24093e-07	2.9659e-07	2.83793e-07	2.79661e-07	2.50937e-07	2.70386e-07	1.89311e-07	1.97297e-07	1.8975e-07	2.22123e-07	1.23492e-07	1.94373e-07	1.75644e-07	1.75691e-07	1.40132e-07	1.88586e-07	1.47333e-07	1.91775e-07	1.5498e-07	1.30557e-07	6.59867e-08	1.19522e-07	2.42344e-07	8.28672e-08	8.17337e-08	2.22593e-07	2.31321e-07	2.97436e-07	1.97619e-07	2.31622e-07	3.1059e-07	3.02256e-07	8.9924e-07	1.12699e-06	3.35909e-07	3.42122e-07	3.0569e-07	3.25931e-07	3.52095e-07	3.07746e-07	2.14259e-06	6.30836e-07
394.697	2.47519e-07	2.676e-07	2.45261e-07	2.50425e-07	3.29004e-07	3.47556e-07	2.78292e-07	3.10541e-07	2.60632e-07	3.12282e-07	2.50836e-07	2.50702e-07	2.67298e-07	1.32806e-07	2.13132e-07	1.52426e-07	9.64037e-08	1.29732e-07	2.33624e-07	1.87819e-07	1.34597e-07	1.56158e-07	2.18079e-07	1.49172e-07	2.19737e-07	1.84555e-07	1.17989e-07	6.30748e-08	1.18451e-07	2.24731e-07	5.76836e-08	7.845e-08	2.16234e-07	2.36276e-07	2.37134e-07	1.61666e-07	2.49171e-07	2.17393e-07	3.09203e-07	9.35258e-07	1.01231e-06	3.3577e-07	2.95939e-07	3.29208e-07	3.6419e-07	3.4778e-07	2.46471e-07	1.89613e-06	6.28409e-07
394.735	2.41106e-07	3.0542e-07	2.45746e-07	2.55363e-07	3.32103e-07	2.69413e-07	2.85642e-07	3.36563e-07	2.53561e-07	3.16999e-07	2.03907e-07	2.63964e-07	2.57093e-07	1.34283e-07	2.02451e-07	1.4525e-07	7.54827e-08	1.31852e-07	2.22356e-07	1.27529e-07	8.68856e-08	1.2495e-07	2.00327e-07	1.03218e-07	1.89501e-07	1.64617e-07	9.47414e-08	5.94827e-08	9.34441e-08	2.145e-07	5.96208e-08	1.18e-07	1.8963e-07	1.99748e-07	2.03669e-07	1.60283e-07	2.26639e-07	1.61797e-07	3.45602e-07	9.66168e-07	9.56875e-07	2.62534e-07	2.98762e-07	2.99716e-07	3.52897e-07	3.37399e-07	2.69893e-07	1.65533e-06	5.70248e-07
394.772	2.14622e-07	2.93319e-07	2.4956e-07	2.57188e-07	3.56023e-07	2.93753e-07	3.08027e-07	3.04504e-07	2.64827e-07	3.14868e-07	2.42922e-07	1.91352e-07	2.23993e-07	1.70859e-07	2.05537e-07	1.1554e-07	1.11676e-07	1.19247e-07	2.05822e-07	1.20737e-07	1.13236e-07	8.55745e-08	1.16803e-07	7.85478e-08	1.61016e-07	1.67694e-07	1.17006e-07	7.05041e-08	9.33793e-08	1.56984e-07	1.02121e-07	1.2232e-07	1.32485e-07	1.44526e-07	1.69275e-07	1.96566e-07	2.06537e-07	2.34354e-07	3.61976e-07	1.0368e-06	8.94612e-07	2.63058e-07	2.68097e-07	3.38859e-07	4.19267e-07	3.0556e-07	3.34546e-07	1.33634e-06	5.04623e-07
394.81	3.09803e-07	2.70322e-07	3.66215e-07	2.34302e-07	3.13944e-07	2.34434e-07	3.20902e-07	2.97044e-07	2.86026e-07	2.84357e-07	2.58552e-07	1.71955e-07	2.41136e-07	1.92211e-07	1.86153e-07	1.18623e-07	1.88505e-07	9.17482e-08	2.29023e-07	1.22466e-07	9.97942e-08	7.04187e-08	1.1666e-07	7.49633e-08	1.27399e-07	9.12042e-08	1.03187e-07	1.03857e-07	9.69396e-08	1.11416e-07	1.25208e-07	8.33196e-08	8.29618e-08	1.50059e-07	1.31354e-07	2.01666e-07	2.54022e-07	3.16725e-07	4.14879e-07	1.10487e-06	8.6125e-07	2.43725e-07	3.33041e-07	3.62119e-07	4.11633e-07	2.57907e-07	3.04027e-07	1.22584e-06	4.73443e-07
394.847	3.41503e-07	2.43336e-07	4.1035e-07	2.67127e-07	3.22779e-07	2.10138e-07	3.02807e-07	3.07169e-07	2.66344e-07	2.94447e-07	2.45213e-07	1.71918e-07	2.72486e-07	1.87495e-07	1.92331e-07	1.43054e-07	1.78135e-07	1.04435e-07	1.92341e-07	1.74764e-07	1.13344e-07	6.55795e-08	1.17994e-07	5.42742e-09	1.4911e-07	5.27812e-08	9.62481e-08	6.82651e-08	9.34432e-08	7.01361e-08	1.76887e-07	6.30946e-08	1.39909e-07	1.71641e-07	5.08963e-08	1.73782e-07	3.38052e-07	3.44122e-07	4.95872e-07	1.14662e-06	8.16696e-07	2.75227e-07	2.90023e-07	3.49918e-07	3.52362e-07	2.9789e-07	3.02946e-07	1.11696e-06	4.86135e-07
394.885	3.42595e-07	3.2978e-07	3.77881e-07	3.34359e-07	3.36854e-07	1.98772e-07	2.78101e-07	2.8271e-07	2.49285e-07	2.67038e-07	2.39597e-07	2.48228e-07	2.55882e-07	2.20761e-07	1.74594e-07	1.51499e-07	1.03075e-07	1.43317e-07	2.08104e-07	1.05131e-07	1.13829e-07	1.36157e-07	1.3763e-07	4.56315e-08	1.44146e-07	2.33625e-08	6.24814e-08	5.86605e-08	8.69454e-08	9.68638e-08	1.66255e-07	4.7775e-08	1.59887e-07	1.88737e-07	1.14409e-07	1.50787e-07	3.3591e-07	3.31227e-07	5.5356e-07	1.14318e-06	7.86413e-07	3.38065e-07	3.17109e-07	3.14185e-07	3.30059e-07	3.0435e-07	3.17469e-07	1.0328e-06	4.39973e-07
394.922	3.19845e-07	3.41104e-07	2.72725e-07	3.47198e-07	3.05444e-07	1.93836e-07	1.91263e-07	2.24579e-07	3.05516e-07	2.79688e-07	2.25061e-07	2.41717e-07	2.21283e-07	2.30436e-07	1.88266e-07	2.04565e-07	1.63987e-07	1.94414e-07	2.3075e-07	1.27474e-07	1.11698e-07	1.28924e-07	1.467e-07	7.40649e-08	1.23518e-07	7.06768e-08	1.07311e-07	1.02749e-07	9.81943e-08	6.38433e-08	1.27042e-07	3.8011e-08	1.8833e-07	1.83027e-07	2.18068e-07	1.51442e-07	3.50599e-07	2.9055e-07	5.46301e-07	1.20208e-06	7.64539e-07	3.9931e-07	2.73511e-07	2.88609e-07	3.43319e-07	3.12809e-07	3.62895e-07	9.87281e-07	3.98804e-07
394.96	2.85642e-07	3.33462e-07	2.62238e-07	3.82526e-07	2.94213e-07	2.16588e-07	1.92364e-07	2.53842e-07	2.78629e-07	3.28291e-07	2.69375e-07	1.94635e-07	2.19365e-07	1.69116e-07	1.90008e-07	1.82038e-07	1.67124e-07	1.59444e-07	1.59476e-07	1.85934e-07	1.10595e-07	5.83991e-08	9.83702e-08	1.1413e-07	1.2978e-07	7.39635e-08	1.18623e-07	1.02832e-07	1.09028e-07	9.79872e-08	1.3455e-07	9.09171e-08	1.57847e-07	2.55579e-07	2.53311e-07	2.15199e-07	3.551e-07	3.05446e-07	5.59348e-07	1.25082e-06	8.20258e-07	4.0161e-07	3.31556e-07	2.82656e-07	3.1425e-07	3.23197e-07	3.63579e-07	8.74383e-07	3.46217e-07
394.998	2.25101e-07	3.20715e-07	2.65414e-07	3.9966e-07	2.63081e-07	2.63052e-07	2.70132e-07	2.39537e-07	2.93619e-07	3.29448e-07	2.67544e-07	1.8598e-07	2.10496e-07	9.60219e-08	1.55242e-07	1.68433e-07	6.06012e-08	1.5755e-07	1.2773e-07	2.12746e-07	1.31312e-07	3.96766e-08	8.44179e-08	2.86307e-07	6.58568e-08	9.62481e-08	1.35041e-07	8.12309e-08	2.60856e-07	1.54664e-07	1.71686e-07	1.96916e-07	1.92685e-07	3.89298e-07	2.5808e-07	2.79389e-07	3.55745e-07	3.48043e-07	4.93476e-07	1.41986e-06	7.72519e-07	3.67626e-07	4.17797e-07	3.31177e-07	3.37827e-07	3.10964e-07	3.63066e-07	8.32681e-07	3.34935e-07
395.035	2.00879e-07	2.38748e-07	3.62429e-07	3.85643e-07	2.29864e-07	2.0464e-07	3.62236e-07	1.98322e-07	2.8741e-07	2.80074e-07	3.00332e-07	1.7451e-07	2.03041e-07	1.06328e-07	1.42034e-07	1.89434e-07	1.56397e-07	1.13829e-07	2.17852e-07	2.19843e-07	1.27904e-07	8.51427e-08	1.91416e-07	2.91003e-07	7.77531e-08	1.2589e-07	3.06961e-07	2.94252e-07	1.52794e-07	2.57075e-07	1.61724e-07	2.20213e-07	1.88126e-07	3.51108e-07	2.58924e-07	3.24471e-07	3.63408e-07	3.78252e-07	4.98612e-07	1.54688e-06	7.54031e-07	3.66041e-07	4.14224e-07	3.45874e-07	4.22769e-07	3.64822e-07	3.616e-07	8.3692e-07	4.03861e-07
395.073	1.71416e-07	2.09734e-07	3.08941e-07	2.98339e-07	2.57799e-07	1.65438e-07	3.20833e-07	1.44359e-07	2.79973e-07	2.89733e-07	3.29301e-07	1.90252e-07	1.94729e-07	9.67245e-08	1.58097e-07	2.61307e-07	2.52484e-07	9.94244e-08	1.91054e-07	1.6395e-07	1.61195e-07	2.09678e-07	2.30972e-07	1.82256e-07	1.40272e-07	8.64045e-08	3.56353e-07	2.99044e-07	1.21561e-07	3.64676e-07	3.41594e-07	1.66696e-07	1.49685e-07	3.19422e-07	5.24905e-07	3.12004e-07	4.89018e-07	4.53488e-07	5.73773e-07	1.73726e-06	7.7369e-07	3.71108e-07	3.98416e-07	3.39053e-07	5.31042e-07	4.01664e-07	3.85175e-07	8.82975e-07	5.21268e-07
395.11	1.64051e-07	1.84482e-07	2.57709e-07	3.09541e-07	2.84249e-07	1.79292e-07	2.45385e-07	1.77905e-07	3.07936e-07	2.78709e-07	2.7189e-07	1.12959e-07	1.91617e-07	1.3417e-07	1.89311e-07	2.40171e-07	2.45977e-07	1.2093e-07	9.07332e-08	2.28921e-07	1.3801e-07	1.98442e-07	2.14367e-07	5.96356e-08	1.20922e-07	2.49545e-07	3.10182e-07	2.86108e-07	1.72696e-07	2.45998e-07	3.11276e-07	1.47786e-07	2.77216e-07	3.34532e-07	5.05544e-07	3.44119e-07	4.75995e-07	5.00875e-07	7.63319e-07	2.01683e-06	7.63622e-07	3.65875e-07	3.72109e-07	3.57971e-07	4.80719e-07	3.89774e-07	2.91923e-07	7.98099e-07	6.38571e-07
395.148	2.11878e-07	2.16553e-07	2.75246e-07	2.89549e-07	3.07489e-07	1.63519e-07	2.25798e-07	2.63894e-07	3.34246e-07	2.48382e-07	2.0777e-07	2.1546e-07	1.91115e-07	1.54814e-07	2.34984e-07	2.09252e-07	2.23616e-07	1.05229e-07	9.92108e-08	1.40611e-07	1.02562e-07	1.55843e-07	1.21601e-07	5.19979e-08	1.01285e-07	2.37043e-07	2.77364e-07	1.6228e-07	2.10691e-07	1.843e-07	2.46404e-07	2.80762e-07	3.66817e-07	2.96735e-07	4.38525e-07	4.89921e-07	4.70307e-07	6.55307e-07	7.68433e-07	2.16564e-06	5.85804e-07	3.54744e-07	2.97304e-07	3.57408e-07	3.87929e-07	3.97495e-07	2.63155e-07	6.76093e-07	5.81984e-07
395.185	2.51073e-07	2.25608e-07	2.85753e-07	2.75781e-07	2.12657e-07	1.81601e-07	2.55038e-07	1.6006e-07	2.16378e-07	2.60483e-07	2.11028e-07	1.66388e-07	1.91031e-07	1.96954e-07	1.57835e-07	1.84813e-07	2.87584e-07	1.5141e-07	1.13557e-07	1.07967e-07	1.20192e-07	8.49472e-08	7.60811e-08	1.7934e-08	8.04752e-08	2.16424e-07	1.77093e-07	1.41577e-07	2.41409e-07	1.79711e-07	1.86202e-07	3.24735e-07	3.41461e-07	2.45016e-07	3.60379e-07	4.93177e-07	4.11498e-07	6.84044e-07	6.83274e-07	2.25031e-06	5.6458e-07	3.3046e-07	2.19803e-07	3.32532e-07	4.12597e-07	4.50811e-07	2.54829e-07	5.98879e-07	5.10759e-07
395.223	2.46088e-07	1.50437e-07	2.16363e-07	2.27129e-07	1.78877e-07	1.59359e-07	2.31593e-07	1.40524e-07	1.51499e-07	2.62038e-07	2.34666e-07	1.50465e-07	1.54248e-07	2.17918e-07	8.35687e-08	1.70041e-07	2.21773e-07	1.29733e-07	1.23462e-07	1.0587e-07	1.27811e-07	2.19984e-08	1.08282e-07	7.93295e-08	1.00435e-07	1.98411e-07	1.26611e-07	1.13915e-07	2.19061e-07	1.45571e-07	2.67231e-07	3.0659e-07	3.34286e-07	2.67531e-07	3.26337e-07	4.66041e-07	4.24896e-07	5.86917e-07	6.14199e-07	2.43608e-06	5.65083e-07	3.14411e-07	2.14695e-07	3.38594e-07	4.06211e-07	4.24643e-07	3.75909e-07	6.06359e-07	4.27099e-07
395.26	2.26077e-07	1.5619e-07	2.25748e-07	1.82989e-07	1.63431e-07	2.96468e-07	1.48434e-07	1.80726e-07	1.9838e-07	2.08898e-07	2.15525e-07	1.28107e-07	1.44565e-07	2.08668e-07	1.1007e-07	1.40274e-07	1.80909e-07	1.20674e-07	1.05976e-07	1.18724e-07	1.08332e-07	3.49e-08	1.35457e-07	1.09584e-07	1.38342e-07	1.77496e-07	1.56426e-07	1.22174e-07	2.12216e-07	1.62523e-07	2.9564e-07	3.28354e-07	3.53949e-07	2.95156e-07	3.6599e-07	4.59038e-07	4.32191e-07	5.76008e-07	6.04637e-07	2.80293e-06	5.60543e-07	3.66191e-07	2.89813e-07	3.37719e-07	4.62244e-07	4.20413e-07	4.42447e-07	6.09427e-07	4.44955e-07
395.298	2.20389e-07	1.82142e-07	2.45309e-07	1.80219e-07	1.81266e-07	2.43942e-07	1.7327e-07	2.09438e-07	2.4486e-07	1.62454e-07	2.56051e-07	1.65639e-07	1.88889e-07	1.99993e-07	1.21193e-07	1.22626e-07	1.08099e-07	2.19445e-07	7.9792e-08	1.19247e-07	1.07087e-07	5.09686e-08	1.21456e-07	9.28325e-08	1.71697e-07	1.36743e-07	1.54741e-07	1.81487e-07	2.43846e-07	1.69466e-07	3.07176e-07	3.0296e-07	3.09519e-07	3.24311e-07	3.72314e-07	4.67462e-07	4.60186e-07	5.43349e-07	6.15948e-07	3.18215e-06	5.18135e-07	3.4778e-07	3.47853e-07	3.11169e-07	4.15353e-07	4.05925e-07	5.68294e-07	6.31417e-07	4.21228e-07
395.335	2.16476e-07	1.86262e-07	2.4996e-07	2.44591e-07	2.29304e-07	1.63542e-07	1.88268e-07	2.3158e-07	2.55276e-07	1.16917e-07	2.24596e-07	1.47857e-07	2.3834e-07	2.1254e-07	1.14315e-07	9.89494e-08	8.15767e-08	1.98242e-07	1.13236e-07	8.01999e-08	1.12533e-07	7.07145e-08	1.65046e-07	1.10381e-07	1.19925e-07	1.65686e-07	1.01561e-07	2.01483e-07	2.25165e-07	1.40162e-07	2.7128e-07	2.73529e-07	2.30681e-07	3.50085e-07	3.54865e-07	3.99046e-07	4.75688e-07	5.63003e-07	6.47855e-07	3.77222e-06	5.11618e-07	3.72464e-07	3.62379e-07	3.16948e-07	3.99e-07	4.07696e-07	5.52933e-07	6.31417e-07	3.88e-07
395.373	2.47485e-07	2.11218e-07	2.6049e-07	1.98021e-07	2.57917e-07	1.3763e-07	2.27101e-07	2.26886e-07	2.72008e-07	2.07264e-07	2.21208e-07	1.37595e-07	1.90035e-07	2.20742e-07	5.17868e-08	7.09089e-08	1.00352e-07	1.11836e-07	1.78762e-07	5.74144e-08	1.15822e-07	5.8554e-08	1.62195e-07	1.14173e-07	1.34915e-07	1.66762e-07	1.50629e-07	2.0979e-07	2.65258e-07	1.50705e-07	2.66884e-07	2.59928e-07	2.0747e-07	3.34373e-07	4.00887e-07	4.41532e-07	4.77342e-07	5.68892e-07	6.8906e-07	4.7881e-06	5.84291e-07	4.52447e-07	3.45093e-07	3.54526e-07	4.08965e-07	4.30928e-07	5.77737e-07	6.11874e-07	3.45247e-07
395.41	2.49687e-07	2.39795e-07	2.25919e-07	1.59891e-07	2.15638e-07	1.34006e-07	2.0779e-07	1.97052e-07	2.98025e-07	2.651e-07	1.51637e-07	1.61153e-07	1.50706e-07	1.44917e-07	1.17349e-07	9.17146e-08	1.55899e-07	9.83684e-08	2.20246e-07	1.34407e-07	1.71007e-07	1.12533e-07	1.63168e-07	1.32298e-07	1.37281e-07	1.28032e-07	1.75484e-07	1.31577e-07	2.89692e-07	2.15659e-07	2.36706e-07	2.1376e-07	2.03753e-07	3.54535e-07	3.78794e-07	4.95497e-07	4.33744e-07	5.1088e-07	7.31636e-07	6.69172e-06	5.99369e-07	5.00878e-07	3.91187e-07	3.70669e-07	3.87047e-07	4.30437e-07	6.04695e-07	5.80806e-07	3.90966e-07
395.448	2.22485e-07	1.89199e-07	1.91509e-07	1.85515e-07	1.85176e-07	1.86729e-07	1.81794e-07	1.88808e-07	2.7173e-07	2.1666e-07	1.05561e-07	2.02063e-07	1.09592e-07	9.77779e-08	1.33042e-07	8.99944e-08	1.68092e-07	1.09946e-07	1.71136e-07	1.60525e-07	1.90371e-07	1.20827e-07	1.4756e-07	1.46127e-07	1.2529e-07	7.16312e-08	2.54132e-07	1.39496e-07	2.62699e-07	2.66821e-07	2.21569e-07	2.30336e-07	2.1558e-07	3.45652e-07	4.00343e-07	4.7079e-07	4.73354e-07	5.31722e-07	7.47767e-07	1.03282e-05	5.90654e-07	4.94844e-07	4.09931e-07	3.93628e-07	4.16873e-07	4.62316e-07	6.57788e-07	5.48398e-07	4.29898e-07
395.485	2.54818e-07	1.95664e-07	2.08712e-07	1.81252e-07	1.66889e-07	2.06646e-07	1.96873e-07	2.12453e-07	2.68751e-07	2.23633e-07	1.35041e-07	1.40697e-07	1.24822e-07	1.25211e-07	1.08984e-07	7.96259e-08	1.98059e-07	9.22052e-08	1.82633e-07	2.04416e-07	1.58771e-07	1.15404e-07	1.51916e-07	1.29416e-07	1.36554e-07	1.23396e-07	2.65492e-07	1.86489e-07	2.23608e-07	2.19072e-07	2.36005e-07	2.03526e-07	2.75736e-07	3.42017e-07	3.88209e-07	4.06298e-07	4.28722e-07	4.99784e-07	7.33069e-07	1.32964e-05	6.10738e-07	4.88504e-07	4.21949e-07	4.30657e-07	4.00705e-07	4.75093e-07	7.57288e-07	4.8466e-07	4.88284e-07
395.523	2.3421e-07	2.62872e-07	2.45727e-07	1.82333e-07	1.60395e-07	1.97612e-07	1.84447e-07	2.06321e-07	1.87359e-07	1.83499e-07	1.87401e-07	6.26455e-08	1.80275e-07	7.5534e-08	1.42068e-07	3.47337e-08	1.32178e-07	9.76896e-08	1.8685e-07	1.84411e-07	1.18033e-07	7.62891e-08	1.90178e-07	9.02653e-08	1.25984e-07	1.76011e-07	2.59622e-07	1.69061e-07	2.10067e-07	1.69303e-07	2.25581e-07	1.66017e-07	2.61101e-07	4.16413e-07	3.66714e-07	3.42834e-07	3.53015e-07	4.55241e-07	7.28148e-07	1.25224e-05	6.03593e-07	4.50174e-07	4.66097e-07	4.59925e-07	4.39106e-07	4.87114e-07	8.21734e-07	4.81922e-07	4.40714e-07
395.56	2.49735e-07	2.06991e-07	1.88661e-07	1.54904e-07	2.1729e-07	1.42904e-07	1.44526e-07	1.50374e-07	1.37919e-07	1.22358e-07	2.11381e-07	3.54826e-08	1.44778e-07	4.57225e-08	9.97432e-08	9.08537e-08	1.61479e-08	6.5282e-08	1.31074e-07	1.7249e-07	1.0475e-07	1.47054e-07	1.78678e-07	9.87835e-08	1.25796e-07	1.45483e-07	2.40776e-07	1.78752e-07	2.44717e-07	2.31689e-07	1.56044e-07	1.95939e-07	2.3387e-07	3.81997e-07	3.5385e-07	3.16765e-07	3.25819e-07	4.92935e-07	7.67942e-07	1.03016e-05	5.55441e-07	4.84596e-07	4.56235e-07	4.69367e-07	4.82998e-07	5.08933e-07	9.54208e-07	4.61308e-07	4.27429e-07
395.598	2.66763e-07	2.25487e-07	1.51647e-07	1.66236e-07	1.62198e-07	1.6608e-07	1.43137e-07	1.84454e-07	1.07842e-07	1.52242e-07	1.46925e-07	1.09854e-07	1.69962e-07	5.57495e-08	1.019e-07	1.38882e-07	2.5185e-08	6.44656e-08	1.14673e-07	1.10617e-07	1.28487e-07	1.07882e-07	1.84292e-07	1.50035e-07	1.18765e-07	1.51294e-07	2.36363e-07	1.75287e-07	1.89503e-07	2.68425e-07	1.48318e-07	2.40455e-07	2.4863e-07	3.74199e-07	3.56768e-07	2.71561e-07	3.73476e-07	5.0848e-07	7.79982e-07	7.48282e-06	5.59506e-07	4.41492e-07	4.76766e-07	5.45556e-07	5.63251e-07	5.91237e-07	1.2062e-06	4.49236e-07	4.37799e-07
395.635	2.65747e-07	2.31759e-07	1.88537e-07	1.87425e-07	1.96554e-07	1.7039e-07	1.4429e-07	1.902e-07	6.89614e-08	2.27428e-07	1.82989e-07	1.53696e-07	1.6762e-07	5.5421e-08	4.64729e-08	1.137e-07	6.084e-08	1.2254e-07	8.577e-08	1.12803e-07	7.29638e-08	7.72036e-08	1.62523e-07	1.7065e-07	8.87713e-08	1.53402e-07	2.11233e-07	1.8463e-07	1.35688e-07	2.66456e-07	1.4428e-07	2.49074e-07	2.38008e-07	4.40669e-07	3.7946e-07	2.6451e-07	4.1958e-07	4.54452e-07	7.85058e-07	6.03307e-06	5.78116e-07	3.64672e-07	4.44853e-07	5.4022e-07	6.07851e-07	6.13282e-07	1.58054e-06	4.26881e-07	4.54919e-07
395.673	2.04011e-07	2.02445e-07	1.70403e-07	1.89591e-07	1.48843e-07	1.51303e-07	1.51274e-07	1.7486e-07	9.89901e-08	2.18881e-07	1.25348e-07	1.57321e-07	1.34366e-07	8.71055e-08	7.14479e-08	7.15381e-08	1.01379e-07	6.62736e-08	4.19183e-08	1.11612e-07	1.32958e-07	7.00806e-08	1.01962e-07	2.31589e-07	1.51889e-07	1.27373e-07	2.09234e-07	1.72276e-07	1.72122e-07	2.79384e-07	1.72859e-07	2.63804e-07	2.42229e-07	3.61601e-07	3.63656e-07	4.7963e-07	4.29651e-07	5.0432e-07	7.65947e-07	4.86039e-06	3.85742e-07	3.73687e-07	4.4724e-07	5.39552e-07	6.32359e-07	6.595e-07	1.99137e-06	3.99619e-07	4.74281e-07
395.71	2.06439e-07	2.08303e-07	1.58785e-07	1.75891e-07	1.24437e-07	1.63097e-07	1.45339e-07	1.91002e-07	1.24303e-07	2.08476e-07	9.14536e-08	4.95171e-08	2.55473e-07	4.77751e-08	9.43166e-08	8.34444e-08	2.96321e-07	2.8221e-08	2.13667e-08	7.57806e-08	1.90365e-07	2.3257e-08	1.05128e-07	1.92997e-07	1.81088e-07	1.40837e-07	3.7661e-07	2.26368e-07	1.04356e-07	3.80582e-07	1.7335e-07	2.3786e-07	2.40907e-07	3.90044e-07	3.44403e-07	3.92415e-07	3.90127e-07	5.38533e-07	8.17943e-07	3.91176e-06	3.5981e-07	3.67125e-07	4.91039e-07	5.77724e-07	6.05306e-07	6.41093e-07	2.33616e-06	3.48531e-07	4.85611e-07
395.748	1.51842e-07	1.35193e-07	1.9469e-07	1.73934e-07	2.0392e-07	1.35577e-07	1.16032e-07	1.58155e-07	5.43972e-08	2.06457e-07	1.27478e-07	4.68237e-08	1.78741e-07	1.6639e-07	1.38033e-07	1.44834e-07	3.01556e-07	6.70509e-08	1.94373e-07	1.14554e-07	1.66936e-07	2.11794e-07	2.58733e-07	2.31708e-07	2.88614e-07	1.99524e-07	3.50757e-07	3.23915e-07	1.4218e-07	3.7237e-07	3.669e-07	1.41244e-07	2.51795e-07	4.2379e-07	3.93787e-07	3.70152e-07	3.90324e-07	4.86629e-07	8.60436e-07	3.19585e-06	3.88129e-07	4.43629e-07	4.58805e-07	5.6066e-07	5.62553e-07	6.56218e-07	2.50846e-06	3.55456e-07	4.0004e-07
395.785	7.52032e-08	1.60382e-07	1.90965e-07	1.30635e-07	1.69116e-07	7.26873e-08	1.41434e-07	1.95853e-07	1.22467e-07	1.72276e-07	1.11421e-07	9.20856e-08	1.85795e-07	1.60902e-07	1.78359e-07	2.5003e-07	2.28257e-07	5.35327e-08	1.7539e-07	1.80117e-07	1.62273e-07	2.5133e-07	2.41001e-07	2.5668e-07	3.45511e-07	4.15153e-07	2.75171e-07	3.3873e-07	2.12512e-07	3.15403e-07	3.67475e-07	3.0655e-07	2.43245e-07	4.15132e-07	4.66697e-07	3.7053e-07	5.51556e-07	5.11529e-07	9.44117e-07	2.65566e-06	3.8014e-07	4.60441e-07	3.71129e-07	5.52512e-07	5.03426e-07	6.29618e-07	2.44912e-06	4.23018e-07	3.50685e-07
395.823	5.45907e-08	1.44117e-07	1.84645e-07	2.0587e-07	1.34641e-07	2.12498e-08	1.50327e-07	1.57694e-07	1.92617e-07	1.26375e-07	1.21869e-07	3.03465e-07	1.20273e-07	1.27681e-07	2.8403e-07	1.98653e-07	2.5845e-07	2.53517e-07	2.00052e-07	1.63159e-07	2.39988e-07	2.16761e-07	1.78359e-07	2.69994e-07	3.07828e-07	4.19065e-07	2.86809e-07	3.07474e-07	2.56947e-07	2.78009e-07	3.31617e-07	4.70592e-07	3.54672e-07	4.08932e-07	4.11891e-07	3.93796e-07	4.82022e-07	5.19445e-07	9.70955e-07	2.17006e-06	3.67912e-07	5.0576e-07	3.3525e-07	4.55805e-07	5.11573e-07	6.22003e-07	2.2331e-06	2.56529e-07	3.07825e-07
395.86	4.78415e-08	9.46888e-08	1.82335e-07	1.27399e-07	1.25469e-07	7.32081e-08	1.25895e-07	1.52617e-07	2.49927e-07	1.00199e-07	1.38985e-07	2.63954e-07	1.62157e-07	9.06661e-08	2.47764e-07	1.67134e-07	1.56106e-07	2.08624e-07	1.66417e-07	1.81289e-07	2.22881e-07	2.55808e-07	1.51511e-07	2.511e-07	3.0837e-07	3.67906e-07	2.44966e-07	2.59614e-07	3.01089e-07	3.19611e-07	2.89149e-07	4.89719e-07	4.49533e-07	3.88745e-07	3.96578e-07	4.9288e-07	4.56245e-07	5.22802e-07	9.4815e-07	1.95847e-06	3.99096e-07	4.33828e-07	3.88555e-07	3.27842e-07	4.89143e-07	6.03575e-07	1.98814e-06	1.75042e-07	2.96801e-07
395.898	5.3747e-08	5.49719e-08	1.32468e-07	1.14854e-07	9.06424e-08	1.23938e-07	9.07853e-08	1.41718e-07	2.06524e-07	1.28171e-07	1.30635e-07	1.04505e-07	1.73519e-07	7.4211e-08	1.36879e-07	1.42154e-07	8.04204e-08	1.4977e-07	1.0192e-07	1.11788e-07	1.59889e-07	2.58877e-07	1.68724e-07	2.91891e-07	2.03432e-07	2.6563e-07	1.82354e-07	2.66499e-07	3.3083e-07	3.38404e-07	2.49718e-07	4.10973e-07	3.80877e-07	3.40494e-07	3.67566e-07	4.4853e-07	5.26723e-07	5.67049e-07	9.42995e-07	1.73582e-06	4.12803e-07	4.05232e-07	4.03188e-07	3.60981e-07	4.58553e-07	6.51629e-07	1.81891e-06	1.31705e-07	2.65473e-07
395.935	5.6372e-08	1.07703e-07	5.83926e-08	9.64421e-08	5.90132e-08	1.12979e-07	3.0682e-08	1.32515e-07	1.77266e-07	4.13474e-08	1.73378e-07	6.14345e-08	1.45572e-07	1.08287e-07	1.02712e-07	1.28291e-07	3.18532e-08	1.24316e-07	1.52238e-07	1.27779e-07	1.09854e-07	1.97405e-07	1.91632e-07	3.09555e-07	2.14986e-07	2.3089e-07	2.08985e-07	2.85398e-07	3.50688e-07	3.22375e-07	2.41907e-07	3.61054e-07	3.4955e-07	3.5733e-07	4.23101e-07	4.19597e-07	5.75259e-07	6.51787e-07	9.60811e-07	1.47735e-06	3.84717e-07	4.03612e-07	3.82004e-07	3.27033e-07	4.36334e-07	7.06163e-07	1.61906e-06	1.45572e-07	2.11167e-07
395.973	3.24329e-08	1.24859e-07	3.43825e-08	7.88736e-08	2.70569e-08	1.27335e-07	3.63239e-09	1.00402e-07	1.46955e-07	7.34128e-08	1.09856e-07	1.20673e-07	8.91995e-08	8.68238e-08	1.45126e-07	7.16732e-08	5.68658e-08	1.29808e-07	1.73517e-07	1.19571e-07	1.11789e-07	1.32399e-07	2.77323e-07	2.86339e-07	2.43721e-07	2.63871e-07	2.63252e-07	2.25163e-07	3.52263e-07	2.97884e-07	2.11576e-07	4.09491e-07	3.84949e-07	3.45229e-07	4.46212e-07	5.0069e-07	5.17767e-07	6.53597e-07	1.07105e-06	1.37636e-06	4.22211e-07	3.67682e-07	3.76676e-07	3.62458e-07	4.79567e-07	7.3433e-07	1.47815e-06	1.55665e-07	1.67388e-07
396.01	1.85656e-08	1.31874e-07	3.47216e-08	1.0021e-07	3.97282e-08	1.41697e-07	6.72127e-08	8.31264e-08	1.12304e-07	1.29954e-07	8.74599e-08	7.57263e-08	5.14761e-08	7.07146e-08	1.63399e-07	1.10814e-07	5.08092e-08	1.49281e-07	1.00432e-07	1.20285e-07	1.93244e-07	1.16238e-07	2.92323e-07	2.76801e-07	2.49642e-07	2.55441e-07	3.18257e-07	2.46202e-07	3.43066e-07	3.35576e-07	2.45031e-07	3.98907e-07	3.82749e-07	3.78525e-07	4.51698e-07	5.51959e-07	4.71334e-07	6.48227e-07	1.13304e-06	1.27872e-06	4.57408e-07	3.40989e-07	3.9027e-07	3.75754e-07	5.14116e-07	8.03773e-07	1.31043e-06	1.61257e-07	1.35988e-07
396.048	6.40192e-08	1.69312e-07	2.34194e-08	3.83547e-08	4.46007e-08	2.16236e-08	4.14061e-08	1.01709e-07	8.52346e-08	1.10784e-07	5.56203e-08	7.13613e-08	2.68246e-08	1.12481e-07	1.66918e-07	1.31438e-07	9.0897e-08	1.43296e-07	1.15454e-07	1.38354e-07	1.93134e-07	1.80995e-07	2.297e-07	2.88874e-07	2.229e-07	2.67961e-07	2.73375e-07	2.78996e-07	3.22177e-07	3.43727e-07	2.5843e-07	3.78782e-07	3.73982e-07	3.84473e-07	4.12287e-07	5.51293e-07	4.686e-07	6.4662e-07	1.14661e-06	1.20468e-06	4.42091e-07	3.46821e-07	4.07956e-07	4.3785e-07	6.43445e-07	8.51902e-07	1.25142e-06	1.65791e-07	1.24859e-07
396.086	2.68681e-08	2.06416e-07	4.42501e-08	5.36458e-08	9.87064e-08	1.8927e-08	4.43293e-08	8.50312e-08	1.05751e-07	8.77149e-08	9.23658e-08	8.28819e-08	3.08241e-08	1.20273e-07	1.79446e-07	1.18428e-07	1.53092e-07	7.35859e-08	1.68007e-07	1.74696e-07	1.67073e-07	1.89466e-07	1.97761e-07	2.7019e-07	1.86513e-07	2.74825e-07	2.56814e-07	2.78705e-07	2.63783e-07	4.08709e-07	2.41075e-07	3.66141e-07	3.49233e-07	3.69564e-07	4.51156e-07	5.41193e-07	4.92655e-07	6.76774e-07	1.21355e-06	1.21212e-06	4.2409e-07	3.47293e-07	4.38015e-07	5.29067e-07	7.09391e-07	9.32601e-07	1.15379e-06	2.05114e-07	1.5655e-07
396.123	2.70204e-08	9.2783e-08	1.62701e-08	7.08333e-08	6.86442e-08	4.21829e-08	5.0576e-08	9.0029e-08	1.20268e-07	1.08683e-07	1.43426e-07	1.17638e-07	1.81599e-08	8.70158e-08	1.14974e-07	1.06828e-07	2.34303e-07	1.00439e-07	1.45614e-07	1.84439e-07	1.39522e-07	1.37772e-07	1.8922e-07	2.67936e-07	2.14519e-07	2.76321e-07	3.28615e-07	3.17977e-07	2.90075e-07	4.08259e-07	2.66582e-07	3.8945e-07	3.49025e-07	3.91122e-07	4.51124e-07	4.89303e-07	5.17641e-07	6.29129e-07	1.28284e-06	1.11528e-06	3.90244e-07	3.37582e-07	4.27514e-07	4.93542e-07	7.85051e-07	9.89563e-07	1.11005e-06	1.96924e-07	1.65575e-07
396.161	8.03869e-08	2.71047e-08	4.05995e-08	6.28073e-08	1.18943e-07	5.49441e-08	5.39735e-08	7.37622e-08	1.05484e-07	1.47071e-07	1.24282e-07	1.0033e-07	8.2489e-08	7.0596e-08	1.32886e-07	7.4074e-08	2.26676e-07	1.38066e-07	1.05709e-07	1.38217e-07	1.55107e-07	1.38418e-07	2.38222e-07	2.54022e-07	2.24666e-07	3.10294e-07	3.95494e-07	3.48155e-07	2.92066e-07	3.47143e-07	2.78821e-07	4.47826e-07	4.00101e-07	4.84019e-07	4.83287e-07	4.52895e-07	5.26832e-07	6.49809e-07	1.32227e-06	1.04457e-06	3.98982e-07	3.12679e-07	4.51954e-07	5.28727e-07	7.60274e-07	1.10223e-06	1.0695e-06	1.89942e-07	1.75e-07
396.198	1.16934e-07	4.45185e-08	5.03338e-08	8.18473e-08	1.04046e-07	9.91894e-08	7.01289e-08	4.77147e-08	5.68686e-08	6.64808e-08	1.36526e-07	6.88978e-08	1.44018e-07	7.93096e-08	9.83653e-08	7.62258e-08	2.18474e-07	9.87056e-08	1.44421e-07	1.82862e-07	2.18816e-07	1.91027e-07	2.47037e-07	2.2555e-07	2.61945e-07	3.31731e-07	3.42573e-07	3.47941e-07	2.99691e-07	3.50341e-07	3.40707e-07	4.15328e-07	3.9692e-07	5.09238e-07	4.80442e-07	5.35678e-07	5.03071e-07	6.78988e-07	1.40066e-06	1.00032e-06	4.1849e-07	3.13403e-07	4.56246e-07	6.0372e-07	7.81917e-07	1.22104e-06	9.57537e-07	2.2399e-07	1.75191e-07
396.236	1.27155e-07	1.4357e-07	9.47788e-08	8.06964e-08	1.58765e-07	1.20486e-07	7.40142e-08	3.82775e-08	3.12301e-08	4.64287e-08	1.38007e-07	7.01361e-08	1.79305e-07	1.61094e-07	1.23794e-07	1.39909e-07	1.34986e-07	1.8688e-07	1.35117e-07	1.74724e-07	2.65607e-07	2.35739e-07	2.85158e-07	2.56338e-07	2.28228e-07	3.28535e-07	3.08011e-07	3.73657e-07	2.97813e-07	3.43152e-07	3.98102e-07	3.77434e-07	4.4625e-07	4.57479e-07	4.7975e-07	5.19431e-07	5.71277e-07	6.73603e-07	1.48552e-06	8.89653e-07	4.64687e-07	3.95235e-07	4.39265e-07	6.30869e-07	7.81576e-07	1.30299e-06	9.259e-07	2.43353e-07	1.46156e-07
396.273	1.53727e-07	2.01447e-07	9.93149e-08	7.70943e-08	1.53981e-07	1.18e-07	9.52281e-08	1.06676e-07	3.56928e-08	9.68363e-08	1.33161e-07	8.21411e-08	1.64182e-07	1.31834e-07	1.84919e-07	1.47141e-07	1.13874e-07	2.11684e-07	1.96413e-07	1.44446e-07	3.21945e-07	2.85669e-07	2.93697e-07	2.54796e-07	1.77353e-07	3.36027e-07	2.89486e-07	3.22892e-07	3.29809e-07	3.75479e-07	3.92569e-07	3.68956e-07	4.45e-07	4.36417e-07	4.95888e-07	5.33767e-07	6.14554e-07	7.22032e-07	1.59634e-06	8.9557e-07	5.07929e-07	4.53214e-07	4.55858e-07	6.34195e-07	8.11128e-07	1.2994e-06	9.69126e-07	3.00412e-07	1.81021e-07
396.311	1.56309e-07	1.87318e-07	1.06437e-07	7.51564e-08	1.07912e-07	9.98784e-08	1.0088e-07	1.40503e-07	1.05031e-07	1.14875e-07	1.57285e-07	1.64843e-07	1.50365e-07	1.14973e-07	2.47754e-07	1.0475e-07	1.80901e-07	2.46744e-07	1.95343e-07	1.68532e-07	3.34894e-07	2.78356e-07	2.72455e-07	2.61137e-07	2.38338e-07	2.7877e-07	2.9746e-07	3.02951e-07	3.17189e-07	4.1034e-07	3.38877e-07	3.83421e-07	3.88061e-07	4.36078e-07	5.26386e-07	5.48261e-07	6.04344e-07	7.54144e-07	1.74977e-06	8.1926e-07	5.18135e-07	5.09161e-07	5.34892e-07	6.28229e-07	8.64104e-07	1.39954e-06	9.55505e-07	3.42327e-07	2.49976e-07
396.348	2.03436e-07	2.77937e-07	1.1142e-07	9.3507e-08	1.71044e-07	1.18428e-07	2.73176e-07	2.51597e-07	1.71655e-07	1.19671e-07	2.60794e-07	2.16761e-07	1.51642e-07	2.02288e-07	2.57648e-07	1.136e-07	2.51162e-07	2.37685e-07	2.2521e-07	1.79949e-07	2.8239e-07	2.80272e-07	3.09151e-07	3.37813e-07	3.14647e-07	3.27307e-07	2.66248e-07	3.06191e-07	4.17033e-07	4.29336e-07	3.59739e-07	3.7632e-07	4.00101e-07	4.43686e-07	5.49143e-07	6.15058e-07	6.15717e-07	9.12238e-07	1.87672e-06	7.78206e-07	4.69782e-07	5.28764e-07	5.91944e-07	5.36142e-07	8.96099e-07	1.60459e-06	9.28998e-07	2.99227e-07	2.3793e-07
396.386	3.20735e-07	2.16229e-07	1.14583e-07	9.91773e-08	2.70686e-07	2.00943e-07	1.83376e-07	2.11794e-07	2.78485e-07	9.87276e-08	3.05608e-07	1.6006e-07	3.95538e-07	2.61233e-07	2.6313e-07	1.70511e-07	4.58399e-07	2.06423e-07	2.00362e-07	1.79908e-07	4.32757e-07	2.60938e-07	3.30161e-07	3.5367e-07	3.72444e-07	3.57645e-07	3.20246e-07	4.55811e-07	4.54272e-07	3.43639e-07	3.8826e-07	3.50404e-07	4.61679e-07	4.93307e-07	5.84528e-07	6.57319e-07	6.3203e-07	8.70724e-07	1.96751e-06	6.95502e-07	3.64751e-07	4.67201e-07	5.87654e-07	6.64678e-07	9.02177e-07	1.77982e-06	8.9669e-07	3.24411e-07	3.13651e-07
396.423	3.17621e-07	2.34532e-07	2.6396e-07	1.17075e-07	3.36817e-07	2.14417e-07	1.60903e-07	2.23497e-07	2.05649e-07	1.93788e-07	2.67806e-07	1.769e-07	3.69483e-07	3.31802e-07	1.98627e-07	1.78331e-07	5.22062e-07	2.43571e-07	3.46989e-07	4.38878e-07	3.77138e-07	3.58405e-07	4.50194e-07	3.99542e-07	3.66973e-07	3.14218e-07	4.09097e-07	4.8585e-07	4.84049e-07	4.25168e-07	3.99189e-07	3.98409e-07	4.69291e-07	5.54669e-07	5.99078e-07	6.57437e-07	6.56152e-07	8.1182e-07	2.11552e-06	6.89319e-07	3.36471e-07	4.76231e-07	6.52533e-07	7.37506e-07	8.83393e-07	1.80175e-06	9.14295e-07	2.72897e-07	2.8555e-07
396.461	2.66401e-07	1.94561e-07	3.76348e-07	2.36033e-07	2.68218e-07	2.45869e-07	2.13319e-07	2.05421e-07	1.93784e-07	3.60031e-07	3.9553e-07	1.71552e-07	3.1675e-07	3.24281e-07	1.95915e-07	3.33586e-07	4.65514e-07	2.19771e-07	3.56263e-07	4.96185e-07	3.02031e-07	5.44329e-07	4.38918e-07	3.71785e-07	4.07911e-07	4.17641e-07	4.45694e-07	4.4253e-07	4.8136e-07	4.18431e-07	3.91051e-07	4.15299e-07	4.48767e-07	5.66873e-07	6.12617e-07	6.33978e-07	6.73426e-07	8.24701e-07	2.33258e-06	6.83547e-07	4.40834e-07	5.36135e-07	6.31249e-07	7.49045e-07	7.59994e-07	1.9291e-06	8.93211e-07	3.61355e-07	3.01773e-07
396.498	2.02497e-07	1.89402e-07	3.15867e-07	2.46944e-07	2.11986e-07	2.12797e-07	2.611e-07	2.10409e-07	2.32574e-07	3.24038e-07	3.14245e-07	3.16765e-07	2.55159e-07	3.5033e-07	2.82049e-07	2.94109e-07	3.78075e-07	3.63076e-07	2.84741e-07	3.30295e-07	3.34716e-07	4.70724e-07	4.24531e-07	3.52164e-07	3.84737e-07	4.98879e-07	4.52196e-07	4.29652e-07	3.9535e-07	3.96467e-07	3.91988e-07	4.87876e-07	4.43024e-07	5.29037e-07	6.0465e-07	5.71175e-07	6.1e-07	8.29409e-07	2.57004e-06	5.40541e-07	4.98135e-07	5.44044e-07	6.23426e-07	7.57809e-07	8.15284e-07	2.15962e-06	9.33617e-07	3.17552e-07	2.63917e-07
396.536	1.90629e-07	2.02735e-07	2.46661e-07	1.83627e-07	2.21667e-07	1.91574e-07	2.63293e-07	2.19873e-07	1.88549e-07	2.96581e-07	2.64998e-07	3.47669e-07	2.39831e-07	3.35076e-07	2.97561e-07	2.24299e-07	3.26376e-07	4.19748e-07	2.97318e-07	2.95943e-07	3.0081e-07	3.34387e-07	3.55191e-07	3.64352e-07	3.39431e-07	4.97471e-07	4.66532e-07	4.12931e-07	4.2352e-07	3.99479e-07	3.9328e-07	4.95852e-07	4.47115e-07	5.28193e-07	5.96053e-07	6.13868e-07	6.08444e-07	8.43477e-07	2.79345e-06	5.3409e-07	5.60212e-07	5.65244e-07	6.51969e-07	8.39923e-07	9.01073e-07	2.43275e-06	1.00682e-06	3.32194e-07	2.1512e-07
396.573	1.3197e-07	1.38037e-07	2.30405e-07	2.17207e-07	1.39219e-07	2.20614e-07	2.6128e-07	1.92062e-07	2.14924e-07	2.49451e-07	2.24666e-07	3.22856e-07	2.34477e-07	3.18877e-07	2.9748e-07	2.46822e-07	3.13885e-07	3.70802e-07	3.07531e-07	3.08118e-07	2.72068e-07	2.85021e-07	4.16735e-07	3.82266e-07	3.74415e-07	4.4951e-07	4.77232e-07	4.07051e-07	4.8146e-07	4.04955e-07	3.77422e-07	4.41916e-07	4.88691e-07	4.98583e-07	5.54187e-07	6.43833e-07	6.27651e-07	8.68725e-07	3.15144e-06	5.75723e-07	5.96239e-07	5.81879e-07	6.70216e-07	7.91873e-07	9.68969e-07	2.74005e-06	9.18274e-07	3.66546e-07	1.85119e-07
396.611	1.00622e-07	1.10441e-07	1.89686e-07	2.52799e-07	1.05149e-07	1.72321e-07	2.43723e-07	1.45394e-07	2.37464e-07	2.37134e-07	2.40094e-07	2.33662e-07	2.39735e-07	2.91693e-07	3.18639e-07	2.58275e-07	3.00859e-07	3.46428e-07	3.33122e-07	3.65586e-07	2.86657e-07	3.09787e-07	4.11281e-07	3.43851e-07	3.8908e-07	4.0215e-07	4.74876e-07	4.32103e-07	4.39908e-07	4.21162e-07	4.11727e-07	4.07274e-07	4.8919e-07	5.56966e-07	5.27239e-07	6.52036e-07	6.72509e-07	8.99007e-07	3.53847e-06	6.20492e-07	5.74003e-07	5.68596e-07	7.08476e-07	7.88504e-07	9.92296e-07	3.11959e-06	8.64049e-07	3.70448e-07	1.98493e-07
396.648	1.27494e-07	1.45839e-07	1.30975e-07	2.4197e-07	1.57155e-07	1.94871e-07	2.49762e-07	1.36985e-07	2.09719e-07	2.38871e-07	2.99695e-07	2.20118e-07	2.5898e-07	2.5989e-07	3.6105e-07	2.58996e-07	3.02443e-07	2.86709e-07	3.19841e-07	4.2907e-07	3.28368e-07	2.8959e-07	3.88846e-07	3.76303e-07	3.66575e-07	4.41572e-07	4.70052e-07	4.29854e-07	4.11807e-07	4.212e-07	4.7831e-07	4.35529e-07	5.40974e-07	5.38774e-07	5.49347e-07	6.15214e-07	7.3805e-07	9.3629e-07	4.14058e-06	5.94756e-07	5.29369e-07	5.44103e-07	7.06097e-07	8.23186e-07	1.01717e-06	3.60247e-06	8.60345e-07	4.14017e-07	2.36535e-07
396.686	1.30986e-07	1.1956e-07	1.4022e-07	2.83783e-07	2.29737e-07	1.87889e-07	2.56048e-07	1.59281e-07	2.18486e-07	2.09479e-07	3.20771e-07	2.60964e-07	2.62078e-07	3.01991e-07	2.75324e-07	2.86726e-07	2.66837e-07	3.2743e-07	3.20962e-07	3.99826e-07	3.74674e-07	2.76359e-07	3.84409e-07	4.1692e-07	4.13898e-07	4.77674e-07	4.54115e-07	4.58616e-07	4.07493e-07	4.05721e-07	4.4274e-07	4.71002e-07	5.81071e-07	5.0836e-07	5.73001e-07	5.87713e-07	7.26621e-07	9.59073e-07	4.98999e-06	5.88794e-07	5.05857e-07	6.31139e-07	7.3891e-07	8.07856e-07	1.07723e-06	4.09153e-06	9.09887e-07	4.08988e-07	2.77898e-07
396.723	1.73924e-07	1.53065e-07	8.77523e-08	2.64934e-07	2.58452e-07	2.92241e-07	2.72008e-07	2.06439e-07	2.26256e-07	2.33337e-07	3.05818e-07	2.76065e-07	2.12103e-07	3.17399e-07	2.05042e-07	3.70837e-07	3.07493e-07	3.32898e-07	3.21201e-07	4.03921e-07	3.56515e-07	3.18788e-07	4.37099e-07	3.77117e-07	4.26967e-07	5.07142e-07	4.41067e-07	4.49412e-07	4.20399e-07	4.10994e-07	5.22473e-07	4.53615e-07	6.41725e-07	5.31342e-07	6.24236e-07	6.18044e-07	7.40375e-07	1.02797e-06	6.38354e-06	6.10877e-07	5.27014e-07	6.33298e-07	8.6672e-07	8.08648e-07	1.08713e-06	4.65205e-06	9.46674e-07	3.49922e-07	2.96826e-07
396.761	1.64779e-07	1.35193e-07	8.64038e-08	2.42015e-07	2.74997e-07	2.82468e-07	3.03566e-07	2.68506e-07	2.1227e-07	2.67279e-07	2.3272e-07	3.01838e-07	2.33965e-07	3.28461e-07	2.92404e-07	3.32099e-07	3.23355e-07	3.28513e-07	3.08316e-07	4.06383e-07	3.40021e-07	4.31771e-07	4.70899e-07	4.25842e-07	4.39352e-07	4.83457e-07	5.37028e-07	4.85719e-07	3.84718e-07	4.63689e-07	5.7512e-07	5.03703e-07	6.22389e-07	5.81324e-07	6.85843e-07	6.7466e-07	7.60171e-07	1.11094e-06	8.2763e-06	5.99808e-07	5.7346e-07	6.15478e-07	8.74664e-07	8.60745e-07	1.10888e-06	5.44226e-06	9.24673e-07	2.67344e-07	2.47481e-07
396.798	9.36229e-08	7.88742e-08	1.43518e-07	1.76831e-07	2.43964e-07	2.14288e-07	2.84715e-07	2.23198e-07	2.38828e-07	2.38155e-07	2.41588e-07	3.66856e-07	2.22988e-07	3.37566e-07	3.12185e-07	2.86035e-07	3.16228e-07	3.49883e-07	3.23905e-07	3.23093e-07	3.81792e-07	5.25164e-07	5.37547e-07	3.87456e-07	4.9969e-07	4.42546e-07	5.64043e-07	5.02383e-07	4.09978e-07	5.28825e-07	5.89981e-07	5.67414e-07	5.87958e-07	5.94088e-07	7.57741e-07	7.23799e-07	7.95535e-07	1.17775e-06	1.21974e-05	5.40258e-07	6.38243e-07	5.27753e-07	8.21668e-07	8.67838e-07	1.15803e-06	6.41935e-06	9.14972e-07	3.60608e-07	2.35848e-07
396.836	4.51446e-08	3.43071e-08	2.53795e-07	1.69803e-07	2.01766e-07	2.53412e-07	2.74348e-07	2.43718e-07	3.12212e-07	1.73765e-07	2.90433e-07	3.36761e-07	2.05237e-07	3.2666e-07	3.32424e-07	3.26361e-07	2.70944e-07	3.42963e-07	3.61801e-07	2.82813e-07	3.47621e-07	5.23285e-07	5.12538e-07	3.9676e-07	5.27042e-07	4.20915e-07	4.76701e-07	5.3603e-07	4.43005e-07	5.67315e-07	5.6202e-07	5.54784e-07	5.24751e-07	5.68259e-07	7.77439e-07	7.52312e-07	8.184e-07	1.16661e-06	1.53783e-05	4.86477e-07	6.28667e-07	5.30115e-07	7.7238e-07	9.07764e-07	1.23494e-06	7.97684e-06	9.26254e-07	3.37488e-07	2.35115e-07
396.873	1.63804e-07	1.08979e-07	2.23046e-07	2.51412e-07	1.84345e-07	2.4587e-07	2.69206e-07	2.13255e-07	3.28144e-07	2.23034e-07	3.35369e-07	3.34615e-07	2.44841e-07	3.07493e-07	3.81955e-07	3.49776e-07	3.95443e-07	3.36095e-07	3.73933e-07	2.81493e-07	3.4685e-07	5.09385e-07	4.51507e-07	4.21179e-07	4.7707e-07	4.54848e-07	4.24924e-07	5.4306e-07	5.27395e-07	5.62075e-07	5.38558e-07	5.14277e-07	5.41245e-07	5.89981e-07	7.81742e-07	7.7526e-07	8.24945e-07	1.1531e-06	1.46986e-05	4.74529e-07	5.61557e-07	5.57333e-07	7.738e-07	9.56539e-07	1.26168e-06	1.02839e-05	8.83175e-07	2.83607e-07	2.54339e-07
396.911	2.18293e-07	1.10847e-07	1.56391e-07	2.82815e-07	1.47785e-07	2.04387e-07	3.03245e-07	1.86846e-07	2.89841e-07	1.96884e-07	2.74e-07	3.05364e-07	2.5828e-07	3.19332e-07	4.26742e-07	3.93985e-07	4.1044e-07	4.15482e-07	3.81789e-07	3.63448e-07	4.15322e-07	4.93257e-07	3.66597e-07	4.18484e-07	4.70664e-07	4.52784e-07	4.02936e-07	5.02235e-07	6.15098e-07	5.17026e-07	5.36241e-07	5.38532e-07	5.60775e-07	6.00376e-07	8.28536e-07	8.20965e-07	8.54066e-07	1.16188e-06	1.17464e-05	4.90149e-07	5.24378e-07	5.98375e-07	7.96757e-07	9.68891e-07	1.3403e-06	1.30965e-05	8.75911e-07	3.41455e-07	3.08027e-07
396.948	1.44565e-07	1.12154e-07	1.15048e-07	2.36208e-07	1.44915e-07	2.20706e-07	3.27992e-07	1.80352e-07	2.83716e-07	2.17073e-07	2.54239e-07	2.53865e-07	2.63894e-07	3.07956e-07	4.10127e-07	4.83335e-07	3.56897e-07	4.32196e-07	3.37912e-07	4.67335e-07	3.38394e-07	4.58984e-07	3.97258e-07	4.71807e-07	5.06817e-07	4.55309e-07	3.96397e-07	4.99227e-07	6.40474e-07	5.21989e-07	5.53706e-07	6.2811e-07	5.82729e-07	6.21997e-07	8.01804e-07	8.25971e-07	8.50417e-07	1.15696e-06	9.17554e-06	5.24846e-07	5.42536e-07	6.79314e-07	8.44417e-07	9.35066e-07	1.36183e-06	1.50069e-05	9.12557e-07	3.27992e-07	3.39943e-07
396.986	1.75513e-07	1.19883e-07	1.05596e-07	1.63954e-07	1.2932e-07	1.98139e-07	2.60874e-07	1.98122e-07	2.02861e-07	2.67589e-07	2.72777e-07	2.91831e-07	2.77483e-07	2.95944e-07	3.89585e-07	4.73721e-07	3.04955e-07	4.51847e-07	3.91299e-07	4.48188e-07	3.74132e-07	4.70103e-07	3.87468e-07	4.70072e-07	4.86343e-07	4.92287e-07	4.46835e-07	4.91391e-07	6.92667e-07	5.1854e-07	6.19607e-07	6.637e-07	5.99164e-07	6.09961e-07	8.26832e-07	7.7655e-07	8.79584e-07	1.15997e-06	7.23865e-06	4.59783e-07	5.99519e-07	7.11165e-07	8.18411e-07	9.68583e-07	1.37262e-06	1.50294e-05	9.20265e-07	3.73717e-07	2.83721e-07
397.024	1.37862e-07	3.165e-07	9.41011e-08	1.30309e-07	1.64297e-07	2.24574e-07	2.22524e-07	2.75307e-07	1.4581e-07	3.11053e-07	2.39092e-07	3.092e-07	2.9412e-07	2.87781e-07	3.48616e-07	4.4462e-07	4.06058e-07	4.59206e-07	4.23104e-07	3.8726e-07	4.29102e-07	4.82343e-07	4.06147e-07	5.19865e-07	4.29248e-07	5.36221e-07	4.36792e-07	4.4759e-07	6.44995e-07	5.37111e-07	5.71892e-07	6.53047e-07	6.42496e-07	6.52075e-07	8.47218e-07	7.69902e-07	9.38551e-07	1.17734e-06	5.24593e-06	2.76727e-07	6.35119e-07	7.15889e-07	7.9507e-07	8.40556e-07	1.41405e-06	1.35964e-05	1.02932e-06	4.53297e-07	2.70914e-07
397.061	2.71231e-07	3.15051e-07	1.36885e-07	1.789e-07	1.60091e-07	2.71279e-07	3.8975e-07	4.09758e-07	2.51238e-07	2.99854e-07	1.81055e-07	3.0318e-07	3.39012e-07	3.12749e-07	3.49122e-07	4.24945e-07	4.47785e-07	4.69126e-07	4.05471e-07	4.302e-07	5.05507e-07	4.4237e-07	3.71419e-07	6.17995e-07	4.46949e-07	4.71206e-07	4.65405e-07	4.35004e-07	6.38032e-07	5.25303e-07	6.03901e-07	6.16721e-07	5.63977e-07	6.71816e-07	8.08905e-07	7.54125e-07	1.01193e-06	1.16202e-06	4.14841e-06	3.56272e-07	5.00327e-07	6.64687e-07	7.23794e-07	8.52293e-07	1.48629e-06	1.19469e-05	9.39629e-07	5.06544e-07	3.02912e-07
397.099	1.95591e-07	2.22276e-07	3.40546e-07	1.45208e-07	2.33521e-07	2.51999e-07	2.93639e-07	2.7742e-07	3.66134e-07	3.36318e-07	1.77302e-07	2.70269e-07	3.86901e-07	4.03051e-07	3.49779e-07	3.83371e-07	5.06346e-07	4.60219e-07	5.52418e-07	4.47367e-07	5.75228e-07	4.34318e-07	5.62227e-07	6.04291e-07	4.23185e-07	4.268e-07	6.06553e-07	5.11563e-07	6.00552e-07	5.01734e-07	6.2388e-07	5.43909e-07	6.12777e-07	6.92403e-07	8.27607e-07	7.29259e-07	1.0003e-06	1.20717e-06	3.37973e-06	4.81935e-07	3.94251e-07	6.76879e-07	7.57397e-07	8.89926e-07	1.60479e-06	9.84062e-06	8.69663e-07	4.3947e-07	3.81714e-07
397.136	2.02388e-07	2.11895e-07	3.07074e-07	1.73647e-07	2.85226e-07	2.55202e-07	2.29624e-07	2.54753e-07	3.5967e-07	3.70578e-07	3.62721e-07	2.49346e-07	3.48069e-07	4.46748e-07	4.25878e-07	4.4175e-07	4.77314e-07	4.87063e-07	5.3914e-07	5.25788e-07	5.13452e-07	4.64694e-07	5.81361e-07	5.74554e-07	5.62119e-07	4.76358e-07	5.31889e-07	5.11738e-07	5.75542e-07	5.87762e-07	5.44948e-07	5.16466e-07	6.41184e-07	7.78025e-07	8.08275e-07	7.93922e-07	9.65638e-07	1.27594e-06	2.8117e-06	5.23231e-07	4.13863e-07	7.39431e-07	6.84217e-07	8.44957e-07	1.71852e-06	8.49192e-06	8.21425e-07	4.90039e-07	3.81092e-07
397.174	2.10394e-07	2.48918e-07	1.75485e-07	3.17512e-07	2.6393e-07	2.1941e-07	2.29113e-07	1.96537e-07	2.97781e-07	3.47133e-07	4.06061e-07	3.80982e-07	3.29793e-07	3.94784e-07	5.10881e-07	5.32784e-07	3.98272e-07	5.51331e-07	5.15766e-07	5.09039e-07	4.84918e-07	4.75075e-07	5.76223e-07	5.77188e-07	5.73618e-07	5.578e-07	4.99889e-07	5.92965e-07	5.801e-07	5.4813e-07	5.86937e-07	5.95267e-07	6.42518e-07	8.08274e-07	6.64536e-07	8.53211e-07	8.9668e-07	1.27808e-06	2.36579e-06	5.44034e-07	5.21162e-07	7.31938e-07	5.84125e-07	8.52095e-07	1.68419e-06	7.40184e-06	7.52707e-07	5.09427e-07	3.2072e-07
397.211	1.7566e-07	2.5322e-07	1.51489e-07	3.35153e-07	2.80967e-07	2.68494e-07	2.77187e-07	2.30788e-07	2.67974e-07	3.16933e-07	3.54143e-07	3.86028e-07	3.87134e-07	3.67138e-07	4.53889e-07	5.45428e-07	3.97428e-07	4.80154e-07	4.62843e-07	5.02763e-07	5.09557e-07	4.67217e-07	5.596e-07	5.51451e-07	5.12314e-07	5.70101e-07	5.27419e-07	6.31535e-07	6.11549e-07	5.60095e-07	6.10422e-07	6.16078e-07	6.56475e-07	8.08916e-07	6.92436e-07	8.65493e-07	8.83229e-07	1.27883e-06	2.10566e-06	5.30336e-07	6.46015e-07	7.14605e-07	6.01678e-07	8.1178e-07	1.72966e-06	6.48531e-06	7.86192e-07	4.69107e-07	3.58926e-07
397.249	1.84753e-07	2.2865e-07	1.7358e-07	2.7882e-07	2.53644e-07	2.597e-07	2.96249e-07	2.92314e-07	2.69824e-07	2.94513e-07	3.66181e-07	3.33024e-07	3.97004e-07	3.53658e-07	4.23738e-07	5.17077e-07	3.57049e-07	4.18024e-07	4.64753e-07	4.64068e-07	5.63304e-07	4.69448e-07	4.97461e-07	4.83449e-07	5.74258e-07	6.12205e-07	5.41337e-07	6.77085e-07	5.99479e-07	5.971e-07	6.32348e-07	6.15854e-07	6.25469e-07	7.17723e-07	7.31264e-07	8.73258e-07	8.86689e-07	1.33523e-06	1.79405e-06	4.78531e-07	6.86499e-07	6.95677e-07	6.659e-07	8.942e-07	1.82883e-06	5.65382e-06	8.51905e-07	4.22338e-07	3.78144e-07
397.286	1.43427e-07	2.27003e-07	1.44399e-07	2.34343e-07	2.46206e-07	3.03099e-07	3.64248e-07	3.23983e-07	3.26439e-07	2.71751e-07	3.38012e-07	3.81963e-07	4.0519e-07	3.33675e-07	4.30709e-07	4.71694e-07	3.26907e-07	3.88865e-07	4.63935e-07	5.01356e-07	5.60677e-07	4.78847e-07	4.7841e-07	4.92829e-07	6.19224e-07	6.05779e-07	5.95034e-07	6.8308e-07	5.95691e-07	6.52905e-07	7.11801e-07	6.43424e-07	6.64636e-07	7.11674e-07	7.33884e-07	8.37307e-07	8.92293e-07	1.36195e-06	1.57642e-06	4.91106e-07	6.30836e-07	7.61325e-07	7.54377e-07	9.84716e-07	1.90756e-06	4.91939e-06	8.9925e-07	4.686e-07	4.29913e-07
397.324	1.49457e-07	2.55741e-07	1.58456e-07	2.83111e-07	2.33965e-07	2.57382e-07	3.31438e-07	3.31004e-07	3.5755e-07	2.15482e-07	3.21625e-07	3.97835e-07	4.14885e-07	3.82783e-07	4.43352e-07	4.90115e-07	3.53454e-07	3.89449e-07	4.77541e-07	5.14536e-07	6.00992e-07	4.97491e-07	5.24434e-07	5.71031e-07	6.09186e-07	6.08061e-07	6.86694e-07	7.46541e-07	6.19853e-07	6.66991e-07	6.78692e-07	6.88647e-07	6.77427e-07	7.82137e-07	7.66799e-07	8.35152e-07	9.66077e-07	1.43666e-06	1.36916e-06	4.63821e-07	6.65441e-07	7.85002e-07	8.03972e-07	1.01458e-06	1.92539e-06	4.39572e-06	8.85912e-07	5.09958e-07	4.34976e-07
397.361	1.3276e-07	2.38166e-07	1.7348e-07	3.06158e-07	2.49157e-07	2.53504e-07	3.67999e-07	4.05901e-07	3.66081e-07	3.01231e-07	2.93118e-07	4.22473e-07	4.11937e-07	3.91166e-07	4.8592e-07	5.28695e-07	3.86903e-07	4.18738e-07	4.76174e-07	5.06384e-07	6.13232e-07	5.56149e-07	5.97962e-07	6.22844e-07	6.68917e-07	6.07281e-07	6.78751e-07	7.39192e-07	6.39474e-07	7.41906e-07	6.68166e-07	7.18822e-07	6.88261e-07	8.08888e-07	7.91422e-07	8.36063e-07	1.01218e-06	1.45907e-06	1.25929e-06	4.65137e-07	7.00533e-07	7.95998e-07	7.50357e-07	1.01739e-06	1.93836e-06	3.99698e-06	8.85427e-07	5.30445e-07	4.3177e-07
397.399	1.3156e-07	2.61182e-07	2.59266e-07	3.46811e-07	2.88061e-07	2.83299e-07	3.51172e-07	3.27092e-07	3.60541e-07	3.8585e-07	2.96527e-07	4.41052e-07	4.22887e-07	4.11951e-07	4.38936e-07	5.27478e-07	4.45784e-07	4.51771e-07	5.38047e-07	5.68602e-07	5.81937e-07	5.3525e-07	6.64781e-07	6.0708e-07	6.4817e-07	6.44827e-07	7.47043e-07	7.25e-07	6.86315e-07	7.2967e-07	7.40606e-07	7.78722e-07	6.54466e-07	8.12509e-07	8.44172e-07	8.59925e-07	1.0877e-06	1.43854e-06	1.12302e-06	5.25012e-07	6.86682e-07	7.00446e-07	7.41461e-07	1.01155e-06	2.03543e-06	3.68449e-06	8.7654e-07	5.42225e-07	4.30013e-07
397.436	2.0687e-07	2.43563e-07	3.11052e-07	3.70946e-07	3.20273e-07	3.04445e-07	3.26538e-07	3.08278e-07	3.39208e-07	4.13385e-07	4.01462e-07	4.66063e-07	4.785e-07	3.9396e-07	4.49881e-07	5.67556e-07	4.85475e-07	5.23155e-07	5.71062e-07	5.57402e-07	6.14535e-07	5.38913e-07	6.88097e-07	6.60174e-07	5.97743e-07	6.85109e-07	7.70958e-07	7.47035e-07	7.27595e-07	7.19257e-07	7.64811e-07	7.7411e-07	7.09298e-07	8.20856e-07	8.92987e-07	8.58179e-07	1.08495e-06	1.46136e-06	9.34138e-07	5.78113e-07	7.10805e-07	6.74229e-07	7.99483e-07	1.07727e-06	2.13705e-06	3.42187e-06	8.85444e-07	5.67471e-07	4.34647e-07
397.474	2.64345e-07	1.46639e-07	2.66912e-07	3.92e-07	3.49856e-07	3.60677e-07	3.32393e-07	2.36691e-07	3.26988e-07	4.18913e-07	4.00495e-07	4.67204e-07	4.82791e-07	4.27595e-07	4.33614e-07	5.90685e-07	5.06708e-07	5.64391e-07	5.6987e-07	5.97831e-07	5.92786e-07	5.48884e-07	6.75512e-07	6.97138e-07	7.03606e-07	7.41366e-07	7.97763e-07	7.45596e-07	7.63385e-07	7.4207e-07	8.18372e-07	8.18852e-07	7.29839e-07	8.42614e-07	8.9313e-07	8.28411e-07	1.04858e-06	1.41111e-06	8.66443e-07	5.75514e-07	7.53048e-07	6.59805e-07	8.10064e-07	1.02112e-06	2.30341e-06	3.18007e-06	8.32686e-07	5.32591e-07	3.8828e-07
397.511	2.34796e-07	1.81573e-07	2.10893e-07	3.45454e-07	3.23457e-07	3.71193e-07	3.47874e-07	2.49217e-07	2.95676e-07	4.74873e-07	3.88992e-07	4.65675e-07	4.73276e-07	4.20992e-07	5.01175e-07	5.51289e-07	5.03238e-07	5.28365e-07	5.29504e-07	6.38245e-07	6.11068e-07	6.17773e-07	6.11157e-07	6.81453e-07	7.97763e-07	7.82637e-07	8.16311e-07	7.97147e-07	8.33507e-07	8.18352e-07	8.43082e-07	8.3507e-07	7.62569e-07	8.5403e-07	8.85861e-07	8.22236e-07	1.04631e-06	1.44636e-06	8.19229e-07	5.66568e-07	7.08927e-07	5.87836e-07	8.15821e-07	9.58847e-07	2.45429e-06	3.00333e-06	8.26704e-07	5.5425e-07	3.89001e-07
397.549	2.63489e-07	2.559e-07	2.41762e-07	3.30431e-07	3.00329e-07	3.33621e-07	3.21042e-07	3.30642e-07	2.58258e-07	5.38278e-07	4.05769e-07	4.34091e-07	4.47006e-07	4.09893e-07	4.90005e-07	5.81982e-07	5.69212e-07	5.07984e-07	4.69403e-07	6.30947e-07	6.74596e-07	6.52756e-07	5.93662e-07	7.26483e-07	7.55245e-07	7.5206e-07	8.62444e-07	8.4245e-07	7.65662e-07	8.47091e-07	8.53938e-07	8.76312e-07	7.78283e-07	8.3535e-07	9.02362e-07	8.27789e-07	1.10348e-06	1.5181e-06	7.84345e-07	5.61744e-07	6.67121e-07	6.22931e-07	7.7412e-07	9.69579e-07	2.53869e-06	2.72792e-06	8.17582e-07	5.73321e-07	3.59119e-07
397.586	3.00014e-07	3.096e-07	2.86765e-07	3.05957e-07	2.57942e-07	3.14192e-07	3.14452e-07	3.87762e-07	2.92092e-07	4.64397e-07	4.30833e-07	4.11045e-07	4.73617e-07	4.13178e-07	4.89977e-07	5.36027e-07	6.35852e-07	5.17498e-07	4.83879e-07	5.9708e-07	7.04393e-07	6.86704e-07	6.68075e-07	7.71246e-07	7.85927e-07	8.01647e-07	8.23552e-07	8.70609e-07	7.99696e-07	8.66806e-07	9.20458e-07	8.74929e-07	8.51369e-07	8.86727e-07	9.34282e-07	8.56128e-07	1.07679e-06	1.62352e-06	6.81047e-07	5.12693e-07	6.61118e-07	6.51835e-07	7.68952e-07	1.02624e-06	2.64779e-06	2.5194e-06	8.17423e-07	5.32574e-07	4.23585e-07
397.624	3.04472e-07	3.81985e-07	2.94738e-07	3.33361e-07	2.34862e-07	4.10277e-07	3.37674e-07	4.12038e-07	2.94079e-07	4.12743e-07	4.10551e-07	4.12352e-07	4.89278e-07	4.30151e-07	5.5271e-07	5.80648e-07	6.41725e-07	5.477e-07	4.98812e-07	6.26221e-07	6.41279e-07	7.59252e-07	7.63095e-07	7.3967e-07	7.78889e-07	8.01858e-07	8.5791e-07	8.85201e-07	8.44203e-07	8.45037e-07	9.92498e-07	9.65112e-07	9.18791e-07	8.71705e-07	9.51425e-07	8.61788e-07	1.01756e-06	1.64642e-06	6.29896e-07	5.12981e-07	6.32343e-07	6.59883e-07	7.40006e-07	1.02837e-06	2.83473e-06	2.41943e-06	8.41966e-07	5.11708e-07	4.46307e-07
397.661	3.179e-07	3.97242e-07	3.63223e-07	3.05665e-07	3.36136e-07	4.51631e-07	3.15629e-07	4.07974e-07	3.81133e-07	3.55747e-07	3.27161e-07	4.44058e-07	5.22632e-07	4.98812e-07	5.59795e-07	5.65346e-07	5.76854e-07	5.63103e-07	5.3861e-07	6.71343e-07	6.42201e-07	7.6432e-07	8.21344e-07	6.82944e-07	8.06487e-07	8.1561e-07	8.66147e-07	9.09212e-07	8.73621e-07	8.17796e-07	9.81096e-07	9.8306e-07	8.98678e-07	8.82001e-07	9.147e-07	8.88878e-07	9.72301e-07	1.66287e-06	6.06592e-07	5.999e-07	6.04105e-07	6.53719e-07	7.67118e-07	1.06545e-06	3.10466e-06	2.30157e-06	8.00895e-07	5.38913e-07	4.49151e-07
397.699	3.21689e-07	4.71764e-07	3.76945e-07	5.34495e-07	3.81963e-07	4.46648e-07	3.36547e-07	4.31837e-07	3.74192e-07	3.34982e-07	3.02892e-07	4.54128e-07	5.17213e-07	5.44976e-07	5.2546e-07	5.74035e-07	5.41014e-07	5.9409e-07	6.33379e-07	7.63701e-07	6.12472e-07	7.39566e-07	8.22319e-07	7.25548e-07	8.57245e-07	8.36166e-07	8.57504e-07	8.42904e-07	8.08288e-07	8.29595e-07	8.15528e-07	9.60121e-07	9.55979e-07	8.78522e-07	8.34938e-07	9.47154e-07	1.02097e-06	1.53931e-06	6.15312e-07	6.82536e-07	5.75229e-07	6.82951e-07	6.8999e-07	1.06645e-06	3.32748e-06	2.17604e-06	7.64811e-07	6.02818e-07	3.90564e-07
397.736	5.18897e-07	4.85125e-07	3.5318e-07	5.30376e-07	3.47477e-07	5.35993e-07	5.08063e-07	5.25957e-07	5.28975e-07	3.99426e-07	2.6693e-07	4.55801e-07	5.50835e-07	4.98315e-07	4.87283e-07	6.32122e-07	5.87081e-07	5.45238e-07	7.22681e-07	7.9909e-07	6.19451e-07	7.01789e-07	7.90978e-07	7.94108e-07	8.49471e-07	8.13147e-07	8.19118e-07	8.32275e-07	7.42155e-07	8.44763e-07	8.24817e-07	9.08446e-07	8.48175e-07	9.09549e-07	7.82886e-07	9.46159e-07	1.04043e-06	1.59467e-06	5.88282e-07	5.93998e-07	6.26409e-07	6.53699e-07	6.75892e-07	1.03661e-06	3.59036e-06	2.12106e-06	7.61257e-07	6.18846e-07	4.2031e-07
397.774	5.18845e-07	4.40281e-07	5.63346e-07	4.43728e-07	4.85024e-07	4.78086e-07	5.35614e-07	5.36793e-07	6.10303e-07	3.64932e-07	2.91411e-07	4.31558e-07	5.07421e-07	4.91154e-07	4.33305e-07	6.75643e-07	6.14266e-07	6.1411e-07	7.33882e-07	7.74048e-07	6.23907e-07	6.59459e-07	7.18834e-07	8.29963e-07	8.44839e-07	8.13963e-07	7.2558e-07	8.78806e-07	7.31253e-07	8.99236e-07	8.36301e-07	8.25999e-07	8.00384e-07	8.01313e-07	8.61546e-07	8.12587e-07	1.07969e-06	1.6551e-06	5.21072e-07	6.03157e-07	4.30417e-07	6.26505e-07	7.1414e-07	1.12705e-06	3.89525e-06	2.11721e-06	7.59845e-07	5.57586e-07	3.97216e-07
397.811	4.55762e-07	3.99948e-07	6.2832e-07	3.91047e-07	5.403e-07	4.3032e-07	5.06718e-07	4.9624e-07	5.67806e-07	5.16905e-07	4.04857e-07	3.8829e-07	4.92671e-07	5.29892e-07	4.25246e-07	6.48428e-07	6.06033e-07	5.40264e-07	7.18598e-07	7.27794e-07	6.73487e-07	6.58478e-07	6.71548e-07	8.33713e-07	7.5774e-07	8.58464e-07	6.92279e-07	8.37269e-07	7.37522e-07	7.98654e-07	7.96771e-07	7.7539e-07	8.73522e-07	7.30607e-07	8.56948e-07	8.11153e-07	1.04167e-06	1.76469e-06	4.89146e-07	5.71733e-07	4.67969e-07	5.44931e-07	8.29932e-07	1.14422e-06	4.24182e-06	2.01283e-06	7.62679e-07	5.1312e-07	4.08466e-07
397.849	4.75187e-07	3.81538e-07	5.4274e-07	3.69629e-07	4.67778e-07	4.27721e-07	4.45244e-07	4.94895e-07	5.80991e-07	5.93978e-07	5.34173e-07	4.51339e-07	4.62096e-07	5.21702e-07	4.21469e-07	6.31452e-07	5.35857e-07	5.60484e-07	6.61666e-07	6.96349e-07	6.5476e-07	6.44782e-07	6.60374e-07	8.3694e-07	7.66821e-07	8.13674e-07	7.42214e-07	8.49548e-07	7.45751e-07	7.30161e-07	7.84868e-07	6.55349e-07	8.38553e-07	6.99132e-07	8.62415e-07	8.37982e-07	7.88383e-07	1.80737e-06	4.81738e-07	5.80923e-07	4.8483e-07	5.54072e-07	8.72895e-07	1.20026e-06	4.80335e-06	1.97312e-06	8.10951e-07	5.1819e-07	4.11235e-07
397.886	4.57914e-07	3.57628e-07	4.57311e-07	3.7357e-07	4.01493e-07	4.10947e-07	4.14858e-07	4.97909e-07	5.2003e-07	6.36298e-07	5.194e-07	4.80935e-07	5.09413e-07	4.69443e-07	4.45582e-07	5.47585e-07	5.27718e-07	6.02101e-07	6.55935e-07	6.30241e-07	6.39874e-07	6.34489e-07	6.89884e-07	7.87963e-07	7.70048e-07	7.22882e-07	7.8137e-07	7.92711e-07	7.4677e-07	8.07694e-07	7.88291e-07	6.43599e-07	8.54975e-07	7.11654e-07	8.6931e-07	8.06921e-07	6.84131e-07	1.8327e-06	5.21281e-07	6.19441e-07	4.97505e-07	5.81012e-07	8.57903e-07	1.29731e-06	5.29373e-06	1.89554e-06	8.56966e-07	5.67091e-07	3.97811e-07
397.924	3.8069e-07	3.91583e-07	4.40446e-07	3.35763e-07	4.7538e-07	4.68722e-07	4.14417e-07	5.02112e-07	4.83091e-07	5.86276e-07	5.11831e-07	4.72176e-07	4.36892e-07	5.10275e-07	4.23082e-07	5.16334e-07	5.07383e-07	6.03035e-07	6.87451e-07	6.02976e-07	6.28198e-07	6.01422e-07	7.22005e-07	7.59817e-07	7.59726e-07	7.02976e-07	7.45967e-07	7.68019e-07	6.58181e-07	7.80644e-07	8.30977e-07	7.4872e-07	7.92708e-07	7.22248e-07	8.47568e-07	7.6269e-07	6.40898e-07	1.87714e-06	5.32871e-07	6.16342e-07	5.38886e-07	5.61109e-07	8.03083e-07	1.29749e-06	5.9491e-06	1.88243e-06	8.50348e-07	5.80681e-07	3.98272e-07
397.961	4.30642e-07	4.36932e-07	4.54967e-07	3.46863e-07	4.24051e-07	4.46035e-07	4.40237e-07	4.78946e-07	4.70388e-07	4.87783e-07	4.97271e-07	4.05471e-07	4.30432e-07	5.29598e-07	4.13828e-07	5.25732e-07	5.32164e-07	6.6945e-07	6.82641e-07	5.94524e-07	6.47458e-07	5.71639e-07	7.16081e-07	7.29002e-07	7.58112e-07	7.85277e-07	7.02642e-07	7.0802e-07	6.52406e-07	7.00358e-07	7.46253e-07	7.61151e-07	7.48578e-07	7.18085e-07	8.04944e-07	7.20945e-07	6.53199e-07	2.02433e-06	5.55854e-07	6.15779e-07	5.35787e-07	5.23393e-07	7.54798e-07	1.29336e-06	6.78716e-06	1.83947e-06	8.04913e-07	6.05844e-07	4.15942e-07
397.999	4.461e-07	4.63375e-07	5.14064e-07	3.60068e-07	4.03752e-07	4.60187e-07	3.91722e-07	4.48655e-07	4.72618e-07	4.54662e-07	5.08652e-07	3.79991e-07	4.18188e-07	4.83813e-07	3.97411e-07	5.41985e-07	5.70228e-07	6.76815e-07	6.47921e-07	6.62256e-07	7.05228e-07	5.25124e-07	6.43255e-07	7.02005e-07	7.89655e-07	7.96638e-07	6.2859e-07	6.35483e-07	7.05665e-07	6.61247e-07	6.99556e-07	7.43434e-07	7.07623e-07	7.37394e-07	7.89025e-07	7.10876e-07	7.06571e-07	2.24359e-06	5.25881e-07	6.45397e-07	5.43197e-07	5.30372e-07	7.47473e-07	1.29012e-06	8.12737e-06	1.76239e-06	8.42102e-07	6.26535e-07	4.7764e-07
398.036	4.92113e-07	4.52196e-07	5.07632e-07	4.12226e-07	4.71326e-07	4.64187e-07	4.27663e-07	4.2458e-07	5.22227e-07	4.75832e-07	5.01339e-07	4.49514e-07	4.08811e-07	4.74968e-07	4.63149e-07	5.68695e-07	5.69048e-07	6.3934e-07	6.2473e-07	7.13835e-07	6.95322e-07	5.33834e-07	5.96398e-07	6.74877e-07	7.76095e-07	7.42934e-07	5.95339e-07	6.00351e-07	6.57842e-07	6.44638e-07	6.74986e-07	6.92189e-07	6.65649e-07	7.38474e-07	7.73717e-07	6.8816e-07	7.30572e-07	2.48928e-06	5.14941e-07	5.83486e-07	5.53942e-07	5.52619e-07	7.30023e-07	1.38438e-06	1.04039e-05	1.76503e-06	8.39541e-07	6.42257e-07	5.06414e-07
398.074	5.59013e-07	4.71564e-07	5.41366e-07	4.99368e-07	4.64918e-07	4.69463e-07	4.3161e-07	4.48236e-07	4.79382e-07	4.5936e-07	5.35603e-07	4.79801e-07	4.39743e-07	5.72912e-07	4.40255e-07	5.83958e-07	5.46116e-07	5.07871e-07	5.62975e-07	6.59292e-07	6.81219e-07	5.28343e-07	5.93808e-07	6.45194e-07	7.1547e-07	6.72123e-07	6.44742e-07	6.12598e-07	6.47589e-07	6.40918e-07	6.27307e-07	6.58226e-07	6.55689e-07	7.32182e-07	7.56998e-07	6.53829e-07	7.3246e-07	2.85149e-06	5.12799e-07	5.43504e-07	4.87607e-07	5.2296e-07	7.25026e-07	1.47043e-06	1.28418e-05	1.78042e-06	8.61151e-07	6.35141e-07	5.81265e-07
398.112	5.85373e-07	4.69395e-07	5.85262e-07	5.04385e-07	5.12952e-07	5.31783e-07	4.39585e-07	5.06977e-07	4.78335e-07	4.82051e-07	5.07295e-07	5.07166e-07	4.69123e-07	5.7851e-07	4.46067e-07	5.96425e-07	5.89438e-07	4.83014e-07	5.85868e-07	5.63528e-07	6.39324e-07	5.42806e-07	6.5652e-07	6.47462e-07	6.77028e-07	7.46532e-07	6.74795e-07	6.64922e-07	6.16266e-07	6.53098e-07	5.98593e-07	6.17723e-07	6.53391e-07	6.9231e-07	6.78688e-07	7.00122e-07	7.41789e-07	3.20736e-06	4.87268e-07	5.78707e-07	4.45738e-07	5.1684e-07	7.48681e-07	1.5055e-06	1.5785e-05	1.82955e-06	8.68584e-07	6.38984e-07	6.20749e-07
398.149	5.83791e-07	4.5121e-07	6.39118e-07	5.09267e-07	5.15911e-07	5.62473e-07	5.27244e-07	5.06743e-07	5.22025e-07	5.28034e-07	4.99072e-07	5.4112e-07	4.87033e-07	5.2281e-07	4.95096e-07	5.98952e-07	5.89981e-07	4.90872e-07	5.51971e-07	5.60704e-07	6.28266e-07	6.54155e-07	7.19434e-07	6.86637e-07	5.94768e-07	7.05228e-07	7.0417e-07	7.12255e-07	5.15271e-07	6.7294e-07	5.44715e-07	5.63372e-07	6.7085e-07	6.24532e-07	5.84519e-07	6.57376e-07	7.22264e-07	3.90341e-06	4.91194e-07	5.49231e-07	4.6516e-07	4.79358e-07	7.71659e-07	1.49979e-06	1.97591e-05	1.82497e-06	8.80903e-07	6.18577e-07	6.18567e-07
398.187	5.9464e-07	4.50196e-07	6.07241e-07	5.05375e-07	5.66091e-07	5.42021e-07	5.99091e-07	5.128e-07	5.67637e-07	5.59427e-07	5.09672e-07	5.40544e-07	4.85052e-07	5.17958e-07	5.11206e-07	6.17122e-07	5.71234e-07	5.17583e-07	5.29702e-07	6.1047e-07	5.97704e-07	6.98732e-07	7.03059e-07	7.42241e-07	6.08375e-07	6.84382e-07	7.03524e-07	6.93106e-07	4.79391e-07	6.74005e-07	5.72258e-07	5.21772e-07	6.54866e-07	5.66965e-07	5.37758e-07	5.47117e-07	6.87062e-07	5.13278e-06	4.93188e-07	4.96636e-07	4.85789e-07	4.72673e-07	8.18118e-07	1.52307e-06	2.30798e-05	1.736e-06	9.05832e-07	6.85055e-07	5.80158e-07
398.224	5.49888e-07	5.51827e-07	6.09625e-07	5.28401e-07	5.9785e-07	5.34498e-07	5.76586e-07	5.95142e-07	5.78697e-07	5.70281e-07	5.3449e-07	5.85736e-07	4.93137e-07	5.04771e-07	4.8628e-07	6.23931e-07	5.21076e-07	5.54318e-07	5.57816e-07	6.24481e-07	6.30956e-07	7.20468e-07	6.52025e-07	7.36305e-07	6.15342e-07	6.491e-07	6.951e-07	6.65647e-07	5.20127e-07	6.73798e-07	5.7561e-07	4.94989e-07	6.47604e-07	5.75655e-07	4.85999e-07	5.61181e-07	7.06727e-07	6.93407e-06	5.1032e-07	4.65866e-07	4.87512e-07	4.64337e-07	9.08876e-07	1.61165e-06	2.3321e-05	1.70293e-06	9.77535e-07	7.28892e-07	5.86133e-07
398.262	5.2056e-07	5.44139e-07	6.00535e-07	5.77154e-07	5.97075e-07	6.12843e-07	5.47944e-07	6.09362e-07	5.66552e-07	5.98983e-07	5.73454e-07	6.12293e-07	5.17105e-07	5.0848e-07	5.62988e-07	6.4724e-07	5.6179e-07	6.41987e-07	6.23624e-07	6.26678e-07	6.71672e-07	7.17963e-07	6.72511e-07	6.93631e-07	6.64935e-07	6.92233e-07	6.60173e-07	7.13793e-07	5.93634e-07	6.77562e-07	5.62731e-07	5.53819e-07	6.65565e-07	6.0749e-07	4.5382e-07	5.49083e-07	6.55155e-07	6.84451e-06	4.59874e-07	4.87275e-07	4.90352e-07	6.23443e-07	9.21605e-07	1.7292e-06	2.11228e-05	1.68571e-06	9.69969e-07	6.8619e-07	6.18402e-07
398.299	5.06374e-07	5.14988e-07	6.01274e-07	6.04494e-07	5.76364e-07	6.52318e-07	5.77176e-07	6.26146e-07	5.90879e-07	6.51375e-07	5.4234e-07	6.4162e-07	6.11866e-07	5.77041e-07	6.54481e-07	6.31682e-07	6.33895e-07	6.60058e-07	6.91972e-07	6.65297e-07	6.59561e-07	7.44396e-07	7.59697e-07	7.24146e-07	7.17139e-07	7.28597e-07	6.99636e-07	7.97162e-07	6.76123e-07	6.78819e-07	5.2792e-07	6.20456e-07	6.39221e-07	5.95202e-07	4.2325e-07	5.72321e-07	6.69999e-07	5.6322e-06	4.47476e-07	5.42086e-07	4.74396e-07	6.16839e-07	8.87111e-07	1.79114e-06	1.79685e-05	1.71566e-06	1.00137e-06	7.16178e-07	6.38566e-07
398.337	5.00388e-07	5.69269e-07	6.27127e-07	6.10978e-07	5.72517e-07	5.66968e-07	6.32345e-07	6.17226e-07	6.45517e-07	6.5278e-07	6.69566e-07	6.49541e-07	6.32776e-07	6.7821e-07	6.96485e-07	6.79447e-07	6.5826e-07	7.1776e-07	7.26748e-07	6.63711e-07	7.07917e-07	7.67074e-07	7.20413e-07	7.92858e-07	7.44773e-07	7.43862e-07	7.29581e-07	7.8029e-07	7.02733e-07	6.53066e-07	5.3947e-07	5.92774e-07	5.18541e-07	5.77162e-07	4.17975e-07	6.32219e-07	6.37556e-07	4.24449e-06	4.95104e-07	5.00166e-07	4.34761e-07	6.02828e-07	8.55125e-07	1.83643e-06	1.55319e-05	1.70003e-06	1.03833e-06	7.06385e-07	6.67518e-07
398.374	5.05815e-07	5.66333e-07	5.44478e-07	5.94285e-07	5.86194e-07	5.73769e-07	6.54849e-07	5.91369e-07	6.55429e-07	7.03203e-07	7.30155e-07	7.24205e-07	6.7763e-07	6.84189e-07	6.83255e-07	7.11855e-07	6.60997e-07	7.6059e-07	6.97311e-07	6.88356e-07	7.80484e-07	7.60282e-07	7.12655e-07	8.5763e-07	7.0472e-07	6.59902e-07	7.38555e-07	8.02092e-07	6.98622e-07	5.97191e-07	5.60863e-07	4.26567e-07	5.07014e-07	5.40505e-07	5.32244e-07	5.75955e-07	4.46389e-07	3.3798e-06	4.32851e-07	4.45086e-07	4.63105e-07	6.37963e-07	8.9752e-07	1.9607e-06	1.35786e-05	1.64792e-06	1.07429e-06	7.27798e-07	6.19877e-07
398.412	5.05161e-07	5.88499e-07	5.59922e-07	5.74203e-07	6.2931e-07	6.49919e-07	6.69728e-07	6.49324e-07	6.7487e-07	7.2712e-07	7.74676e-07	7.05341e-07	7.05553e-07	6.73476e-07	6.33699e-07	7.15256e-07	6.8883e-07	7.68289e-07	6.91459e-07	7.64485e-07	8.27643e-07	7.87396e-07	7.59163e-07	7.90185e-07	7.44378e-07	7.08029e-07	8.17338e-07	7.28755e-07	4.1432e-07	5.70315e-07	4.58796e-07	3.44134e-07	5.52554e-07	5.50227e-07	3.75886e-07	5.67332e-07	3.98633e-07	2.54875e-06	3.89938e-07	4.46694e-07	4.27534e-07	6.84799e-07	8.45383e-07	2.0463e-06	1.15569e-05	1.65357e-06	9.47126e-07	7.44341e-07	6.58516e-07
398.449	4.97539e-07	6.54225e-07	6.43511e-07	5.73978e-07	6.13273e-07	6.50041e-07	7.00586e-07	7.21928e-07	7.54367e-07	7.05019e-07	7.71482e-07	7.50691e-07	6.99335e-07	6.76504e-07	6.06241e-07	7.09305e-07	7.22462e-07	7.23777e-07	7.60977e-07	8.23192e-07	8.50282e-07	8.27123e-07	6.72426e-07	7.14142e-07	7.97062e-07	8.02219e-07	6.89761e-07	7.18756e-07	4.75825e-07	5.84749e-07	4.67256e-07	3.50778e-07	3.69304e-07	5.50575e-07	3.11575e-07	4.47517e-07	3.84701e-07	2.05148e-06	3.37311e-07	4.0909e-07	4.47519e-07	7.01054e-07	8.87573e-07	2.21301e-06	1.0205e-05	1.67239e-06	9.51638e-07	7.98906e-07	6.67191e-07
398.487	4.91827e-07	6.49418e-07	6.62552e-07	5.30243e-07	5.80683e-07	6.08594e-07	6.77804e-07	7.82418e-07	7.98258e-07	6.87692e-07	7.74154e-07	6.91926e-07	6.29087e-07	7.6521e-07	6.32738e-07	7.32354e-07	7.50993e-07	7.35356e-07	7.77458e-07	7.65104e-07	8.0216e-07	8.55605e-07	6.21378e-07	7.10208e-07	8.25389e-07	7.43872e-07	6.73254e-07	6.60267e-07	5.59502e-07	6.43195e-07	5.08476e-07	4.28357e-07	3.68785e-07	4.65867e-07	3.363e-07	3.99149e-07	4.72044e-07	1.66545e-06	3.99482e-07	4.40603e-07	4.80797e-07	7.1417e-07	9.67001e-07	2.32853e-06	8.98593e-06	1.654e-06	1.03858e-06	8.50585e-07	5.97846e-07
398.524	4.75783e-07	6.16413e-07	5.52505e-07	5.00179e-07	5.26972e-07	6.21395e-07	6.5024e-07	7.90957e-07	7.83598e-07	7.13628e-07	7.6913e-07	7.09083e-07	6.44865e-07	7.69696e-07	6.82126e-07	7.45767e-07	8.05194e-07	7.0831e-07	8.03147e-07	7.6157e-07	7.79219e-07	8.59138e-07	7.09416e-07	7.31547e-07	7.47117e-07	7.26963e-07	7.04702e-07	6.38739e-07	6.36439e-07	4.35469e-07	4.84421e-07	5.11303e-07	4.74065e-07	4.39498e-07	4.40266e-07	4.24858e-07	4.94715e-07	1.33669e-06	4.47229e-07	4.08277e-07	5.02834e-07	7.42859e-07	9.62103e-07	2.47761e-06	8.11145e-06	1.54888e-06	1.04295e-06	6.96771e-07	6.49969e-07
398.562	5.15737e-07	6.22099e-07	4.90488e-07	5.81546e-07	5.10105e-07	6.12914e-07	6.44612e-07	7.3895e-07	7.70882e-07	6.95106e-07	7.56376e-07	6.5177e-07	6.53014e-07	7.53969e-07	7.29204e-07	8.42906e-07	8.32944e-07	7.59053e-07	8.28986e-07	8.30939e-07	7.9349e-07	8.86747e-07	7.47144e-07	7.71141e-07	7.74243e-07	7.45783e-07	6.81431e-07	6.48573e-07	5.91298e-07	5.15612e-07	5.47265e-07	5.72115e-07	4.99749e-07	5.30789e-07	4.6963e-07	4.55788e-07	5.03602e-07	1.02544e-06	4.41765e-07	4.50926e-07	5.10801e-07	7.44976e-07	1.03197e-06	2.57559e-06	7.30711e-06	1.57104e-06	1.03177e-06	7.19527e-07	6.59098e-07
398.599	4.91116e-07	6.02451e-07	4.57015e-07	6.00325e-07	5.27081e-07	5.53953e-07	6.23011e-07	7.27241e-07	7.83339e-07	7.15885e-07	6.79909e-07	5.84392e-07	6.64293e-07	7.44557e-07	7.79642e-07	7.56391e-07	8.34952e-07	7.75017e-07	9.03596e-07	8.33877e-07	8.44682e-07	8.57856e-07	8.10962e-07	7.99557e-07	7.17834e-07	7.76566e-07	6.80191e-07	6.94404e-07	5.48486e-07	5.34496e-07	4.99719e-07	6.21179e-07	4.36893e-07	5.44684e-07	4.6087e-07	4.90591e-07	5.32046e-07	8.65479e-07	4.50815e-07	4.83462e-07	5.01224e-07	7.57702e-07	1.05538e-06	2.68838e-06	6.5838e-06	1.57118e-06	1.03502e-06	7.42152e-07	6.73959e-07
398.637	5.2129e-07	6.1714e-07	4.38104e-07	5.78356e-07	5.33765e-07	5.08854e-07	6.42378e-07	6.79417e-07	7.77824e-07	7.06397e-07	6.46349e-07	5.67721e-07	6.69135e-07	7.43438e-07	7.61906e-07	6.96517e-07	8.12805e-07	7.9721e-07	8.26324e-07	7.74501e-07	9.01945e-07	8.09414e-07	8.1897e-07	8.10342e-07	6.84661e-07	6.80022e-07	6.91679e-07	7.10244e-07	5.71761e-07	4.88462e-07	4.09532e-07	6.18379e-07	4.16162e-07	5.7247e-07	4.36923e-07	5.13989e-07	5.45604e-07	8.0242e-07	4.58506e-07	4.99696e-07	4.95117e-07	7.91852e-07	1.10982e-06	2.85016e-06	6.10864e-06	1.56138e-06	1.04601e-06	7.67315e-07	6.85459e-07
398.674	5.55151e-07	6.08511e-07	5.52287e-07	5.70439e-07	5.62611e-07	4.86824e-07	6.51707e-07	7.06548e-07	7.37205e-07	7.02834e-07	6.16243e-07	5.79108e-07	7.01923e-07	7.36352e-07	7.47122e-07	6.63764e-07	7.71609e-07	8.11076e-07	7.25552e-07	7.51717e-07	9.17364e-07	7.846e-07	7.56661e-07	7.7712e-07	7.23714e-07	6.63063e-07	7.01103e-07	6.70277e-07	6.25003e-07	5.30796e-07	3.75969e-07	5.79669e-07	4.1433e-07	6.04675e-07	5.08922e-07	4.69444e-07	5.35342e-07	7.52462e-07	4.12057e-07	4.9616e-07	5.84954e-07	7.72271e-07	1.1164e-06	3.01348e-06	5.69313e-06	1.5599e-06	1.05401e-06	8.35784e-07	7.23299e-07
398.712	5.60805e-07	6.2357e-07	5.4999e-07	5.65405e-07	6.06423e-07	5.29253e-07	6.76711e-07	6.44156e-07	7.13055e-07	6.48743e-07	6.09568e-07	6.10821e-07	6.79206e-07	7.29606e-07	7.30579e-07	6.32375e-07	7.51823e-07	7.91581e-07	6.70919e-07	7.32625e-07	8.57599e-07	8.06729e-07	6.79682e-07	7.93299e-07	6.87664e-07	6.69692e-07	6.74767e-07	6.89274e-07	6.00501e-07	5.47028e-07	4.2962e-07	6.37381e-07	3.62026e-07	5.57847e-07	5.23592e-07	4.61877e-07	5.6048e-07	6.78436e-07	3.3159e-07	4.65362e-07	6.37518e-07	7.07801e-07	1.18263e-06	3.21086e-06	5.44366e-06	1.57685e-06	1.09123e-06	9.48978e-07	7.96623e-07
398.749	5.84977e-07	6.11033e-07	6.37963e-07	5.30149e-07	5.92893e-07	5.60055e-07	6.84403e-07	5.85182e-07	6.0288e-07	6.5541e-07	6.63923e-07	6.43218e-07	6.71774e-07	7.27383e-07	7.00609e-07	6.39036e-07	7.27193e-07	7.09138e-07	6.89764e-07	6.97859e-07	8.01604e-07	7.18841e-07	6.64656e-07	7.17466e-07	6.34378e-07	6.47444e-07	6.50195e-07	6.52183e-07	6.05596e-07	5.2415e-07	4.252e-07	5.55921e-07	3.86425e-07	5.69446e-07	5.15605e-07	4.7052e-07	5.37416e-07	5.90213e-07	3.49791e-07	4.52604e-07	6.14222e-07	7.28684e-07	1.20932e-06	3.40337e-06	5.1845e-06	1.61835e-06	1.111e-06	1.00508e-06	8.44578e-07
398.787	6.17965e-07	5.81741e-07	6.33893e-07	5.45144e-07	5.76314e-07	5.58154e-07	6.63041e-07	5.7588e-07	5.95599e-07	6.6342e-07	6.8493e-07	7.02162e-07	6.40724e-07	7.5024e-07	6.87823e-07	6.4861e-07	7.43557e-07	6.89286e-07	7.42078e-07	6.48572e-07	7.75009e-07	6.40841e-07	6.15003e-07	6.75012e-07	6.3072e-07	6.55625e-07	6.04727e-07	6.16074e-07	6.05508e-07	5.32824e-07	3.95364e-07	4.73896e-07	3.77175e-07	5.66649e-07	4.68246e-07	4.96824e-07	4.58615e-07	5.82966e-07	3.8549e-07	4.80795e-07	6.39511e-07	7.75264e-07	1.25399e-06	3.6731e-06	4.87575e-06	1.6124e-06	1.13253e-06	9.93709e-07	8.27656e-07
398.824	6.83443e-07	5.95628e-07	7.02541e-07	5.9649e-07	5.78582e-07	5.64677e-07	6.07576e-07	6.34934e-07	6.33194e-07	7.0353e-07	6.53518e-07	7.60304e-07	7.00954e-07	7.76771e-07	7.04582e-07	7.02159e-07	7.58701e-07	6.77989e-07	7.33209e-07	6.3456e-07	7.91174e-07	6.90574e-07	5.47644e-07	6.3807e-07	5.93161e-07	5.89194e-07	5.47257e-07	6.32203e-07	5.88457e-07	5.33363e-07	4.3575e-07	4.51312e-07	4.10849e-07	4.72851e-07	4.21348e-07	4.57656e-07	4.36464e-07	7.08962e-07	3.5417e-07	4.96388e-07	6.42485e-07	8.06888e-07	1.3665e-06	4.06323e-06	4.64172e-06	1.58512e-06	1.13472e-06	9.56948e-07	8.36379e-07
398.862	6.81506e-07	6.2312e-07	6.59631e-07	6.2473e-07	5.96134e-07	6.13041e-07	6.03061e-07	6.85518e-07	6.86573e-07	6.61262e-07	6.52177e-07	7.424e-07	7.26149e-07	7.13209e-07	6.53457e-07	7.0334e-07	7.51361e-07	6.66627e-07	7.16623e-07	6.11869e-07	7.88808e-07	6.8607e-07	5.39652e-07	6.52126e-07	5.76112e-07	5.31108e-07	5.22439e-07	5.85636e-07	5.34169e-07	5.07612e-07	4.24284e-07	4.15052e-07	3.77705e-07	4.33313e-07	4.08095e-07	4.23172e-07	4.56262e-07	6.98145e-07	3.44114e-07	5.02624e-07	6.15693e-07	7.89013e-07	1.41809e-06	4.38169e-06	4.45224e-06	1.56707e-06	1.1394e-06	9.63054e-07	8.20737e-07
398.899	6.25096e-07	6.2712e-07	6.33699e-07	6.83386e-07	6.11087e-07	6.87313e-07	6.27066e-07	7.44823e-07	6.69237e-07	6.41043e-07	6.5494e-07	7.15753e-07	7.52133e-07	6.89162e-07	6.53774e-07	7.01179e-07	6.86441e-07	6.44518e-07	6.90252e-07	6.01777e-07	8.24635e-07	6.54423e-07	5.15622e-07	6.08391e-07	4.93679e-07	5.13018e-07	5.02199e-07	5.16591e-07	5.00605e-07	4.41431e-07	4.10862e-07	3.75583e-07	3.7732e-07	4.13864e-07	3.70891e-07	3.82865e-07	4.7472e-07	6.13456e-07	3.80461e-07	4.88756e-07	6.58707e-07	8.22207e-07	1.43575e-06	4.77003e-06	4.32869e-06	1.59471e-06	1.158e-06	9.62216e-07	8.2265e-07
398.937	6.00797e-07	6.62208e-07	6.15653e-07	6.92254e-07	6.72766e-07	7.22459e-07	6.28359e-07	6.89333e-07	6.94339e-07	7.40821e-07	7.00752e-07	7.31977e-07	7.39581e-07	7.46572e-07	6.74784e-07	7.25118e-07	6.39253e-07	6.61584e-07	6.82636e-07	5.61234e-07	7.78664e-07	6.23457e-07	4.54407e-07	5.87199e-07	5.17961e-07	5.38401e-07	4.74331e-07	4.6865e-07	4.31101e-07	4.34044e-07	3.67835e-07	3.59411e-07	3.96238e-07	3.58078e-07	3.4609e-07	4.12021e-07	4.21107e-07	5.52262e-07	4.5863e-07	4.97056e-07	6.3609e-07	9.49494e-07	1.46222e-06	5.16575e-06	4.26438e-06	1.73887e-06	1.27303e-06	1.01906e-06	8.64915e-07
398.974	4.879e-07	6.55973e-07	6.24624e-07	6.93495e-07	6.8682e-07	7.39059e-07	7.16038e-07	7.22191e-07	7.5091e-07	7.80086e-07	7.11328e-07	7.68312e-07	7.0698e-07	8.28587e-07	6.94986e-07	7.47281e-07	5.97861e-07	6.36939e-07	6.39301e-07	5.32443e-07	7.15342e-07	5.60934e-07	4.60594e-07	5.09228e-07	5.50683e-07	5.38254e-07	3.94792e-07	4.60411e-07	4.77802e-07	3.90582e-07	3.4882e-07	3.43474e-07	3.26269e-07	2.97065e-07	3.52684e-07	3.71013e-07	4.17967e-07	5.28364e-07	5.22488e-07	4.8038e-07	5.70016e-07	9.47728e-07	1.48046e-06	5.63681e-06	4.21237e-06	1.79357e-06	1.2911e-06	1.07137e-06	8.5874e-07
399.012	5.09186e-07	6.27436e-07	6.45017e-07	6.84435e-07	7.31194e-07	7.17703e-07	7.61012e-07	7.85155e-07	7.69153e-07	8.04098e-07	6.53971e-07	7.76497e-07	7.73811e-07	8.45896e-07	7.1002e-07	6.24324e-07	6.14357e-07	5.88486e-07	6.08988e-07	5.47035e-07	6.6574e-07	5.66564e-07	4.59116e-07	4.9963e-07	5.58521e-07	5.49693e-07	3.17863e-07	3.76886e-07	3.62486e-07	3.39562e-07	3.35147e-07	3.6816e-07	2.74524e-07	2.52813e-07	2.98531e-07	3.63896e-07	4.70273e-07	5.91746e-07	4.68573e-07	5.14149e-07	6.55148e-07	9.62615e-07	1.49988e-06	6.32067e-06	4.07814e-06	1.79584e-06	1.23569e-06	1.05919e-06	8.55404e-07
399.05	5.68465e-07	6.40261e-07	7.13027e-07	7.39059e-07	7.73979e-07	6.62307e-07	7.75745e-07	8.02296e-07	7.68462e-07	7.87014e-07	6.61441e-07	7.80769e-07	8.07617e-07	8.19618e-07	6.16787e-07	6.01544e-07	6.56595e-07	5.21848e-07	6.26857e-07	6.28552e-07	6.28223e-07	5.44749e-07	4.75805e-07	5.02109e-07	5.49492e-07	3.15386e-07	3.37909e-07	3.1321e-07	2.82852e-07	1.5303e-07	2.52806e-07	3.6445e-07	2.75478e-07	2.88844e-07	2.74174e-07	3.83745e-07	4.66841e-07	6.2785e-07	4.82613e-07	5.14306e-07	6.96851e-07	1.01525e-06	1.61939e-06	7.01752e-06	3.89646e-06	1.63839e-06	1.23276e-06	1.04146e-06	8.66879e-07
399.087	6.25481e-07	6.68467e-07	7.28295e-07	7.33316e-07	7.5593e-07	6.9379e-07	7.25675e-07	8.18781e-07	7.81921e-07	8.15969e-07	7.00479e-07	8.30634e-07	8.20894e-07	7.84108e-07	6.18525e-07	6.5527e-07	6.87381e-07	4.86927e-07	6.49739e-07	6.22332e-07	6.07195e-07	4.10723e-07	4.90831e-07	4.47596e-07	4.9844e-07	2.4426e-07	3.61054e-07	3.29683e-07	1.44307e-07	1.93676e-07	1.6888e-07	1.82555e-07	1.95812e-07	2.93823e-07	2.87747e-07	3.86608e-07	3.00397e-07	6.47654e-07	4.77591e-07	5.3013e-07	6.9334e-07	1.05267e-06	1.69911e-06	8.06001e-06	3.80661e-06	1.62789e-06	1.11409e-06	1.0544e-06	7.47168e-07
399.125	7.14923e-07	7.18236e-07	7.273e-07	7.18669e-07	7.2948e-07	6.5659e-07	7.13212e-07	7.96761e-07	8.07726e-07	8.61074e-07	8.37269e-07	8.48324e-07	8.22457e-07	7.56855e-07	6.75681e-07	7.0562e-07	6.61544e-07	5.49493e-07	6.18774e-07	6.41738e-07	6.21823e-07	3.68455e-07	4.62071e-07	3.39174e-07	4.68326e-07	2.25572e-07	3.07961e-07	3.13523e-07	1.55366e-07	2.30091e-07	1.39519e-07	2.00419e-07	1.31154e-07	3.04809e-07	1.91507e-07	2.93877e-07	3.51769e-07	7.06716e-07	4.58093e-07	5.9363e-07	7.46241e-07	1.05047e-06	1.86015e-06	9.27931e-06	3.62788e-06	1.73835e-06	1.12876e-06	1.05587e-06	8.38802e-07
399.162	7.34786e-07	7.25509e-07	7.49541e-07	7.61033e-07	7.73466e-07	6.51482e-07	7.11149e-07	8.02899e-07	8.66689e-07	8.81239e-07	8.71269e-07	8.86007e-07	7.54529e-07	8.2957e-07	7.42154e-07	7.64049e-07	5.783e-07	6.10923e-07	6.09875e-07	6.31448e-07	5.35979e-07	4.18441e-07	4.02443e-07	3.42824e-07	4.80013e-07	2.97697e-07	1.98315e-07	3.35479e-07	2.18995e-07	2.42038e-07	1.6601e-07	2.10951e-07	9.40988e-08	2.61273e-07	1.91862e-07	2.46966e-07	3.98446e-07	6.95905e-07	4.68267e-07	6.37212e-07	8.2823e-07	1.12696e-06	1.91085e-06	1.04199e-05	3.63379e-06	1.77937e-06	1.25843e-06	1.11603e-06	9.50343e-07
399.2	7.21727e-07	7.29287e-07	7.49038e-07	7.75161e-07	7.8363e-07	7.3467e-07	7.07309e-07	7.43634e-07	8.9772e-07	8.69579e-07	9.07965e-07	8.79571e-07	7.67824e-07	7.6083e-07	7.33325e-07	8.49725e-07	5.32727e-07	6.44103e-07	5.61317e-07	5.7295e-07	4.91832e-07	5.02491e-07	4.56858e-07	3.85768e-07	3.41223e-07	3.13873e-07	3.13299e-07	3.13471e-07	3.17622e-07	1.84097e-07	2.21792e-07	1.97399e-07	1.45804e-07	1.27676e-07	2.50249e-07	1.71277e-07	4.93059e-07	6.55386e-07	4.23405e-07	6.18494e-07	8.46449e-07	1.06869e-06	2.01159e-06	1.17647e-05	3.5035e-06	1.80085e-06	1.30865e-06	9.54008e-07	9.39608e-07
399.237	7.20943e-07	7.8144e-07	7.2429e-07	7.76037e-07	7.95979e-07	7.22589e-07	7.47769e-07	7.11741e-07	9.24637e-07	8.91865e-07	8.87465e-07	9.16947e-07	7.56888e-07	8.16171e-07	7.29831e-07	8.43869e-07	5.8103e-07	6.5662e-07	6.14511e-07	5.16722e-07	5.36003e-07	5.26236e-07	4.41915e-07	3.86789e-07	3.41498e-07	3.7526e-07	3.72634e-07	3.16286e-07	3.50874e-07	1.84523e-07	2.47232e-07	2.09754e-07	2.20242e-07	1.21153e-07	2.23029e-07	1.60148e-07	5.74861e-07	5.98839e-07	3.81063e-07	6.11304e-07	8.69269e-07	1.03504e-06	2.06388e-06	1.45255e-05	3.43724e-06	1.75946e-06	1.2798e-06	8.43805e-07	9.19158e-07
399.275	7.26512e-07	7.54812e-07	7.67776e-07	8.18542e-07	8.55801e-07	8.22271e-07	8.97491e-07	7.52049e-07	9.18525e-07	9.05369e-07	9.01897e-07	9.73023e-07	8.08423e-07	8.70034e-07	7.85111e-07	8.0041e-07	6.73614e-07	7.19141e-07	6.25994e-07	5.51432e-07	5.83494e-07	5.45696e-07	4.1877e-07	4.0265e-07	4.14675e-07	4.2471e-07	4.06251e-07	3.0782e-07	3.60276e-07	2.39277e-07	2.38354e-07	2.46857e-07	2.21885e-07	1.71956e-07	2.04502e-07	2.2152e-07	6.44097e-07	5.63526e-07	3.28193e-07	6.29565e-07	8.42222e-07	1.07771e-06	2.13032e-06	1.72274e-05	3.43777e-06	1.72523e-06	1.23677e-06	9.10681e-07	9.01284e-07
399.312	7.42292e-07	7.54991e-07	8.36855e-07	8.44421e-07	9.02457e-07	8.70862e-07	9.5094e-07	8.27696e-07	9.56823e-07	9.24756e-07	9.02767e-07	1.00216e-06	8.43441e-07	8.85987e-07	7.78972e-07	7.23382e-07	6.62782e-07	7.46619e-07	5.93572e-07	5.67387e-07	5.94366e-07	5.83605e-07	4.4407e-07	4.28317e-07	4.78793e-07	4.40544e-07	4.2962e-07	3.13534e-07	3.39736e-07	2.95215e-07	2.77913e-07	2.69465e-07	2.46714e-07	1.40907e-07	2.55998e-07	2.8873e-07	7.14408e-07	4.92872e-07	3.38428e-07	6.08369e-07	8.0733e-07	1.1071e-06	2.21771e-06	2.16372e-05	3.48066e-06	1.69778e-06	1.21404e-06	9.488e-07	8.14713e-07
399.35	7.65227e-07	8.38783e-07	8.29619e-07	8.69509e-07	9.50879e-07	9.65884e-07	9.84113e-07	8.12328e-07	9.62925e-07	9.25911e-07	8.94657e-07	9.76626e-07	8.4731e-07	8.82919e-07	8.42271e-07	7.35131e-07	6.51709e-07	7.72265e-07	6.17698e-07	6.09471e-07	5.53748e-07	5.96627e-07	5.59262e-07	4.31112e-07	4.57074e-07	4.78789e-07	4.48038e-07	3.37208e-07	3.25988e-07	2.79163e-07	2.39324e-07	2.07432e-07	2.52221e-07	8.99518e-08	2.25155e-07	2.86597e-07	8.37526e-07	4.18375e-07	3.42835e-07	5.6911e-07	7.62778e-07	1.14836e-06	2.31125e-06	2.72243e-05	3.43834e-06	1.6953e-06	1.21199e-06	9.75065e-07	7.3394e-07
399.387	7.35406e-07	8.9914e-07	7.89741e-07	8.75473e-07	9.6901e-07	9.18451e-07	9.31242e-07	8.22329e-07	9.85314e-07	9.5344e-07	9.29895e-07	1.05408e-06	8.40941e-07	8.64038e-07	9.01647e-07	8.01115e-07	6.99906e-07	7.92527e-07	5.92765e-07	5.95553e-07	5.35708e-07	6.23848e-07	5.53493e-07	4.37315e-07	4.62917e-07	4.52042e-07	3.99236e-07	3.65981e-07	3.79451e-07	2.82486e-07	2.57519e-07	1.89338e-07	2.40166e-07	1.70793e-07	2.56697e-07	2.954e-07	8.99122e-07	4.1875e-07	4.02042e-07	5.98913e-07	7.47301e-07	1.17594e-06	2.3572e-06	3.30356e-05	3.37254e-06	1.65016e-06	1.17406e-06	9.26473e-07	6.40528e-07
399.425	7.64765e-07	9.10231e-07	8.2567e-07	8.47275e-07	9.43567e-07	8.93597e-07	9.00997e-07	9.06031e-07	1.02934e-06	9.36166e-07	9.42966e-07	1.01781e-06	8.46629e-07	9.13855e-07	9.00439e-07	8.01723e-07	7.38221e-07	7.50515e-07	5.85123e-07	5.94133e-07	5.11069e-07	6.07018e-07	5.51777e-07	3.48551e-07	4.91999e-07	4.67153e-07	3.17381e-07	3.98324e-07	4.19592e-07	3.20113e-07	2.7801e-07	1.85223e-07	2.27257e-07	2.49729e-07	3.09536e-07	2.94232e-07	9.2008e-07	4.41943e-07	3.47262e-07	5.51423e-07	7.07476e-07	1.17957e-06	2.44815e-06	3.75438e-05	3.27602e-06	1.63138e-06	1.10594e-06	9.15474e-07	6.46551e-07
399.462	8.01986e-07	9.29701e-07	8.21594e-07	8.44595e-07	8.90816e-07	8.84302e-07	9.02266e-07	9.4181e-07	1.06732e-06	9.86989e-07	9.00384e-07	9.30072e-07	8.64489e-07	8.80511e-07	8.20643e-07	8.13623e-07	7.7745e-07	7.23904e-07	6.3039e-07	6.23454e-07	5.26565e-07	6.03082e-07	5.32975e-07	3.10393e-07	4.70047e-07	5.15362e-07	2.48365e-07	4.75774e-07	3.87941e-07	3.22415e-07	2.69624e-07	1.69628e-07	2.49987e-07	2.82932e-07	2.74404e-07	3.72037e-07	1.11348e-06	4.66307e-07	3.5093e-07	4.54625e-07	6.24641e-07	1.23835e-06	2.54455e-06	3.88694e-05	3.23873e-06	1.63584e-06	1.02365e-06	8.24904e-07	5.97302e-07
399.5	8.81549e-07	8.87164e-07	8.69025e-07	8.76415e-07	8.22453e-07	8.50357e-07	8.9053e-07	9.52635e-07	1.04822e-06	9.34558e-07	9.04069e-07	9.22939e-07	9.19489e-07	8.66446e-07	8.15593e-07	7.21565e-07	7.92233e-07	6.50197e-07	6.31041e-07	5.86142e-07	5.36804e-07	5.71015e-07	4.73805e-07	3.85055e-07	5.22808e-07	5.17126e-07	3.27423e-07	4.63052e-07	3.65265e-07	3.08389e-07	2.34196e-07	1.98213e-07	3.18344e-07	2.66454e-07	2.69299e-07	3.53582e-07	1.27138e-06	4.30406e-07	3.5204e-07	4.23367e-07	6.60779e-07	1.25686e-06	2.69177e-06	3.3133e-05	3.19876e-06	1.60639e-06	1.04678e-06	7.07473e-07	5.40804e-07
399.537	8.94878e-07	9.04058e-07	8.83104e-07	8.77243e-07	8.24889e-07	8.52409e-07	9.46608e-07	9.54557e-07	1.00781e-06	9.1835e-07	8.73836e-07	9.29104e-07	8.67651e-07	8.1696e-07	8.08823e-07	7.70707e-07	7.08815e-07	6.03411e-07	6.32488e-07	5.68689e-07	5.15921e-07	4.62054e-07	4.23057e-07	4.23815e-07	5.3837e-07	4.8849e-07	3.71398e-07	4.13328e-07	3.67592e-07	2.82067e-07	2.38093e-07	2.10959e-07	3.16933e-07	3.01921e-07	2.97288e-07	3.05074e-07	1.43792e-06	3.85135e-07	3.7189e-07	4.03314e-07	7.34549e-07	1.24185e-06	2.83556e-06	3.20406e-05	3.13147e-06	1.63451e-06	1.04267e-06	7.27539e-07	4.87467e-07
399.575	8.47546e-07	9.09241e-07	9.21379e-07	8.80759e-07	8.79245e-07	8.68873e-07	9.85169e-07	8.88627e-07	9.09003e-07	9.087e-07	9.02913e-07	8.92997e-07	8.09817e-07	7.80156e-07	7.38777e-07	7.47841e-07	6.66021e-07	5.90358e-07	6.73973e-07	5.57265e-07	5.07914e-07	4.65434e-07	4.06277e-07	4.55377e-07	5.30789e-07	4.30906e-07	3.86097e-07	4.81405e-07	3.2364e-07	3.0337e-07	2.73235e-07	1.95223e-07	2.86869e-07	3.05317e-07	3.44554e-07	3.39174e-07	1.73725e-06	4.45192e-07	3.41653e-07	4.11389e-07	7.36312e-07	1.32809e-06	2.96474e-06	2.85608e-05	3.00326e-06	1.58214e-06	1.00447e-06	7.22146e-07	4.67067e-07
399.612	8.84732e-07	9.16499e-07	9.47981e-07	8.88054e-07	9.18225e-07	8.37898e-07	9.33643e-07	8.5434e-07	8.3277e-07	9.34283e-07	8.90923e-07	8.40535e-07	7.43653e-07	8.0484e-07	6.84547e-07	7.18096e-07	6.47982e-07	5.86067e-07	6.62824e-07	5.08474e-07	4.7044e-07	4.66201e-07	4.27229e-07	4.9591e-07	4.37312e-07	3.50144e-07	4.07653e-07	4.38788e-07	3.06136e-07	2.60396e-07	2.73938e-07	2.16638e-07	2.66885e-07	3.29928e-07	3.44325e-07	3.23418e-07	2.31529e-06	4.79614e-07	2.93691e-07	4.4637e-07	7.31256e-07	1.48898e-06	3.17112e-06	2.4951e-05	2.90571e-06	1.53961e-06	9.19284e-07	7.46448e-07	5.04611e-07
399.65	9.21663e-07	9.36944e-07	9.52367e-07	9.33988e-07	8.87504e-07	8.30337e-07	9.22421e-07	8.16564e-07	8.01204e-07	9.40119e-07	8.94174e-07	7.74974e-07	7.42931e-07	7.242e-07	6.56085e-07	7.24119e-07	6.23224e-07	5.55855e-07	5.95637e-07	4.67312e-07	4.93954e-07	4.56614e-07	3.97462e-07	4.44751e-07	3.53753e-07	3.50841e-07	3.84628e-07	4.23959e-07	2.6574e-07	3.28907e-07	3.08981e-07	2.562e-07	2.87062e-07	2.70633e-07	3.27065e-07	3.02373e-07	3.00349e-06	4.94922e-07	3.22086e-07	4.81567e-07	6.45666e-07	1.47207e-06	3.23846e-06	2.1533e-05	2.77983e-06	1.44056e-06	8.64734e-07	7.2703e-07	4.72897e-07
399.687	9.68966e-07	9.13768e-07	9.82724e-07	9.62426e-07	8.21875e-07	8.82323e-07	8.97521e-07	7.81817e-07	7.72373e-07	9.2274e-07	8.50247e-07	7.55147e-07	7.16605e-07	6.37367e-07	6.66144e-07	5.76862e-07	5.68417e-07	4.90513e-07	5.28213e-07	3.82511e-07	3.99506e-07	4.6545e-07	4.07776e-07	4.12097e-07	3.57984e-07	3.28368e-07	3.97973e-07	3.65175e-07	2.68744e-07	2.97034e-07	3.00013e-07	2.87264e-07	2.23029e-07	2.08738e-07	2.64287e-07	3.22669e-07	4.09535e-06	3.99977e-07	3.42502e-07	4.16028e-07	8.92756e-07	1.4062e-06	3.35878e-06	1.83258e-05	2.67787e-06	1.36611e-06	8.40184e-07	6.62542e-07	4.33938e-07
399.725	9.91024e-07	9.64319e-07	9.50834e-07	9.8504e-07	7.70666e-07	8.62959e-07	8.46207e-07	8.10682e-07	7.94576e-07	8.64028e-07	7.14248e-07	7.47604e-07	6.56635e-07	5.47407e-07	4.73138e-07	4.65931e-07	5.30011e-07	4.65641e-07	2.6609e-07	2.11806e-07	3.23289e-07	4.49061e-07	4.58339e-07	3.56513e-07	2.90644e-07	3.35496e-07	3.47332e-07	2.34858e-07	2.81047e-07	2.60144e-07	2.9337e-07	3.06789e-07	1.4998e-07	1.26285e-07	3.17293e-07	3.21715e-07	6.25826e-06	3.99878e-07	3.20282e-07	3.72552e-07	8.91149e-07	1.32856e-06	3.48869e-06	1.53712e-05	2.53624e-06	1.22787e-06	8.55915e-07	5.65405e-07	3.63492e-07
399.762	1.00254e-06	9.38851e-07	9.17984e-07	9.6098e-07	8.70661e-07	7.95039e-07	8.63327e-07	8.18838e-07	7.49547e-07	6.13676e-07	6.81609e-07	7.54481e-07	6.02563e-07	5.27366e-07	4.94369e-07	4.80205e-07	5.03473e-07	2.15424e-07	1.9524e-07	2.07647e-07	3.11594e-07	4.32268e-07	4.45577e-07	3.13719e-07	1.16249e-07	1.94624e-07	3.18113e-07	2.47148e-07	1.96637e-07	2.12748e-07	3.44501e-07	2.10174e-07	1.58115e-07	1.65929e-07	3.40319e-07	2.96366e-07	7.5724e-06	4.121e-07	3.07638e-07	4.01855e-07	8.50972e-07	1.32141e-06	3.58109e-06	1.3144e-05	2.35063e-06	1.11192e-06	7.76421e-07	5.02734e-07	3.19647e-07
399.8	9.27349e-07	8.90694e-07	9.40429e-07	7.96069e-07	9.45129e-07	6.41577e-07	8.70661e-07	7.2586e-07	7.20587e-07	6.04873e-07	6.51766e-07	7.58673e-07	5.83281e-07	5.29895e-07	5.70811e-07	5.30164e-07	5.1236e-07	2.70009e-07	2.78809e-07	2.76757e-07	3.52548e-07	2.6863e-07	4.1064e-07	2.6332e-07	1.67385e-07	1.76572e-07	2.84448e-07	2.95834e-07	1.47361e-07	2.64921e-07	2.62254e-07	1.88593e-07	1.25076e-07	2.0327e-07	3.12552e-07	2.98676e-07	7.08038e-06	5.03198e-07	2.81313e-07	5.27953e-07	8.08136e-07	1.37595e-06	3.77167e-06	1.13975e-05	2.1252e-06	1.04961e-06	7.14065e-07	4.82274e-07	3.06385e-07
399.837	8.64054e-07	8.70505e-07	8.00421e-07	7.37657e-07	8.6936e-07	6.80025e-07	8.29403e-07	5.70277e-07	5.65257e-07	6.61361e-07	6.61113e-07	7.2713e-07	5.48262e-07	5.52526e-07	5.41114e-07	5.58962e-07	4.41977e-07	3.30195e-07	2.98834e-07	3.69077e-07	3.77793e-07	3.02906e-07	2.4983e-07	1.45539e-07	2.68564e-07	2.52898e-07	1.65265e-07	3.59476e-07	2.13031e-07	2.98141e-07	3.06388e-07	2.22521e-07	1.14651e-07	2.20115e-07	1.13334e-07	2.00133e-07	5.87325e-06	4.97699e-07	4.46888e-07	7.55472e-07	8.40578e-07	1.43503e-06	3.80222e-06	9.41851e-06	1.95677e-06	9.87662e-07	7.75525e-07	4.10224e-07	3.53278e-07
399.875	8.70061e-07	9.11407e-07	7.74875e-07	7.68909e-07	7.76028e-07	7.72889e-07	8.33519e-07	5.81346e-07	5.25117e-07	6.44608e-07	7.07945e-07	6.45894e-07	4.24381e-07	3.83636e-07	5.12954e-07	5.13614e-07	4.01475e-07	3.37208e-07	3.1438e-07	4.14122e-07	1.73547e-07	3.47941e-07	1.45617e-07	1.73267e-07	3.53456e-07	2.34256e-07	1.21971e-07	4.01415e-07	2.37759e-07	2.37318e-07	3.05206e-07	2.00537e-07	9.68468e-08	2.83252e-07	1.097e-07	1.51847e-07	4.47955e-06	4.69536e-07	5.11808e-07	7.05671e-07	8.18358e-07	1.48663e-06	3.73759e-06	8.41547e-06	1.78599e-06	9.36215e-07	7.67683e-07	4.19197e-07	4.01676e-07
399.913	8.36568e-07	9.15968e-07	8.48035e-07	7.92944e-07	7.90261e-07	8.2795e-07	8.2031e-07	5.94989e-07	6.11951e-07	6.02808e-07	6.63823e-07	6.06837e-07	4.54161e-07	3.93978e-07	4.67863e-07	4.79615e-07	4.76065e-07	4.17595e-07	3.77536e-07	4.08409e-07	2.06729e-07	4.5017e-07	2.40174e-07	2.23609e-07	3.58361e-07	2.92656e-07	1.19693e-07	4.05742e-07	3.62212e-07	2.65322e-07	3.09263e-07	1.96566e-07	1.67022e-07	2.362e-07	1.48182e-07	2.09885e-07	3.63258e-06	3.92165e-07	4.12864e-07	6.38269e-07	8.12754e-07	1.49711e-06	3.73643e-06	7.37593e-06	1.61477e-06	8.81531e-07	6.81849e-07	4.26233e-07	3.83775e-07
399.95	8.1512e-07	8.10589e-07	8.77827e-07	8.16877e-07	8.04789e-07	8.50806e-07	8.57917e-07	6.1698e-07	6.96054e-07	6.43601e-07	5.48398e-07	5.66625e-07	5.34112e-07	5.29776e-07	5.41142e-07	5.31957e-07	5.20044e-07	4.70036e-07	3.89649e-07	4.05427e-07	2.99972e-07	5.082e-07	2.82131e-07	3.43272e-07	3.2743e-07	2.83757e-07	2.52346e-07	3.80465e-07	3.87127e-07	3.37463e-07	3.09968e-07	2.07232e-07	1.6454e-07	2.29097e-07	1.98743e-07	2.78531e-07	3.03094e-06	2.98531e-07	3.33145e-07	5.70875e-07	7.99864e-07	1.4825e-06	3.70694e-06	6.17367e-06	1.53745e-06	8.766e-07	6.39345e-07	4.09716e-07	3.4182e-07
399.987	7.7495e-07	7.69237e-07	8.47189e-07	7.96908e-07	8.54987e-07	9.12038e-07	8.2485e-07	6.40217e-07	7.04063e-07	6.70594e-07	5.60952e-07	5.28656e-07	5.06142e-07	5.79766e-07	5.8965e-07	5.18577e-07	5.36257e-07	4.86756e-07	4.16941e-07	3.62736e-07	3.34295e-07	5.08058e-07	3.15566e-07	3.68173e-07	3.40756e-07	3.53829e-07	3.29365e-07	3.42826e-07	3.48025e-07	3.44858e-07	3.23008e-07	2.45709e-07	1.91403e-07	2.33853e-07	1.76586e-07	3.30273e-07	2.43185e-06	2.88194e-07	3.90289e-07	5.87615e-07	8.59362e-07	1.50475e-06	3.67289e-06	5.47283e-06	1.49331e-06	8.02192e-07	5.80384e-07	4.75605e-07	2.82689e-07
400.025	7.37101e-07	7.1384e-07	8.2458e-07	8.31728e-07	8.02067e-07	8.69937e-07	7.54886e-07	6.33844e-07	6.35789e-07	6.34288e-07	6.14373e-07	6.18232e-07	4.82846e-07	5.5065e-07	5.42199e-07	4.99145e-07	5.18473e-07	4.05697e-07	4.27092e-07	3.59395e-07	3.96523e-07	4.70008e-07	3.3722e-07	3.67033e-07	3.09472e-07	3.80198e-07	2.97262e-07	2.87984e-07	2.47158e-07	3.32325e-07	3.29758e-07	2.54173e-07	3.07087e-07	2.43905e-07	1.76264e-07	3.4289e-07	2.0231e-06	3.57499e-07	4.69557e-07	5.78868e-07	9.11531e-07	1.50018e-06	3.61417e-06	4.85037e-06	1.3874e-06	7.60041e-07	5.43305e-07	4.07289e-07	3.3074e-07
[truncated: 1,332 more rows]
[truncated: 14 more columns]

## Sheet: Acoutic Loss Figure 4b
Acoutic Loss	Temperature
0.000478459	645.3
0.000832546	655.6
0.000567013	665.9
0.000533672	676.3
0.000558513	686.8
0.000579389	697.4
0.000578745	708.1
0.000561617	718.7
0.000566548	729.6
0.000572084	740.3
0.000436391	751.3
0.000466082	762.3
0.000570353	773.4
0.000552404	784.5
0.000577379	795.7
0.00073637	806.9
0.000475379	818.2
0.00044448	829.5
0.000868318	840.8
0.000759286	852.1
0.000580014	863.3
[truncated: 43 more rows]
